# Supplementary material for: Divergent WNT signaling and drug sensitivity profiles within hepatoblastoma tumors and organoids
Source: Nat Commun. 2024 Nov 20;15:8576. doi: 10.1038/s41467-024-52757-w (PMC11579375; doi:10.1038/s41467-024-52757-w)
Supplement: Supplementary file 3 — Supplementary Data 1-3 [file 41467_2024_52757_MOESM3_ESM.xlsx]

## Sheet: D1_Gene_signatures
Supplementary Data 1. Hepatoblastoma transcriptomic signatures
Fetal-Embryonal_top200sigdeg	Embryonal-Fetal_top200sigdeg	Wu_Feta-Embryonal_top50degs	Wu_Embryonal-Fetal_top50degs	Cairo_C1_top200degs	Cairo_C2_top200degs	Song_Hepatoblast_I_signature	Song_Hepatoblast_II_signature	Song_Erythroid-like_tumor_signature	Song_DCN-high_tumor_signature	Song_Neuroendocrine_tumor_signature	Hirsch_Hepatocytic_top100degs	Hirsch_Progenitor_top100degs	Hirsch_Mesenchymal_top100degs	Nagae_Proliferative_top25degs	Nagae_Hepatocyte_top25degs	Nagae_Mesenchymal_top25degs
ALB	APCDD1	AZGP1	AMBN	ABCA2	AFP	CPS1	ADH1B	HBB	COL3A1	CHGB	FMO3	LHX1	PLP1	NPTX1	XLOC_004515	DPT
FGB	VGLL4	G6PC	MDFI	TMEM23	KRT19	FGB	BAAT	HBG2	COL1A2	SST	UGT2B11	PLSCR5	SYT9	TRH	SLCO1B1	MMP7
FGA	CHST11	C1S	MEX3A	PRKCH	IGSF1	FGA	AHSG	HBA2	COL1A1	CHGA	AKR1C6P	TRH	COL11A1	DUSP9	ADH1B	CCL19
APOB	SPARC	CYP4F3	VCAN	IL6ST	DUSP9	FGG	APCS	SPP1	POSTN	HSPA6	SLCO1B3	FGF3	KLK4	CCNO	SLCO1B3	CCL19
AHSG	VIM	BAAT	MMP16	GPR171	ASPM	APOB	APOC1	HBG1	CXCL14	PCSK1N	ADH1B	FGF8	LAMP5	NAT8L	PPP1R1C	IGHA1
APOA1	SLC1A5	HP	DACH1	KIAA0040	TOP2A	HP	AKR1C1	IL8	LUM	SCG2	CYP2C9	SLC35D3	PENK	INHA	LST3	CXCL6
TF	MYH7B	ADH1B	SOX4	ANKRD47	DLG7	APOA1	ZC3H13	IL1B	SPARC	SYT4	APCS	LIN28B	CXCL14	TSPAN18	ADH4	IGH
CYP2E1	WNT5A	ABCA6	TYRO3	SPON1	MEP1A	RELN	FCN3	MPO	DCN	MFAP4	OR10J6P	AC243773.2	TBX5-AS1	MYCN	F13B	DES
FGG	MAP1B	PCK1	FBLN2	NTF3	PBK	PLG	REG3A	HBD	COL6A3	PCSK1	CYP2E1	CCNO	SEMA3E	COL26A1	UGT2B11	IGHG1
APOA2	AKAP12	SLC51A	LNPEP	DKFZp547K1113	RRM2	SERPINA1	CYP2E1	HBA1	IGFBP5	NEFM	GYS2	FREM2	WNT4	CR597335	BAAT	SFRP2
SERPINA1	SEZ6L	HSD17B6	IBSP	MAN1C1	LAPTM4B	C3	AMACR	EREG	FSTL1	NEUROD1	SLCO1B1	STRA6	LINC01305	SLC35D3	CYP3A4	SCARNA5
AMBP	STMN1	C1R	NAP1L1	KIAA0543	CDC20	ALB	IGHM	SERPINB2	COL5A2	KIAA1244	ARL4AP3	SLC22A8	CALN1	THBS4	AFM	PTGDS
HP	ITM2C	ITIH3	RCN2	PHLDA1	HMGA2	IGF2	ACSM2B	REG1A	PRRX1	NEFL	CYP3A4	HS3ST4	DPT	MSI1	UGT2B4	IGH
APOH	VCAN	CYP3A4	TPBG	B2M	TPX2	TF	FXYD2	SPINK5	COL6A2	AMBN	ABCB11	GABRA4	AC080038.1	CDT1	FMO3	LEFTY2
CPS1	TUBA1A	CYP8B1	GNAS	C9orf61	CCNB1	A2M	ACSM2A	PLAUR	CCDC80	DSP	CYP2C19	DGKK	TMEM132C	WNK2	CD36	SNORA53
C3	MME	F9	CXCL14	ITM2A	SLC39A4	ITIH1	FTCD	CXCL3	COL14A1	FREM2	AKR1C4	KCNJ10	CACNA1G	CERS1	HULC	CXCL1
CFH	EDN3	SERPING1	NPTX1	DEPDC5	FLJ12442	F2	MEG3	CTSB	OGN	HSPB1	GLYAT	VWA2	TWIST1	SMPDL3B	hAO	STMN2
ITIH1	NES	CPT1A	LAPTM4B	RARB	SULT1C1	AMBP	HSPA1A	ELANE	PTN	DLK1	FGF21	MIR205HG	SCARA5	GFRA3	ANGPTL3	SCTR
GC	KREMEN1	HRG	CRABP2	NBL1	CDKN3	ITIH2	C19orf80	CXCL2	MGP	NR2F1	AADAC	SP8	TBX5	SLCO4A1	AADAC	GAS1
VTN	LEF1	CYP27A1	FKBP10	CTSF	TACSTD1	APOH	FIGF	LYZ	CTSK	GNAS	F9	SALL3	COL22A1	GPHA2	AOX1	X17676
FGL1	TMEM9	C6	TEAD2	CASP4	CENPF	CYP3A7	HULC	CLU	IGFBP3	DNAJB1	BAAT	DMRT2	LSAMP	FGF8	CYP2E1	Ig[kappa]
F2	TMSB10	CYP2C9	PTCH1	ARL6IP5	STK6	VTN	F12	BCL2A1	FBLN1	PBXIP1	LCN2	AL121832.1	SLITRK6	DPEP1	SULT2A1	AK128525
RBP4	LIX1	HPR	POSTN	GIMAP5	KIF20A	SERPINC1	GC	AHSP	COL6A1	NRCAM	CYP4A22	KRT74	C1QTNF7	WFIKKN1	HMFN2567	KRT7
RELN	WLS	AOX1	MARCKSL1	ATN1	PRC1	KNG1	GPAM	SRGN	SFRP2	TTR	UGT1A1	FGF19	MSX2	HS3ST4	LECT2	CR591448
PLG	SCRN1	C8G	SOHLH2	MAP3K5	ODC1	AGT	DDX3Y	TIMP1	ASPN	SCG3	CYP2A6	SHISA6	ASTN1	FZD10	LEAP2	CYP1B1
KNG1	CLDN11	ADH1C	MSX1	PHF15	KPNA2	PAH	HLA-DQB1	CTSG	COL5A1	NELL2	AC021074.3	DEFA5	ZIC4
FABP1	BGN	CYP4A22	FREM2	PBP	BIRC5	CYP2E1	ACADSB	TNFRSF11B	COL12A1	BTBD3	LINC01485	PRSS56	COL1A2
APOC3	MATN3	LEAP2	HNRNPA2B1	ST3GAL5	CDC2	HPX	GLUL	TNFAIP3	DPT	INSM1	LINC01093	HS3ST5	WT1
PAH	ISM1	SULT2A1	ILF3	KIAA0913	PSF1	AFM	HSPD1	CTSS	EMP1	CRH	CDH19	NPTX1	VIT
AFM	MMP14	UGT2B10	TUBBP1	MMRN2	HMGB2	FMO5	C4BPA	CTSL	COL16A1	NOTUM	VNN3	GACAT3	ZIC1
SERPINC1	FAM84A	CYP2E1	RP11-278C7.1	MRLC2	NEK2	ORM1	HLA-DQA1	SOD2	FBN1	SCGN	FYTTD1P1	DPEP1	WIF1
A2M	FGFR1	CES2	CKAP4	COPZ2	E2F5	ITIH3	MLXIPL	CTSD	PCOLCE	DSG2	CFHR4	CCDC33	AC098864.1
ADH1B	TCF4	ORM2	CPXM1	SNRK	UBE2S	IGFBP1	NEAT1	CA1	COL2A1	CPLX2	DAO	AFP	NTM
ITIH2	FBXO32	HMGCS2	MYCN	LPXN	MAD2L1	FMO3	ALB	S100A9	AEBP1	F10	UGT2B15	XIRP2	ALKAL2
F5	PKM	APOA5	PHF6	CYLD	CKS2	BHMT	MST1	LCP1	NNMT	QPCT	RTP3	AC004080.1	CLMP
ASGR2	LAMB1	TAT	XRCC5	SMAD3	SOAT2	PCK1	HSPH1	GPNMB	MTRNR2L1	RHOB	SLC22A7	KRT19	EFNA5
ADH1A	APP	APCS	HNRNPU	DKFZP586H2123	BUB1B	F5	APOE	TYROBP	HTRA1	BAG3	SLC10A1	OPRD1	CFTR
IGF2	WIF1	APOC3	SLC34A2	SULT1B1	ENO1	SERPINF2	HSP90AA1	IFI30	IGF1	TMEM9	FCN2	LIX1	LAMA2
TTR	PLAT	CCL16	DBN1	PSME2	FKBP1B	AZGP1	ACSM5	CD44	LTBP1	TUBA1A	CFHR1	ERVH48-1	TFAP2C
AGT	SOX4	IGFBP1	GPR161	SMAD7	UNC93A	PGC	ADH1A	PTGS2	PRSS23	ALDH1A1	HFE2	NKAIN4	MRC2
ITIH3	PDE4D	CYB5A	BIRC5	DBP	MCM4	MBNL3	AADAC	LAPTM5	ADAMTS1	EGR1	AFM	FUT9	DCLK1
SLC2A2	TIAM1	ANGPTL3	TP53BP1	PEA15	UBE2C	ASGR2	CYP3A5	THBS1	COL11A1	NKD1	AC008549.1	ERVMER34-1	FOXF2
SERPINF2	MRC2	APOC1	WLS	ZEB1	SQLE	APOC3	FGL2	PLA2G2A	RND3	XIST	HSD17B6	PLA2G2E	AMPH
IGFBP1	NKD1	FMO3	FAM84A	IL2RB	BUB1	GATM	C1QB	IL7R	PTRF	PCLO	MIR1295B	RASSF10	NPTX2
ORM1	COL1A2	SLC22A7	AXIN2	CD59	TFRC	TTR	RBP4	S100A12	ANTXR1	ATF3	AC079061.1	EDDM3B	CLDN10
MEG3	SERPINI1	ACSM2A	ELMO1	HCP5	SMARCA1	RBP4	C1QA	F13A1	FRZB	DDC	ANXA10	LINC02418	ADAM33
FMO5	GJA1	AKR1C2	RASL11B	ZCCHC6	DTL	APOA2	APOH	HIF1A	LAMA4	CADPS	SAA4	EVX1-AS	PRRX2
F12	PRDM1	PIPOX	VANGL2	HIVEP2	HCAP-G	APOA5	FCN2	PSAP	VWF	MSX1	ANGPTL8	PART1	NAV3
PGC	FOSB	PCK2	HDAC2	RRAS	PLTP	ALDH2	CRHBP	CD300E	ANGPTL1	CKB	AL161645.1	MNX1	MMP7
AZGP1	PTCH1	A2M	HMGA2	SGPL1	HMMR	SLC2A2	ADH6	FTH1	CPE	MAP2	ABCA8	CST1	FAM189A1
HPX	ALDOA			DAPK1	HIC2	AOX1	ASPSCR1	SPTA1	THBS2	BEX1	CBLN4	TEX19	OSR2
ERRFI1	PKP4			OIP106	NUSAP1	FGL1	AKR1C4	OLR1	PPAP2B	TAGLN3	SLC22A10	TERT	GLIS1
AOX1	IQGAP1			SPTBN1	ARID3A	APOE	DNAJA4	FCER1G	CALD1	PLD3	HULC	GABRA3	TWIST2
CYP3A7	NRCAM			BSCL2	SNRPN	PEG10	AKR1C3	PLEK	CYBRD1	NFASC	CCL21	MUCL1	AC004947.2
CPB2	LGALS3			KIAA1055	AURKB	CPB2	HLA-DPA1	IL1RN	TIMP3	A1CF	CCL16	MYCN	TFAP2A
FMO3	FREM2			SHB	CCNA2	HMGCS2	ZNF385D	SLC25A37	LAMB1	HSPA1B	AC008708.1	DKK1	AC078880.3
HMGCS2	TGFB2			HSPB6	CCNB2	ARG1	CCL4	HBM	CTGF	MIR7-3HG	LINC02499	MIXL1	PCDH10
BHMT	KIF26B			SVEP1	PRKDC	ITPR2	ANG	SLC4A1	IGFBP7	PTCH1	SLCO1B7	RBBP8NL	Z97200.1
GLUD1	BAMBI			RASGRF1	TTK	CDO1	RARRES2	CCL20	DEFA3	CCT3	AC011604.2	DPP10	WNT5A
LECT2	AFAP1L2			ITGA8	DKFZp762E1312	GPT2	CD74	ALAS2	CRISPLD2	GNG4	ADH1A	ISM2	PURG
ARG1	STRA6			NR1D2	RAN	ANGPTL3	ONECUT2	CD163	WNT5A	PCSK2	TNFSF11	KCNJ9	TRPS1
ANGPTL3	SLC3A2			LCK	BOP1	CFH	AQP9	HEMGN	LGALS1	MAP1B	COL25A1	CERKL	HAND2
APCS	MSI2			MAP3K14	KIF4A	CP	HMGCS1		LAMA2	CACYBP	AC111000.4	LYPD6B	SLC13A4
C1S	FLNA			UBE1L	HOMER1	ERRFI1	IQGAP2		SPON1	SOX4	CYP4A11	PIMREG	FIBCD1
UGT2B4	SLC7A8			LOC100996756	MCM6	FN1	PRODH2		WWTR1	APLP1	LINGO4	FREM1	ISM1
RARRES2	LNPEP			ADIPOR2	PHB	TMBIM6	GLUD1		TCF4	BAMBI	RERGL	CPA2	DSPP
MBNL3	FGL2			AMOTL2	AGPAT5	GLUD1	TPSAB1		IL11RA	NLRP1	UGT2B4	EVX1	IRX6
SERPINA5	GRM3			MAST4	CMKOR1	SERPINA5	TST		PALLD	CSRNP3	CYP2C8	DPP10-AS1	RGS22
HULC	EGR1			HGD	BSG	C8B	XAF1		TIMP2	DACH1	AC104461.1	GFRA3	DPYSL4
CP	AXIN2			CX3CR1	NOL5A	FABP1	SLCO1B1		ELN	HTATSF1	MAT1A	EDDM3A	MAGEL2
GATM	MMP2			BLCAP	DDC	MAT1A			AKAP12	CALY	CLEC4M	NCAPD2P1	SGCD
TM4SF4	METTL9			COL18A1	MKI67	AHSG			IGFBP4	PKIB	SRD5A2	SMTNL2	COL13A1
CYP2C9	RUNX2			FAT4	RANBP5	GC			COL4A1	CACNA2D1	CFHR3	BLACAT1	MIR4768
AQP9	ENAH			PALM2-AKAP2	MSH2	HGD			VCAN	ENAH	LINC01451	AC026336.3	FIBIN
ASGR1	TNFRSF19			C10orf56	AGPS	PEG3			COL4A2	ZNRF3	ADH4	KREMEN2	COMP
HGD	TPM4			TJP1	CDC25C	ATP1B1			THY1	SYT11	CFHR5	PRKG1-AS1	FZD10-AS1
PROC	IGF2R			QP-C	CENPA	CYP2C9			RP11-572C15.6	BTG2	GSTA2	SAPCD2	TENM3
APOC1	GPC1			GABARAPL1	SRPK1	G6PC			CYR61	KIF1A	CHI3L1	ARMC3	STAR
C8B	BMP4			KLRK1	KIF15	LECT2			MXRA5	RGS4	UPB1	HMGA2	TMEM100
A1CF	TIMP1			LIMS2	C6orf149	MEG3			MMP2	JUN	SAA1	FOXN4	ATP2B3
GSTA1	FSTL1			SNED1	ATIC	TFR2			EDNRA	OLFM1	MTND4P20	PNMT	BARX2
ST6GAL1	KLF4			ADH6	IPW	ADH1A			MOXD1	ESRRG	ACSM2A	FLJ16779	SDR16C5
FN1	TSC22D3			ABHD6	TMEM48	POR			CDH11	PDZD8	AC099509.1	SLC7A3	NKD2
ALDH2	ERMP1			GAS6	MCM2	F12			SEPT11	CADM1	UGT1A4	NKAIN1	SPOCK3
MAT1A	CRABP2			GABARAPL3	CHD7	SERPIND1			LRRC17	FNDC3A	LRRC31	MME	DMP1
DLK1	PPP1R15A			PTPRB	PTD004	C5			FBLN2	RP11-401P9.4	STEAP4	PRTG	CLCN3P1
APOA5	FLRT3			PREB	CCT6A	ACADVL			CAV1	ATP1B1	UGT2B27P	CPA1	KCNK3
C4BPB	UNC5B			PDE2A	MGC5306	SLC39A14			EGFL6	SEZ6L2	F13B	DUSP9	HSPB7
SERPINA7	FREM1			CAT	ASK	ASGR1			NFIB	TPPP3	AC004862.1	FZD10	ZNF469
LIPC	ID1			PHYH	CCT2	NADK2			GSN	CLDN11	GBP7	CHRND	AL645608.7
C5	ROBO1			PLXNB2	AHCY	PEBP1			OLFML3	NR4A1	SLC25A47	GPHA2	ADRA2A
TFR2	ANGPTL2			RAMP3	MSH6	CYP3A5			ADAMTS9	ENPP3	FABP4	MTHFD2P1	TBX18
CYP3A5	PTPRG			HOMER2	IMPDH2	CES1			VIM	ADCYAP1	ANGPTL3	SLC22A31	MAB21L2
ACSM2B	CACHD1			MYLK	CALU	SLC39A5			PXDN	NCAM1	AC008760.2	OLIG3	DNM3OS
PCK1	FSCN1			SLC30A1	SNRPD1	ORM2			ARID5B	TUSC3	LINC01687	T	SOX11
TMEM176B	FNDC3A			CAMK1D	KIF11	ENTPD5			CPXM1	AKT3	FMO2	HTR1D	COL16A1
SERPINA6	OLFML3			SERPING1	MYCN	ABCC2			FGF7	ZFAND2A	UGT2B10	SORCS1	HAND2-AS1
CFI	GNS			IL1R1	PLK1	TM4SF4			IFI16	NGFRAP1	LIVAR	TFF2	FGF10
ORM2	PDXK			KHK	DKC1	SLC13A5			KCTD12	PROX1	KNG1	CRABP2	COL3A1
ACSM2A	NRP2			TENC1	ILF3	LIPC			ABI3BP	CBX5	AC247036.6	MCIDAS	DLX3
C8A	SPRY4			MYCL1	SMC4L1	SERPINA6			INHBA	SEZ6L
SLC39A5	MTMR3			ECM1	CNAP1	GLUL			COMP	FAM84A
CLU	BMP7			CBARA1	FLJ20485	PROC			ZFP36L1	S100A3
ACSL5	DYNC1H1			DSCR1	HSPD1	ACSL5			CALU	FLRT3
APOM	MTPN			PH-4	TUBG1	HLF			EMILIN1	ID1
IQGAP2	CCND2			ZBTB20	HSU79274	UGT2B4			COL7A1	ODC1
LYZ	MGAT5			CGI-116	SMC2L1	C1orf115			SLIT3	GFRA1
C1R	DKK3			SYNPO	KIF2C	APOM			LOX	PARP1
G6PC	ATP1B3			CD81	MCM7	SORD			GNG11	C14orf132
SPINK1	IER3			BCL6	NLE1	CLMN			MMP14	TOMM20
TGFBI	ETV5			LBA1	UPK3A	CYP3A4			FAM150B	ACLY
ADH4	CXCL14			RPS27L	HMGA1	AFP			KCNE4	RAB3C
POR	NOTUM			ATP10A	RSL1D1	GSTA1			MMRN1	TSPAN3
CFHR1	TSC22D1			C8A	BZW2	F13B			MXRA8	AES
REG1A	DACH1			WFDC1	LOC391717	CYB5A			FMOD	KIAA1324
CYB5A	CALU			SGCB	ACSL3	SLC1A2			PPIC	PTPRN2
F7	SPOCK1			EMCN	KNTC2	IL6R			NBL1	RAB3B
SULT2A1	CERK			TST	MRPL15	HPN			LRRC15	FAM167A
MTTP	SEPT2			CD5L	C1QBP	SERPINA7			SH3PXD2A	GOLM1
SLCO1B1	IGFBP7			CAPN2	DDX18	PCSK6			SFRP1	NQO1
HLF	XIST			ITIH4	DARS	F7			ADAMTS2	SEMA6A
CYP3A4	LAPTM4B			ALAS1	PDGFRL	FAXDC2			RPL9	SLC7A14
HPN	CPE			MFAP3L	ACLY	C4BPB			PDGFRB	KIAA1456
MST1	ODC1			KLRB1	GCSH	LEPR			SULF1	MAN1A1
ONECUT2	STARD3			TTC9	RAD51AP1	C8A			GJA1	TUBB1
F13B	ZNRF3			GLUL	LRRC1	GPAM			ADAM33	STMN1
NADK2	PLD3			ANXA4	PTP4A3	C2			ADIRF	GABRB3
FTCD	IGF1R			DAO	CSE1L	SERPING1			ANXA2	ETV1
C4BPA	PCSK1N			PLA2G4C	STCH	MDM2			TM4SF1	UNC5B
ENTPD5	SLC2A1			PACRG	GPX7	SERPINA4			CALCRL	CST3
ADH6	PPFIBP1			ENG	LOC146909	DSP			C1R	BEX2
SLC13A5	MYO10			FMO4	RFC4	ST6GAL1			BICC1	TNFRSF19
APOE	FZD7			LDB2	KDELR1	MTTP			SERPINH1	KCTD3
SERPINF1	AMBN			HTRA1	HSPCB	DHCR24			SESN3	KREMEN1
SERPIND1	DYNC1I1			FAS	POMK	SEPHS2			FIBIN	RGS16
MLXIPL	DSTYK			TSC22D1	EEF1B2	ONECUT2			SERPINE1	JUND
SERPINA4	PCOLCE			CTSO	MRS2L	UGT2B10			FKBP7	DPP10
SLC39A14	IGSF3			ALDH2	FLJ20364	A1CF			TTC3	ATXN7L3B
CLMN	ATP6V0B			TSC22D3	NME1	MST1			SPRY1	AGT
SMLR1	ANXA1			ALDH3A2	PFAS	GOT2			TWIST1	CBX6
SEPP1	HSPA12A			RARRES2	ECT2	ALDH6A1			SEPT2	PKD2L1
HPD	RASSF3			TRIM22	TMPO	FAM3B			ID3	PTPRN
ANG	AMOTL1			NFKBIA	ACP1	CFHR1			C1QTNF5	HDGF
SORD	SPOCK2			SLC27A5	MLC1SA	AHCY			OMD	NES
COL18A1	ENPP2			LAMA2	SPAG5	KRT18				HSPH1
AADAC	ITGA8			ZNF238	UBAP2	BHMT2				P4HTM
CDO1	SLC20A2			ACSL5	C2orf3	AIG1				HEPACAM2
GLUL	TUBB4B			C10orf72	NPM1	PSD3				DNAJC12
ATP1B1	PTK7			13CDNA73	CDC6	CYP4F3				MYL6B
GPAM	PPP1CB			MTMR11	SMARCA4	AQP9				RUNDC3A
ACADSB	CTNNB1			ADH1A	RRM1	TOR1AIP2				PCDH9
ACAA1	RND3			CYP2C9	PYGL	SLC27A2				PTPLAD1
FAM3B	COL7A1			AR	OIP5	SMLR1				TBCB
BHMT2	RP11-401P9.4			MYRIP	HRB	ACAA1				GPX2
DPP4	MAGED2			BHLHB2	FBXO5	CFI				PDE4DIP
SPP2	CPXM1			CTXND1	DNAJC10	C6				H1F0
GPC3	TUBB			CYP1A1	WDR12	F11				EMC10
C2	MYLIP			C1QTNF3	NOL7	ECH1				SNX27
CYP4F3	CLSTN1			AOX1	FXR1	ACSM2A				BCL9
ITPR2	P4HA2			DNASE1L3	HN1	NIPSNAP1				GSE1
C6	MAP1LC3B			KCNK1	SFI1	ERBB3
TMEM176A	GNA12			CSRP2	TPRT	ANG
AGXT	TCF12			CYP2E1	RPL10A	ABCG5
PCSK6	CAMSAP2			ASPA	MTDH	SPINK1
STOM	GLCE			C1S	IARS	ECHDC2
VIL1	TMX4			GLYAT	CSDA	PIPOX
KHK	SYT11			ANXA10	KIF14	RARRES2
AKR1C2	PSMD2			ABCA6	FNTA	C1S
CD36	MLTK			RBP1	EEF1E1	IKBKAP
PIPOX	DSEL			C1R	EIF3S9	UGT2B7
SLC27A2	H2AFY			ENPEP	VARS	HSDL2
F11	SEPT9			C10orf116	BM039	FAM47E-STBD1
ALDH1L1	TOP2B			EGR1	PRDX4	HIST1H1C
GPT2	CDH11			AADAC	SMARCC1	LPIN2
PEG10	JUNB			SLC10A1	FKBP10	SHMT1
PRODH2	SERTAD1			UGT2B4	PPAT	SLCO1B1
ERBB3	KIAA1244			SLC4A4	NME2	MLXIPL
PBLD	LAMP1			CYP2B7P1	AMD1	QPRT
UGT2B10	FBN1			LMOD1	RBM12	SELENBP1
SERPINA10	TSPAN3			LAMA3	CPSF1	PROX1
BAAT	UXS1			BLNK	FAM60A	ACADSB
TM4SF5	NET1			SLCO1B1	MAPRE1	COBLL1
FAM47E-STBD1	CFL1			HPD	C18orf10	TMEM56
AFP	SLC7A11			SLC6A1	SSB	DAAM1
MTRNR2L1	NRXN3			AFM	PSPH	ADH4
MGST1	ZNF532			SLCO1B3	CPSF6	TAT
TM4SF1	MXRA8			AQP9	HSPC111	VIL1
PHYH	ATP1A1			FIGF	NUP205	AGXT
HSDL2	PRRC2B			C7	CDT1	TMEM245
RGN	COL9A3			HSD17B6	RPL22	SDC2
CFHR2	BSG			GATM	HDAC2	GPR126
TST	MLLT3			DCN	ADSL
CYP27A1	LMO4			DKK3	LRPPRC
ABCG5	ZNF704			GHR	POLR2D
HNF4A	TRDC			APOC4	SC65
METTL7A	ITGA9			PON1	PABPC4
REG3A	KLF10			ADH1B	TRIP13
NR1H4	TMTC1			HSD11B1	EZH2
ALDH1A1	DYNC1LI2			FMO3	NOLC1
SLC30A10	PGK1			APCS	BLMH

## Sheet: D2_Drug_library
Supplementary Data 2. Drug screening library
Drug	Category	TargetSubtypeGroup	Target	Catalog
(+)-JQ-1	Targeted	Other	BRD4	HY-13030
(S)-JQ-35	Targeted	Other	BRD4	HY-117286
3-AP	Targeted	Ribonucleoside-diphosphate reductase	RRM2	HY-10082
5-Fluorouridine	Cytotoxic	Pentosyltransferases	Uridine phosphorylase	HY-107856
6-Mercaptopurine	Cytotoxic	Pentosyltransferases	HPRT1	HY-13677_10mM
6-Thioguanine	Cytotoxic	Pentosyltransferases	HPRT1	HY-13765
Abemaciclib	Targeted	CMGC group	CDK4; CDK6	HY-16297_10mM
Actinomycin D	Cytotoxic	DNA-directed RNA polymerase	RNA polymerase	D102500
Adavosertib	Targeted	Other	WEE1	HY-10993_10mM
Afatinib	Targeted	EGFR family	EGFR; ERBB2 (HER2, CD340); ERBB4 (HER4)	HY-10261_10mM
Alectinib	Targeted	ALK family	ALK (CD246); EML4-ALK	HY-13011_10mM
Alisertib	Targeted	AGC group	AURKA	HY-10971_10mM
AMG 337	Targeted	Tyrosine kinase receptors	c-Met	HY-18696
AMG-176	Targeted	Apoptotic signaling	MCL-1	HY-101565
Apatinib	Targeted	VEGFR family	VEGFR2 (KDR)	S5248_5mg
APR-246	Targeted	Transcription factor | Thioredoxin-disulfide reductase	TP53 | TXNRD1	HY-19980
AT7519	Targeted	CMGC group	CDK1; CDK2	HY-50940
Avapritinib	Targeted	PDGFR family	PDFRA*; KIT*	HY-101561
Axitinib	Targeted	VEGFR family	VEGFR1 (FLT1); VEGFR2 (KDR); VEGFR3 (FLT4)	HY-10065
AZD1390	Targeted	Other	ATM	HY-109566
AZD4547	Targeted	FGFR family	FGFR1; FGFR2; FGFR3; FGFR4	HY-13330
AZD5582	Targeted	Apoptosis	cIAP1; cIAP2; XIAP	HY-12600
AZD5991	Targeted	Apoptosis	MCL1	HY-101533
AZD8055	Targeted	Other	MTOR	HY-10422
Belinostat	Targeted	Histone deacetylase	HDAC1; HDAC2; HDAC3; HDAC4; HDAC5; HDAC6; HDAC7; HDAC8; HDAC9; HDAC10; HDAC11	HY-10225
Belvarafenib	Targeted	TKL group	BRAF; RAF1	HY-109080_10mM
Berzosertib	Targeted	Other	ATR	MBS386357
BI 894999	Targeted	Other	BRD4	S8574
Binimetinib	Targeted	STE group	MAP2K (MEK)	HY-15202
Birabresib	Targeted	Other	BRD2; BRD3; BRD4	HY-15743
Birinapant	Targeted	Apoptosis	cIAP1; XIAP	HY-16591
BMH-21	Cytotoxic	DNA-directed RNA polymerase	RNA polymerase	HY-12484
Bortezomib	Targeted	Threonine peptidases	PSMB5	HY-10227_10mM
Bosutinib	Targeted	ABL family | SRC familiy	ABL1 | SRC	HY-10158
Brigatinib	Targeted	ALK family	EML4-ALK	HY-12857
Buparlisib	Targeted	Phosphotransferase	PI3Kα; PI3Kβ; PI3Kδ	HY-70063
Busulfan	Cytotoxic	DNA synthesis	DNA dialkylating agent (N7-guanine residues)	S169201
Cabozantinib	Targeted	AXL family | MET family | VEGFR family	AXL | MET | VEGFR2 (KDR)	HY-12044_10mM
Camptothecin	Cytotoxic	DNA topoisomerase	TOP1	HY-16560
Capmatinib	Targeted	MET family	MET	HY-13404_10mM
Carboplatin	Cytotoxic	DNA alkylating agent	DNA	HY-17393_100mg
Carfilzomib	Targeted	Threonine peptidases	PSMB5	15623
Cediranib	Targeted	VEGFR family	VEGFR1 (FLT1); VEGFR2 (KDR); VEGFR3 (FLT4)	HY-10205
Ceralasertib	Targeted	Other	ATR	HY-19323
Ceritinib	Targeted	ALK family	EML4-ALK	HY-15656_10mM
Cisplatin-AQ	Cytotoxic	DNA alkylating agents	DNA	Date: 20200101
Cobimetinib	Targeted	STE group	MAP2K (MEK)	7394
Copanlisib	Targeted	Phosphotransferase	PIK3CA, PIK3CD	HY-15346
CPI-203	Targeted	Other	BRD4	HY-15846
CPI-455	Targeted	Demethylase	pan-KDM5	HY-100421
Crenigacestat	Targeted	Aspartic peptidases | Notch signaling	PSEN1; PSENEN; NCSTN; APH1A | NOTCH1	HY-12449
Crenolanib	Targeted	PDGFR family	FLT3 (CD135); PDGFR	HY-13223
Crizotinib	Targeted	ALK family | MET family | INSR family	EML4-ALK | MET | ROS1	HY-50878
CYC065	Targeted	Cell cycle-checkpoint signaling	CDK2/CDK9	HY-101212
Cytarabine	Cytotoxic	Pyrimidine analogue	DNA polymerase	HY-13605_10mM
Dabrafenib	Targeted	TKL group	BRAF	HY-14660
Dacarbazine	Cytotoxic	DNA alkylating agent	DNA	HY-B0078
Dasatinib	Targeted	ABL family | SRC family | EPH family | PDGFR family	BCR-AB | SRC; FYN; LCK; YES1 | EPHA2 | PDGFRB; KIT (CD117)	HY-10181_10mM
Daunorubicin	Cytotoxic	DNA topoisomerase	TOP2	HY-13062_10mM
Decitabine (Guadecitabine)	Cytotoxic	Methyltransferases	DNMT	HY-A0004_10mM
Defactinib	Targeted	FAK family	PTK2B	HY-12289A
Dexamethasone	Cytotoxic	3-Ketosteroid receptor	NR3C1 (GR)	HY-14648A
Docetaxel	Cytotoxic	Cytoskeleton	TUBB	HY-B0011A
Dovitinib	Targeted	FGFR family | PDGFR family | VEGFR family	FGFR3 | PDGFRB; KIT (CD117); FLT3 (CD135) | VEGFR1 (FLT1); VEGFR2 (KDR); VEGFR3 (FLT4)	HY-10207
Doxorubicin	Cytotoxic	DNA topoisomerase	TOP2	HY-15142_10mM
EHT 1864	Targeted	G protein	Rac1; Rac1b; Rac2; Rac3	HY-16659
Enasidenib	Targeted	Dehydrogenases	IDH2	HY-18690A
Ensartinib	Targeted	ALK family	ALK (CD246)	HY-103714A
Entinostat	Targeted	Histone deacetylase	HDAC1; HDAC2; HDAC3; HDAC4; HDAC5; HDAC6; HDAC7; HDAC8; HDAC9; HDAC10; HDAC11	HY-12163_10mM
Entospletinib	Targeted	SYK family	SYK	HY-15968
Entrectinib	Targeted	ALK family | INSR family | TRK family	ALK (CD246) | ROS1 | NTRK1 (TRKA); NTRK2 (TRKB); NTRK3 (TRKC)	HY-12678_10mM
Epidaza	Targeted	Histone deacetylase	HDAC1; HDAC2; HDAC3; HDAC10	HY-109015
Erdafitinib	Targeted	FGFR family	FGFR2; FGFR3	HY-18708
Erlotinib	Targeted	EGFR family	EGFR	HY-12008_10mM
Etoposide	Cytotoxic	DNA topoisomerase	TOP2	HY-13629_10mM
Everolimus	Targeted	Other	MTOR	HY-10218
Fenretinide	Cytotoxic	Retinoic acid receptor	NR1B (RAR)	HY-15373
Fimepinostat	Targeted	Hystone deacetylase | Phosphotransferase	HDAC1; HDAC2; HDAC3; HDAC4; HDAC5; HDAC6; HDAC7; HDAC8; HDAC9; HDAC10 | PIK3C3 (VPS34)	HY-13522_10mM
Futibatinib	Targeted	FGFR family	FGFR2	HY-100818
FX1	Targeted	Transcription factor	BCL6	HY-102027
Galunisertib	Targeted	TGFBR1 family	TGFBR1	HY-13226
Ganetespib	Targeted	Chaperone and folding catalyst	HSP90	HY-15205
Gemcitabine	Cytotoxic	Ribonucleoside-diphosphate reductase	RRM1	HY-17026_10mM
Glasdegib	Targeted	Smoothened	SMO	HY-16391
GSK J4	Targeted	Demethylase	KDM6A; KDM6B	5
GSK1070916	Targeted	AGC group	AURKB; AURKC	S274003
GSK-126	Targeted	Methyltransferases	EZH2	HY-13470
GSK2636771	Targeted	Phosphotransferase	PIK3β	HY-15245
GSK269962A	Targeted	AGC group	ROCK1; ROCK2	HY-15556
GSK2830371	Targeted	Other	WIP1	HY-15832
GSK461364	Targeted	Other	PLK1	HY-50877
I-BRD9	Targeted	Other	BRD9	HY-18975
Ibrutinib	Targeted	Tec family	BTK	HY-10997_10mM
Icotinib	Targeted	EGFR family	EGFR	HY-15164A
Idarubicin	Cytotoxic	DNA topoisomerase	TOP2	HY-17381
Idasanutlin	Targeted	E3 ubiquitin-protein ligase	MDM2	HY-15676
Idelalisib	Targeted	Phosphotransferase	PI3Kδ	31287
Imatinib	Targeted	ABL family | PDGFR family	BCR-ABL | FIP1L1-PDGFRA; KIT (CD117)	HY-15463
Ipatasertib	Targeted	AGC group	AKT (PKB)	HY-15186
IPI549	Targeted	PI3K-AKT-mTOR signaling	PI3K_	HY-100716
Isotretinoin	Cytotoxic	Retinoic acid receptor	NR1B (RAR)	HY-15127_100mg
Ixazomib	Targeted	Threonine peptidases	PSMB5	23237
JQ-1 carboxylic acid ((+)-JQ-1)	Targeted	Other	BRD4	HY-78695
KU-55933	Targeted	Other	ATM	S109204
KU-60019	Targeted	Other	ATM	HY-12061
Lapatinib	Targeted	EGFR family	EGFR; ERBB2 (HER2, CD340)	HY-50898
Larotrectinib	Targeted	TRK family	NTRK1 (TRKA); NTRK2 (TRKB); NTRK3 (TRKC)	HY-12866A
Lenvatinib	Targeted	FGFR family | RET family | VEGFR family	FGFR1; FGFR2; FGFR3; FGFR4 | RET | VEGFR1 (FLT1); VEGFR2 (KDR); VEGFR3 (FLT4)	HY-10981_10mM
LGK974	Targeted	Acyltransferase	PORCN	HY-17545
Linsitinib	Targeted	INSR family	IGF1R (CD221)	HY-10191
LMK-235	Targeted	Hystone deacetylase	HDAC4; HDAC5	HY-18998
Lomustine	Cytotoxic	DNA alkylating agents	DNA alkylating agent (O6/N7-guanine residues)	HY-13669
Lorlatinib	Targeted	ALK family | INSR family	ALK (CD246); EML4-ALK | ROS1	23128
LTURM34	Targeted	Other	DNA-PK	HY-101667
Masitinib	Targeted	PDGFR family	KIT (CD117)	HY-10209
Melphalan	Cytotoxic	DNA alkylating agents	DNA	S8266_100mg
Merestinib	Targeted	AXL family | MET family | CAMK group	AXL | MET; RON | MKNK	HY-15514
Metformin	Targeted	CAMK group	AMPK (PRKAA)	HY-17471A
Methotrexate	Cytotoxic	Dihydrofolate reductase	DHFR	HY-14519_10mM
Midostaurin	Targeted	PDGFR family | VEGFR family | AGC group	PDGFR; KIT (CD117); FLT3 (CD135) | VEGFR2 (KDR) | PRKCA; PRKCB; PRKCG	HY-10230
Milademetan	Targeted	E3 ubiquitin-protein ligase	MDM2	HY-101266
Miransertib	Targeted	AGC group	AKT (PKB)	HY-19719_10mM
Mitoxantrone	Cytotoxic	DNA topoisomerase	TOP2	HY-13502
MK-2206	Targeted	AGC group	AKT (PKB)	11
MM102	Targeted	Methyltransferases	MLL1	HY-12220A
Molibresib	Targeted	Other	BRD4	HY-13032_10mM
Momelotinib	Targeted	JAK family	JAK1; JAK2	HY-10962
MTIC	Cytotoxic	DNA alkylating agents	DNA	HY-119696
Mubritinib	Targeted	EGFR family	ERBB2 (HER2, CD340)	HY-13501
MX69	Targeted	E3 ubiquitin-protein ligase	MDM2; XIAP	HY-100892
Navitoclax	Targeted	Apoptosis	BCL2L	HY-10087
Nedisertib	Targeted	Other	DNA-PK	S8586
Neratinib	Targeted	EGFR family	EGFR; ERBB2 (HER2, CD340); ERBB4 (HER4)	HY-32721
Nilotinib	Targeted	ABL family | PDGFR family	BCR-ABL | PDGFR; KIT (CD117)	S103310
Niraparib	Targeted	Pentosyltransferases	PARP1; PARP2	HY-10619A_10mM
NSC 617145	Targeted	DNA 3'-5' helicase	WRN	HY-110185
Olaparib	Targeted	Pentosyltransferases	PARP1; PARP2	HY-10162
Osimertinib	Targeted	EGFR family	EGFR	12366
Oxaliplatin	Cytotoxic	DNA alkylating agents	DNA	36066
Paclitaxel	Cytotoxic	Cytoskeleton	TUBB	HY-B0015_10mM
Palbociclib	Targeted	CMGC group	CDK4; CDK6	HY-A0065
Pamiparib	Targeted	Pentosyltransferases	PARP1; PARP2; PARP3	HY-104044
Panobinostat	Targeted	Histone deacetylase	HDAC1; HDAC2; HDAC3; HDAC4; HDAC5; HDAC6; HDAC7; HDAC8; HDAC9; HDAC10; HDAC11	HY-10224
Pazopanib	Targeted	PDGFR family | VEGFR family	PDGFR; KIT (CD117) | VEGFR1 (FLT1); VEGFR2 (KDR); VEGFR3 (FLT4)	HY-10208_10mM
PCI-34051	Targeted	Hystone deacetylase	HDAC8	2
PD-0325901	Targeted	MAPK-ERK signaling	MEK1; MEK2	S1036
Perifosine	Targeted	AGC group | CMGC group	AKT (PKB); PRKCA | ERK	HY-50909_10mM
Pevonedistat	Targeted	Ubiquitin system	NAE1	HY-10484
PF-06651600	Targeted	JAK-STAT signaling	JAK3	PZ0316
Pictilisib	Targeted	Phosphotransferase	PI3Kα; PI3Kβ; PI3Kδ	HY-50094
Pidnarulex	Targeted	DNA structures	G-quadruplex	HY-13323A
Pimasertib	Targeted	STE group	MAP2K1 (MEK1); MAP2K2 (MEK2)	HY-12042
Pinometostat	Targeted	Methyltransferases	DOT1L	HY-15593_10mM
Ponatinib	Targeted	ABL family	BCR-ABL	HY-12047_10mM
Prednisolone	Cytotoxic	3-Ketosteroid receptor	NR3C1 (GR)	HY-17463
Prexasertib	Targeted	CAMK group	CHEK1	HY-18174E_10mM
Quizartinib	Targeted	PDGFR family	FLT3 (CD135)	HY-13001_10mM
Ravoxertinib	Targeted	CMGC group	ERK	HY-15947
Regorafenib	Targeted	FGFR family |PDGFR family | RET family | TIE family | VEGFR family | TKL group	FGFR1 | PDGFRB; KIT (CD117) | RET | TEK (TIE2, CD202) | VEGFR1 (FLT1); VEGFR2 (KDR); VEGFR3 (FLT4) | BRAF; RAF1	HY-10331
Ribociclib	Targeted	CMGC group	CDK4; CDK6	HY-15777
Rogaratinib	Targeted	FGFR family	FGFR1; FGFR2; FGFR3; FGFR4	HY-100019
Romidepsin	Targeted	Histone deacetylase	HDAC1; HDAC2; HDAC3; HDAC4; HDAC5; HDAC6; HDAC7; HDAC8; HDAC9; HDAC10; HDAC11	HY-15149
Rucaparib	Targeted	Pentosyltransferases	PARP1; PARP2; PARP3	HY-10617
Ruxolitinib	Targeted	JAK family	JAK1; JAK2	HY-50856
S63845	Targeted	Apoptosis	MCL1	HY-100741
Samotolisib	Targeted	Other | Phosphotransferase	MTOR | PI3Kα; PI3Kβ; PI3Kδ	HY-12513
Sapitinib	Targeted	EGFR family	EGFR; ERBB2 (HER2, CD340); ERBB3 (HER3)	HY-13050
SAR405	Targeted	Phosphotransferase	PIK3C3 (VPS34)	HY-12481
Saracatinib	Targeted	ABL family | SRC family	ABL1 | SRC	HY-10234
Savolitinib	Targeted	MET family	MET	HY-15959
Selinexor	Targeted	Channels and pores	XPO1	S7252
Selumetinib	Targeted	STE group	MAP2K (MEK)	HY-50706A_10mM
Sepantronium bromide	Targeted	Apoptosis	BIRC5	S113005
SHP099	Targeted	Phosphatases	SHP2	HY-100388
Siremadlin	Targeted	E3 ubiquitin-protein ligase	MDM2	HY-18658
Sirolimus	Targeted	Other	MTOR	HY-10219_10mM
Sitravatinib	Targeted	AXL family | EPH family | MET family | PDGFR family | VEGFR family	AXL | EPHA1; EPHA2; EPHB1; EPHB2; EPHB4 | MET | PDGFR | VEGFR1 (FLT1); VEGFR2 (KDR); VEGFR3 (FLT4)	20834
SJ172550	Targeted	E3 ubiquitin-protein ligase	MDM4	HY-16664
SN-38 (Irinotecan)	Cytotoxic	DNA topoisomerase	TOP1	HY13704
Sonidegib	Targeted	Smoothened	SMO	HY-16582
Sorafenib	Targeted	PDGFR family | RET family | VEGFR family | TKL group	PDGFRB; KIT (CD117); FLT3 (CD135) | RET | VEGFR2 (KDR); VEGFR3 (FLT4) | BRAF; RAF1	HY-10201
SR-4835	Targeted	CMGC group	CDK12; CDK13	HY-130250
Sunitinib	Targeted	CSF and other factor receptors | PDGFR family | RET family | VEGFR family	CSF1 | PDGFR; KIT (CD117); FLT3 (CD135) | RET | VEGFR1 (FLT1); VEGFR2 (KDR); VEGFR3 (FLT4)	HY-10255A_10mM
TAK-580	Targeted	TKL group	BRAF; RAF1	HY-15246_10mM
TAK632	Targeted	TKL group	BRAF; RAF1	HY-15767
Talazoparib	Targeted	Pentosyltransferases	PARP1; PARP2	HY-108413
Tanespimycin	Targeted	Chaperone and folding catalyst	HSP90	S114104
Taselisib	Targeted	Phosphotransferase	PI3Kα; PI3Kβ; PI3Kδ	HY-13898
Tazemetostat	Targeted	Methyltransferases	EZH2	HY-13803
Temozolomide	Cytotoxic	DNA alkylating agents	DNA	HY-17364
Temsirolimus	Targeted	Other	MTOR	HY-50910
Temuterkib	Targeted	CMGC group	ERK	HY-101494
ThioTEPA	Cytotoxic	DNA alkylating agents	DNA	HY-17574
THZ1	Targeted	CMGC group	CDK7	HY-80013
THZ531	Targeted	CMGC group	CDK12; CDK13	HY-103618
Tivantinib	Targeted	MET family	MET	HY-50686
TK216	Targeted	Spliceosome	EWS-FLI1	HY-122903
Topotecan	Cytotoxic	DNA topoisomerase	TOP1	HY-13768A
Trabectedin	Cytotoxic	DNA alkylating agents	DNA	HY-50936
Trametinib	Targeted	STE group	MAP2K (MEK)	HY-10999A
Trofosfamide	Cytotoxic	DNA alkylating agents	DNA	HY-119824
UC2288	Targeted	Cell cycle	CDKN1A	HY-112780
Vactosertib	Targeted	ALK family	ALK (CD246)	HY-19928
Vandetanib	Targeted	EGFR family | RET family | VEGFR family	EGFR | RET | VEGFR2 (KDR)	HY-10260_10mM
Varlitinib	Targeted	EGFR family	EGFR; ERBB2 (HER2, CD340); ERBB4 (HER4)	HY-10530
Vemurafenib	Targeted	TKL group	BRAF	HY-12057
Venetoclax	Targeted	Apoptosis	BCL2	HY-15531
Vinblastine	Cytotoxic	Cytoskeleton	TUBB	HY-13780_10mM
Vincristine	Cytotoxic	Cytoskeleton	TUBB	HY-N0488_10mM
Vindesine	Cytotoxic	Cytoskeleton	TUBB	SC-205883A
Vismodegib	Targeted	Smoothened	SMO	HY-10440
Vistusertib	Targeted	Other	MTOR	HY-15247
Volasertib	Targeted	Other	PLK1	HY-12137
Vorinostat	Targeted	Histone deacetylase	HDAC1; HDAC2; HDAC3; HDAC4; HDAC5; HDAC6; HDAC7; HDAC8; HDAC9; HDAC10; HDAC11	HY-10221
XAV-939	Targeted	Pentosyltransferases	TNKS1; TNKS2	HY-15147_10mM
Xevinapant	Targeted	Apoptosis	cIAP1; cIAP2; XIAP	S275404
YO-01027	Targeted	Aspartic peptidases	PSEN1; PSENEN; NCSTN; APH1A	HY-13526

## Sheet: D3_WNTgenes
Supplementary Data 3. WNT signaling associated genes
General.WNT.genes
ADGRA2
DKK1
CTNNB1
ABL1
AMER1
IFT80
ALPK2
DVL3
OPRM1
CSNK1D
ADNP
MIR19B1
FZD1
DVL2
AMER2
RNF213
BMP2
ANKRD6
FZD10
PTPN23
PORCN
FZD4
CSNK1E
RBPJ
GSK3B
LRP6
AMFR
SFRP1
ARHGEF19
FZD7
DAB2
TMEM132A
NLK
WNT3A
MIR29B1
SFRP2
MESP1
CCDC88C
MYOC
ASPM
VPS35
DACT1
WNT11
AMER3
WNT8A
MIR346
WNT3
APC
SFRP4
SOX17
CDC42
NKD1
ATP6AP2
GPC3
DAAM2
WLS
WNT5A
TNN
APC2
ZNRF3
CELSR1
BAMBI
MLLT3
RYK
APOE
CELSR2
BIRC8
MKS1
WNT1
AXIN1
APCDD1
CELSR3
BMAL1
LBX2
ATP6V0C
PLEKHA4
WNT2
AMOTL1
AXIN2
APCDD1L
CAPRIN2
ATP6V1C2
RSPO3
AMOTL2
BICC1
CAV1
NPHP3
CTHRC1
CCAR2
DAAM1
CDH3
WNT9B
CBY1
BARX1
COL1A1
CDH2
WNT5B
APP
SPEF1
BCL9
CHD8
C12orf43
CSNK1G1
BCL9L
CSNK1A1
DVL1
CSNK1G2
CCN4
CSNK1A1L
CSNK1G3
CDC73
ARL6
CTDNEP1
FRZB
BTRC
CTNNBIP1
CER1
CRBN
CTNND1
DAPK3
CYLD
CITED1
FZD2
DDX3X
TIAM1
FZD3
DKK2
DAB2IP
DLX5
FZD5
EDA
CCNY
DACT3
FZD6
EGF
CSNK2A1
CCNYL1
BCL7B
DDIT3
EGFR
CCNYL2
FZD8
FAM53B
CCNYL3
FZD9
FGF10
DKK3
CXXC4
FGF2
DKK4
GRHL3
FGF9
CDK14
DKKL1
FGFR2
DRAXIN
FRAT1
DEPDC1B
BRD7
EGR1
MAGI2
DISC1
EMD
MED12
GID8
DIXDC1
FERMT1
CALCOCO1
FOXO1
GPC5
FRMD8
GPRC5B
FRMD8P1
GSKIP
HHEX
FUZ
ILK
JRK
PRICKLE1
JUP
CCND1
G3BP1
PRICKLE2
KANK1
CCNE1
GLI1
PTK7
LGR4
GLI3
RAC1
LGR5
CTNND2
CMAHP
RHOA
LGR6
GREM1
LRRK1
GSK3A
LRRK2
CD24
LYPD6
HDAC1
MIR145
HECW1
MIR26A1
IGFBP1
IGFBP2
SFRP5
IGFBP4
SMURF1
MIR501
CELA1
IGFBP6
SMURF2
NFKB1
INVS
NLE1
ISL1
GRB10
NRARP
JADE1
TMEM67
PIN1
KREMEN1
GSC
VANGL1
LEF1
LATS1
VANGL2
PPM1A
LATS2
PPM1B
LIMD1
PPM1N
LMBR1L
PRDM15
CPE
LRP4
HIC1
WNT7A
CPZ
LZTS2
HMGXB4
MAD2L2
RECK
MACF1
MAPK14
RNF146
MBD2
MCC
RNF220
MDK
RPS12
EDN1
RSPO1
DCDC2
EDNRA
MIR1-1
RSPO2
EDNRB
MIR199A1
RUVBL1
FOLR1
MIR29C
SCEL
CSNK2A2
MIR498
SEMA5A
CSNK2B
MIR665
EXT1
NHERF1
PBXIP1
LRP1
SMAD3
NKD2
NKX2-5
LZIC
SOX4
NOG
SRC
CTR9
NOTCH1
SULF2
CUL3
NOTUM
TBL1X
FOXD1
TBL1XR1
NPHP4
MDFI
TGFB1
OTUD5
TMEM198
FRAT2
PFDN5
TMEM9
GNAQ
TNKS
PRKN
TNKS2
PTPRO
TRPM4
PTPRU
TTC21B
RBMS3
UBE2B
RBX1
UBR5
RSPO4
DDB1
RUVBL2
USP34
FOXL1
SCYL2
NFATC4
USP47
SALL1
SDHAF2
USP8
VCP
IFT20
WNK1
SHH
WNK2
SHISA3
WNT10B
SKI
GATA3
SHISA6
SIAH2
XIAP
SMARCA4
DLX3
SNAI2
YAP1
SOST
NXN
ZBED3
SOSTDC1
ZEB2
SPIN1
DRD2
SOX10
SOX13
SULF1
KPNA1
SOX2
SOX9
STK11
RACK1
TERT
STK3
STK4
TLR2
TBX18
HESX1
TCF7L2
RNF43
TLE1
TLE2
TNFAIP3
ETV2
TLE3
TLE4
TLE5
FBXW11
TLE6
FBXW4
TLE7
HNF1B
TMEM131L
FERMT2
TMEM170B
SHISA2
TMEM64
TMEM88
TMEM88B
KLF4
TPBG
TPBGL
UBAC2
ITGA3
WWTR1
SOX30
KLF15
TAX1BP3
LRP5
ZRANB1
OTULIN
GPC4
TRABD2A
TRABD2B
TSC2
PPP1CA
TSKU
GRK5
MDFIC
GRK6
VGLL4
WIF1
PSEN1
NDP
WWOX
NID1
HBP1
RNF14
NR4A2
KLHL12
PTEN
KREMEN2
PYGO1
PYGO2
RAB5A
LDB1
PLPP3
RARG
LEO1
SOX7
PPP2CA
PPP2R1A
LRRFIP2
SDC1
MARK1
MARK2
SIAH1
MESD
MIR224
SENP2
MIR32
MITF
TCF7
NDRG2
TCF7L1
SNX3
ZNF703
PAF1
PIAS4
PKD1
PKD2
PLCG2
VPS4B
WNT10A
WNT16
PRKAA1
TMEM237
PRKAA2
WNT2B
WNT4
WNT6
WNT7B
WNT8B
WNT9A
RAC3
RNF138
RTF1
SKIC8
STRN
TGFB1I1
TNIK
VAX2
ZBTB33
TBX3
CACYBP
CAMK2A
CAMK2B
CAMK2D
CAMK2G
CCND2
CCND3
CHP1
CHP2
CREBBP
CTBP1
CTBP2
CUL1
EP300
FOSL1
JUN
MAP3K7
MAPK10
MAPK8
MAPK9
MMP7
MYC
NFAT5
NFATC1
NFATC2
NFATC3
PLCB1
PLCB2
PLCB3
PLCB4
PPARD
PPP2CB
PPP2R1B
PPP2R5A
PPP2R5B
PPP2R5C
PPP2R5D
PPP2R5E
PPP3CA
PPP3CB
PPP3CC
PPP3R1
PPP3R2
PRKACA
PRKACB
PRKACG
PRKCA
PRKCB
PRKCG
PRKX
RAC2
ROCK1
ROCK2
SKP1
SKP1P2
SMAD2
SMAD4
TBL1Y
TP53
ADCY7
AR
CACNA1G
CAMK4
CCN1
CDH1
CDKN2A
CDX1
CDX4
CXCL8
FGF4
HDAC2
ID2
IGF2BP1
INCENP
KCNIP4
KRT1
MMP2
MMP9
MT-CO2
MYF5
MYOG
NCOA2
NEUROG1
PITX2
SALL4
SFN
SP5
SSPOP
TBXT
TCF4
TRRAP
VCAN
XPO1
YWHAB
YWHAE
YWHAG
YWHAH
YWHAQ
YWHAZ
ZCCHC12
ADAM17
DLL1
GNAI1
HDAC11
HDAC5
HEY1
HEY2
JAG1
JAG2
KAT2A
MAML1
NCOR2
NCSTN
NOTCH4
NUMB
PSEN2
PTCH1
SKP2
