# Supplementary material for: Divergent WNT signaling and drug sensitivity profiles within hepatoblastoma tumors and organoids
Source: Nat Commun. 2024 Nov 20;15:8576. doi: 10.1038/s41467-024-52757-w (PMC11579375; doi:10.1038/s41467-024-52757-w)
Supplement: Supplementary file 5 — Source Data [file 41467_2024_52757_MOESM5_ESM.xlsx]

## Sheet: Fig. 1b
Normalized counts	GLUL	RELN	MEG3	PEG3	MBNL3	DLK1	PGC	PEG10	CD36	LYZ	SPARCL1	EPCAM	SPINK1	REG3A	GPC3	HRG	ALDOB	NNMT	C9	CYP2C8	FBP1	HSD17B6	CD14	GOT1	UGT2B7	CYP2A6	CYP3A4	TDO2	SLC22A1	H19		Normalized counts	APCDD1	NKD1	ROBO1	VGLL4	TNFRSF19	NOTUM	CHST11	ITM2C	TBX3	MME	MAP1B	CCND2	VIM	SPARC	VCAN	RBP4	APOC3
Fetal_HB12T_1_AAAGACCAGCTA	3.97272	4.21374	1.35996	1.91576	1.91576	2.91106	2.91106	0	0	2.53244	2.53244	0	0	0	0	0	0	0	0	0	0	0	0	0	1.35996	0	0	0	0	0		Embryonal_HB12T_1_AGTCCGGTTTCT	3.55291	3.40352	2.3693	0	0	0	1.76558	2.74309	0	3.68285	2.3693	0	3.01455	0	0	0	0
Fetal_HB12T_1_AAATACATTCTC	4.42303	3.38923	2.09934	1.52178	0	0	3.11273	2.72926	2.09934	2.4631	0	1.52178	0	0	0	0	0	0	0	0	0	0	0	1.52178	0	0	0	0	0	0		Embryonal_HB12T_2_GACGATGATCGT	1.82349	1.82349	1.82349	0	1.28002	0	0	0	0	2.43246	2.80822	0	3.08071	0	0	0	0
Fetal_HB12T_1_AACCGCCTAAAT	3.64653	0	0	0	0	0	0	0	2.13633	0	2.76861	0	2.13633	0	0	0	0	0	0	0	0	0	0	0	0	0	2.76861	2.13633	0	0		Embryonal_HB12T_2_GTTTGTAGAATT	2.62082	1.99789	1.99789	0	1.99789	0	0	1.99789	0	1.99789	0	0	1.99789	0	1.99789	0	0
Fetal_HB12T_1_AACCGTCAGGGA	4.29904	3.53228	1.63904	2.23007	2.43147	1.9776	3.17079	2.86795	1.12334	1.9776	1.12334	1.63904	1.9776	0	0	0	0	0	0	0	0	0	0	0	0	0	0	0	0	0		Embryonal_HB14T_12_CACTAACTGTAG	3.71283	3.24501	2.25173	3.17643	2.33742	0.993557	1.93916	0.993557	3.33979	2.98108	0	0	0.615409	2.25173	0	0	0
Fetal_HB12T_1_AAGAAGCTAAAG	3.56503	3.56503	2.06282	2.06282	2.06282	3.0729	4.14017	0	2.06282	0	0	2.69031	0	0	0	0	0	0	0	0	0	0	0	0	0	0	0	0	0	0		Embryonal_HB14T_12_CAGCGGAGAGTC	3.53272	2.91683	1.62516	2.49091	2.33447	0.459164	2.38938	2.66745	2.85169	2.66745	0	2.78201	0.459164	1.20327	0	0	0
Fetal_HB12T_1_AAGATAAGGTGG	4.58086	2.61005	1.64864	2.61005	3.09102	2.24069	2.61005	2.61005	2.87918	0	2.61005	1.64864	1.64864	2.87918	0	0	0	0	0	0	0	0	0	0	0	0	0	0	0	0		Embryonal_HB14T_12_CAGTTGCATTTG	3.33528	2.53436	2.30546	1.58299	1.27526	3.07441	0.828475	1.81796	2.80202	1.81796	0.828475	1.27526	2.80202	0	2.87738	0	0
Fetal_HB12T_1_AATCAGGCCGGC	4.42721	4.34816	2.35537	2.99992	2.61905	2.82751	3.94914	1.99624	0	1.43047	2.61905	1.99624	2.35537	1.43047	0	0	0	0	0	0	0	0	0	0	0	0	0	0	0	0		Embryonal_HB14T_12_CATAACGATCAA	3.1169	1.5702	2.61681	1.26367	1.26367	1.5702	2.29096	1.99415	3.56298	3.27276	2.51953	1.26367	3.44874	0	4.5121	0	0
Fetal_HB12T_1_ACAATTAACCGC	4.39332	2.15296	3.08779	1.90327	2.99703	1.56969	2.99703	2.51895	1.56969	0	0	1.0656	0	1.0656	0	0	1.0656	0	0	0	0	0	0	0	1.0656	0	0	0	1.0656	0		Embryonal_HB14T_12_CATCGCACTTGC	3.79135	2.53247	2.77946	2.08586	2.02126	1.50978	2.49162	2.49162	2.35801	1.1035	2.02126	2.49162	3.22591	2.7477	0	0	0
Fetal_HB12T_1_ACCTCGACACCG	3.81693	3.32066	3.46963	2.29181	2.663	0	1.69496	0	0	0	0	1.69496	2.29181	0	0	0	0	0	0	0	0	0	0	0	0	0	0	0	0	0		Embryonal_HB14T_12_CATGACTAGGCG	2.99562	3.05703	3.09597	2.70349	2.04831	1.37503	2.6748	2.28906	2.99562	3.03698	2.10132	3.05703	0.989054	2.24532	0.818245	0	0
Fetal_HB12T_1_ACGCCGGGACCT	4.02653	3.28457	2.12132	0	2.12132	1.54139	2.96297	2.12132	0	1.54139	0	0	1.54139	0	0	0	0	0	0	0	0	0	0	0	0	0	0	0	0	0		Embryonal_HB14T_12_CCAGACATAGCG	2.83497	2.19889	1.8474	1.8474	1.61093	2.83497	1.30064	1.61093	2.19889	2.33706	0	1.61093	0	0	0	0	0
Fetal_HB12T_1_ACGCTGGAGAAG	3.41782	3.20284	4.42614	0	2.75693	1.6911	2.75693	0.906299	1.37379	1.37379	0.906299	1.37379	0	0	1.37379	0	0.906299	0.906299	0	0	0.906299	0	0	0	0	0	0	0	0	0		Embryonal_HB14T_12_CCATCGCATAAT	3.86506	2.90183	1.77773	0	0	0	1.77773	2.58709	3.14087	1.24075	0	0	0	0	0	0	0
Fetal_HB12T_1_AGAATGGGCAAA	3.74531	2.80311	1.81894	0	2.80311	2.42751	3.07552	2.42751	1.81894	0	0	0	0	0	0	0	0	0	0	0	0	0	0	0	0	0	0	0	0	0		Embryonal_HB14T_12_CCCCCTTGTAGC	3.67352	2.19085	2.74482	2.19085	1.83979	1.29407	2.82646	1.83979	2.55833	1.29407	1.83979	1.29407	2.65592	0.843205	0	0	0
Fetal_HB12T_1_AGCCGAATCACT	4.24071	3.30797	4.61564	1.83513	2.44511	1.83513	0	2.44511	0	0	1.83513	0	0	0	0	0	0	0	0	0	0	0	0	0	1.83513	0	1.83513	0	0	0		Embryonal_HB14T_12_CCGCGAGCAACA	3.32307	2.24559	2.24559	2.08422	2.3845	2.3845	1.65307	2.08422	2.8024	0	0	1.65307	2.71314	0	0	0	0
Fetal_HB12T_1_AGCTAAAGGTGA	4.21953	4.43973	0	3.26292	2.87641	2.23807	2.23807	2.87641	0	2.23807	0	0	2.87641	0	0	0	0	0	0	0	0	0	0	0	0	0	0	0	0	0		Embryonal_HB14T_12_CCGCGTCGAGTG	4.06914	3.39294	2.73285	0	2.42206	2.22086	2.58948	3.24438	3.1609	2.42206	1.11639	3.52226	1.11639	3.83263	0	0	0
Fetal_HB12T_1_AGGAGCATACCC	3.16575	3.73462	0	1.71223	1.71223	2.9531	3.16575	2.68266	0	1.71223	0	0	0	0	0	0	2.9531	0	0	0	0	0	0	0	0	0	1.71223	0	0	0		Embryonal_HB14T_12_CCGTAAATTCCG	4.02419	2.46869	3.07792	2.61066	1.85684	1.03003	2.94505	1.85684	3.03556	1.52656	1.3088	2.1047	1.52656	2.30316	0	0	0
Fetal_HB12T_1_AGGGCCGCTACG	4.66796	4.75059	1.19181	2.52295	2.69181	2.06422	3.26666	0	2.06422	1.72028	2.83623	1.19181	1.19181	0	0	0	0	0	0	0	0	0	0	0	0	0	0	0	0	0		Embryonal_HB14T_12_CCTAGTGATCAA	3.95879	3.22444	3.12691	2.59966	2.59966	2.08047	1.73557	1.5879	2.89764	3.19298	1.73557	2.70915	2.6559	2.17327	3.8152	0	0
Fetal_HB12T_1_AGTAGCCAGAAA	4.15895	4.63843	0	2.38365	3.20383	0	3.54012	1.08819	1.08819	3.20383	2.1833	1.93249	2.92959	0	0	0	0	0	0	0	0	0	0	0	0	0	0	0	0	0		Embryonal_HB14T_12_CGATTGTCACGA	3.56271	3.01187	2.92147	2.51927	1.68494	1.50712	2.82207	2.44592	2.28077	1.68494	1.83586	2.51927	2.58761	2.44592	0	0	0
Fetal_HB12T_1_AGTTATCGGCAC	3.2109	3.45322	2.68108	2.05418	2.68108	3.55541	3.33938	0	1.48165	0	2.05418	2.41597	2.68108	0	0	0	0	0	0	0	0	0	0	0	0	0	0	0	0	0		Embryonal_HB14T_12_CGGCCACGCCTC	3.96581	3.79254	1.88646	2.79661	0.875049	1.33447	2.24007	1.88646	2.79661	2.37889	1.88646	2.37889	1.64808	1.88646	0	0	0
Fetal_HB12T_1_ATAACGTAGAGA	4.80237	3.39741	3.98007	2.96436	2.18359	0	1.83292	2.64832	1.28814	0	1.83292	2.18359	1.83292	0	0	0	0	0	0	0	0	0	0	0	0	0	1.28814	0	0	0		Embryonal_HB14T_12_CGGTCGAGTAGT	3.20557	3.02474	1.9041	1.6255	2.01883	1.45039	1.45039	2.3004	2.64327	2.21506	0	2.80383	0.596743	0	3.79004	0	0
Fetal_HB12T_1_ATAAGGAAACTA	4.3992	0	4.49339	2.2015	2.83774	0	2.2015	2.83774	0	3.50117	0	0	0	0	0	0	0	0	0	0	0	0	0	0	0	0	0	0	0	0		Embryonal_HB14T_12_CGGTCTTACCAG	3.41137	3.15187	1.9259	2.0007	1.75711	1.9259	2.76756	3.08105	2.76756	2.25398	2.80049	2.69828	2.5006	2.54339	0	0	0
Fetal_HB12T_1_ATAGAAACAGTG	5.27112	3.69841	3.17695	0	2.85702	2.02338	0	1.4544	2.02338	2.02338	3.41895	2.38377	0	0	0	0	0	0	0	0	1.4544	0	0	0	0	0	0	0	0	0		Embryonal_HB14T_12_CGTTCGGCATAC	3.3931	2.56696	2.60631	2.56696	1.53904	1.12866	2.48327	2.11869	3.0129	3.06302	0.943372	1.82918	1.53904	0	1.12866	0	0
Fetal_HB12T_1_ATAGAGAACGTC	4.73056	2.63652	3.57156	2.63652	2.26624	1.67176	1.67176	0	1.67176	1.67176	0	0	2.26624	0	0	0	0	0	0	0	0	0	0	0	0	0	0	0	0	0		Embryonal_HB14T_12_CTACAGTCCTAG	3.89687	2.81979	1.67334	1.83383	2.20181	2.26798	2.41648	2.61597	2.97333	1.83383	0.656403	1.33066	2.01422	0.269479	0	0	0
Fetal_HB12T_1_ATATTACTGGAG	4.15444	4.65211	1.1514	1.67246	2.63733	2.7812	2.90696	2.01329	2.26701	2.46921	2.46921	2.26701	1.1514	0	0	0	0	0	1.1514	0	1.1514	0	0	0	0	0	0	0	0	0		Embryonal_HB14T_12_CTAGACTATTAC	2.85587	2.21864	3.03983	2.63027	1.20638	0.775043	1.50675	2.63027	1.50675	0.775043	0	2.85587	0	1.73743	0	0	0
Fetal_HB12T_1_ATCAATTGTCCT	2.49412	3.14511	3.14511	0	2.49412	2.49412	0	0	2.49412	2.49412	3.14511	0	0	0	0	0	2.49412	0	0	0	0	0	0	0	0	0	2.49412	2.49412	0	0		Embryonal_HB14T_12_CTAGTAAACTTA	3.80187	3.05826	2.70022	2.95254	1.66235	1.43598	2.54531	2.0025	2.76951	1.66235	2.54531	2.45781	2.0025	1.43598	0	0	0
Fetal_HB12T_1_ATCTCAACACGC	5.5816	3.98081	1.80607	2.67855	3.50298	2.41349	3.64547	3.60019	1.80607	0.99158	3.27459	0.99158	1.80607	3.39529	1.80607	0	0	0	0	0	0	0	0	0	0	0	0	0	0	0		Embryonal_HB14T_12_CTCATTTGTCCT	3.27275	2.60244	2.76252	2.17593	2.0831	1.08268	1.86675	2.03324	2.60244	2.68568	1.6669	2.44617	2.41175	2.41175	0	0	0
Fetal_HB12T_1_ATGTATTCCTGT	3.32487	2.46114	0	1.84988	2.46114	2.46114	2.83774	0	0	0	0	1.84988	0	0	0	0	0	0	0	0	0	0	0	0	0	0	0	0	0	0		Embryonal_HB14T_12_CTGCGCGCATGC	3.91391	3.22465	2.50696	2.36631	1.76284	2.00669	2.63025	2.36631	2.57051	1.76284	0.590466	2.57051	2.4391	3.1585	0	0	0
Fetal_HB12T_1_ATTCCCAGTAGT	3.2719	2.61599	3.17075	1.26304	2.93135	1.26304	0	0	1.80373	1.26304	0	1.26304	2.93135	0	0	0	2.15274	0	3.44788	0	0	0	1.26304	0	0	0	2.41095	0	0	0		Embryonal_HB14T_12_CTTGACTCGTGA	3.9591	2.91173	2.95203	1.95278	2.30979	1.83931	2.7801	1.95278	2.7801	2.44966	0	0	1.95278	0	2.82593	0	0
Fetal_HB12T_1_ATTTCCACGACT	5.32866	2.65579	4.10369	2.03053	3.03757	0	3.31319	0	2.03053	0	0	2.65579	3.03757	2.03053	0	0	0	0	0	0	0	0	0	0	0	0	0	0	0	0		Embryonal_HB14T_12_CTTTACTGCTGC	3.55188	1.91459	2.1326	2.95381	2.22604	1.45983	2.65472	2.22604	2.02953	2.22604	0	2.65472	2.46317	1.91459	2.31149	0	0
Fetal_HB12T_1_CAACCTGTAAGG	2.86776	0	0	4.07908	2.86776	0	3.2541	0	0	0	2.22988	0	0	0	0	0	0	0	0	0	0	0	0	0	0	0	0	0	0	0		Embryonal_HB14T_12_CTTTGTCCAAGC	3.26884	3.24176	1.13357	2.24357	1.33736	1.88979	1.99064	3.1558	2.08225	0.87734	1.13357	2.95795	1.33736	0	0	0	0
Fetal_HB12T_1_CATAAGACTGCT	4.6092	3.03883	3.92596	0	2.39246	0	0	0	0	0	0	0	2.39246	0	0	0	0	0	0	0	0	0	0	0	0	0	0	0	0	0		Embryonal_HB14T_12_GAAACGGTACCA	3.66456	2.61591	2.08496	2.50722	2.71393	0.879148	2.50722	2.08496	2.61591	1.65375	0	2.50722	1.89242	1.89242	0	0	0
Fetal_HB12T_1_CATACTGACTAG	2.3911	2.76559	2.76559	1.78554	3.03741	0	0	4.38707	0	1.78554	0	0	2.3911	0	0	0	0	0	0	0	0	0	0	0	0	0	0	0	0	0		Embryonal_HB14T_12_GAAGTGCAGCCC	3.61822	3.07138	2.63853	2.71306	2.32269	2.01441	2.08414	1.77024	2.99311	3.07138	2.51516	1.15229	0	0	2.32269	0	0
Fetal_HB12T_1_CCATTCACAACC	3.59883	2.93267	3.81649	0	0	0	0	0	0	0	2.29141	0	2.29141	0	0	0	0	0	0	0	0	0	0	0	0	0	2.93267	0	0	0		Embryonal_HB14T_12_GACCACATTTGN	4.0229	3.55088	2.13786	1.66298	1.59306	1.72834	2.70095	2.62648	2.83506	3.19919	1.59306	1.72834	2.72459	1.25098	0	0	0
Fetal_HB12T_1_CCCTCCGACCAA	4.41872	3.34392	1.31721	0	4.06719	2.47922	3.12956	1.31721	1.31721	0	0	1.31721	0	2.21909	0	0	0	0	0	0	0	0	0	0	0	0	0	0	0	0		Embryonal_HB14T_12_GACCGACATTAC	3.85374	3.01575	2.61836	2.20049	1.84892	2.04008	2.75497	3.01575	2.27198	2.27198	2.20049	1.10106	1.46916	0	2.04008	0	0
Fetal_HB12T_1_CCCTGAATGGTG	3.43932	3.65603	0	2.77776	3.16228	2.77776	3.43932	0	0	0	0	2.77776	2.14493	2.14493	0	0	0	0	0	0	0	0	0	0	0	0	2.14493	0	0	0		Embryonal_HB14T_12_GACGGATAAAGG	3.79873	3.79873	2.15614	2.85455	1.86494	2.38139	2.72027	2.15614	3.64015	3.02723	1.15758	0.737694	0	0	2.6457	0	0
Fetal_HB12T_1_CCGAATGTATCT	4.71162	4.78432	2.23935	2.35948	3.06194	2.56355	2.943	2.65183	1.7566	2.56355	3.50708	1.7566	0.787629	0	0	0	0	0	0	0	0	0	0	0	0	0	2.73295	0	0	0		Embryonal_HB14T_12_GACGTCGACCAT	3.63479	2.18671	2.36675	2.65158	2.08286	1.01409	1.83586	2.28077	3.05418	1.96697	0.630434	0	3.4008	0	2.58761	0	0
Fetal_HB12T_1_CCGCGTGAGCTC	4.22055	2.35912	1.43362	1.99982	2.62289	1.43362	3.6719	1.99982	0	0	0	0	0	0	0	0	0	0	0	0	1.43362	0	0	1.43362	0	0	3.6719	2.62289	0	0		Embryonal_HB14T_12_GACTTTCCCGTG	3.86446	2.86074	1.87049	1.87049	1.32062	2.22324	2.6898	1.87049	1.32062	1.32062	0	0	2.48349	3.97348	0	0	0
Fetal_HB12T_1_CCTACACGAATT	5.09142	4.03832	2.33103	3.36265	2.87465	1.05002	2.13189	2.13189	0	1.55083	0	1.55083	0	2.87465	0	0	0	0	0	0	0	0	0	0	0	0	1.55083	0	0	0		Embryonal_HB14T_12_GAGAGGATCCAT	3.84492	2.98423	2.37739	2.57437	2.17718	1.66804	2.44745	3.1139	3.1139	2.44745	2.34042	1.66804	1.08361	0.577813	2.08433	0	0
Fetal_HB12T_1_CCTTCCGATGTA	3.83441	3.31073	1.5628	1.5628	3.91278	2.14527	2.77811	2.14527	0	2.98875	2.14527	3.16264	1.5628	0	0	0	0	0	0	0	0	0	0	0	0	0	0	0	0	0		Embryonal_HB14T_12_GAGATGGGCACG	3.5657	2.26083	2.26083	1.66686	1.35162	1.66686	2.26083	3.11252	2.09915	1.79367	0.88865	2.63092	2.4629	2.90044	0	0	0
Fetal_HB12T_1_CGAAATGCATCG	4.83533	0	4.75595	3.39513	0	2.36143	0	0	0	0	0	0	0	0	0	0	0	0	0	0	0	0	0	0	0	0	0	0	0	0		Embryonal_HB14T_12_GAGTGCATGAGT	3.94743	3.3228	1.61157	2.56741	2.45918	1.30123	2.66507	2.1996	2.98146	2.56741	1.61157	2.56741	2.66507	2.83573	0	0	0
Fetal_HB12T_1_CGACTGATAGGT	3.29863	2.01742	2.01742	2.01742	2.01742	2.01742	0	2.01742	2.01742	0	0	0	2.64175	0	0	0	0	0	0	0	0	0	0	0	0	0	2.64175	0	0	0		Embryonal_HB14T_12_GAGTTCCCATAA	3.80116	2.78987	2.43514	2.23365	1.64228	1.98106	3.35967	2.65292	3.23109	2.49419	0	2.74627	1.7684	3.14518	0	0	0
Fetal_HB12T_1_CGCAAGGTCCCG	4.7435	2.27794	3.80182	2.27794	2.27794	0	2.27794	0	0	0	0	0	0	0	0	0	0	0	0	0	0	0	0	0	0	0	0	0	0	0		Embryonal_HB14T_12_GATCAAACTACT	2.92112	2.43424	2.24663	2.0155	1.82513	1.58978	1.08226	2.4897	2.43424	3.14049	1.58978	2.31316	2.68508	0.501047	3.62234	0	0
Fetal_HB12T_1_CGCAATTCCAGG	3.73795	0	4.23921	0	2.68584	0	0	0	0	0	0	0	2.68584	0	0	0	0	0	0	0	0	0	0	0	0	0	0	0	0	0		Embryonal_HB14T_12_GATCTCGCCGGG	3.18726	3.11264	2.91325	3.21095	1.62213	0.457774	1.20063	1.36168	3.13814	2.57958	1.62213	3.38259	1.00856	3.34236	0	0	0
Fetal_HB12T_1_CGGCCGCGTAAC	4.07096	3.07159	3.24615	2.22251	1.63222	0	1.63222	3.52406	0	0	3.07159	1.63222	0	0	0	0	0	0	0	0	0	1.63222	0	0	0	0	0	0	0	0		Embryonal_HB14T_12_GATGATAGTACC	3.56446	2.88053	2.04504	2.12852	2.04504	1.95395	1.85373	2.27709	2.34385	1.95395	1.47356	2.40642	1.47356	2.67131	2.57361	0	0
Fetal_HB12T_1_CGGGTAAGCGAA	0	2.12846	0	0	3.42125	2.76025	2.76025	0	2.12846	0	0	0	2.12846	0	0	0	0	0	0	0	0	0	0	0	0	0	0	0	0	0		Embryonal_HB14T_12_GATTCCGGCTAG	2.1582	2.90279	1.57438	2.1582	2.90279	2.66703	0	0	3.00265	0	0	1.9083	3.6207	2.52439	2.90279	0	0
Fetal_HB12T_1_CGTTGATGGCTC	4.59504	4.04699	0	1.76118	2.36448	2.20079	3.39838	0.95798	1.43814	1.76118	0.95798	1.43814	1.76118	0	0	0	0	0	0	0	0	0	0	0	0	0	0	0	0	0		Embryonal_HB14T_12_GCAATAGACTGC	3.88713	2.50791	2.11605	2.61052	1.2958	2.39354	2.45236	1.60561	2.70358	2.50791	2.19297	0.508913	1.8418	0	2.56053	0	0
Fetal_HB12T_1_CGTTTTCCCTTT	4.7183	3.82845	2.7724	2.30241	2.30241	0	3.21868	1.38614	2.56476	2.7724	2.7724	0	2.56476	0	0	0	0	0	0	0	0	0	0	0	0	0	0	0	0	0		Embryonal_HB14T_12_GCACAGACGGCC	4.4228	3.55406	2.45943	2.28621	2.37657	0.873556	2.57212	2.73562	2.9518	1.44832	0.873556	0	0.873556	2.49842	0	0	0
Fetal_HB12T_1_CTAATTGACAAC	3.70735	3.64011	3.56802	1.29465	1.84046	1.29465	2.65665	1.29465	1.29465	0	0	1.29465	0	0	0	0	0	0	0	0	0	0	0	0	0	0	0	0	0	0		Embryonal_HB14T_12_GCACGGGTCTTA	3.82728	2.24345	2.16604	2.38233	1.65113	0.877258	2.92067	2.66311	3.34582	1.88967	0	0.877258	0.877258	2.08212	0	0	1.33726
Fetal_HB12T_1_CTACGCTTCGCG	4.73976	3.81886	1.61943	1.61943	1.61943	0	3.62306	1.61943	0	1.61943	0	1.61943	2.84496	0	1.61943	0	0	0	0	0	0	0	0	0	0	0	0	0	0	0		Embryonal_HB14T_12_GCAGGTGCAATT	3.22603	2.48936	2.30068	2.30068	2.30068	1.63804	2.74134	1.76403	1.97652	2.43034	1.1225	0	1.97652	0	4.11257	0	0
Fetal_HB12T_1_CTAGGGACCCAG	3.83847	4.92263	3.83847	1.89939	2.89289	2.51476	3.3813	2.51476	0	2.51476	3.3813	2.51476	0	0	0	0	0	0	0	0	0	0	0	0	0	0	1.89939	0	0	0		Embryonal_HB14T_12_GCGCCTACTTGG	3.59683	2.84611	1.80318	2.20941	2.5776	1.10776	2.65178	2.31492	3.10412	2.09143	1.62041	0	2.65178	1.39658	1.95766	0	0
Fetal_HB12T_1_CTCCTCGCCCTG	3.03191	3.03191	3.85127	0	2.02537	0	2.02537	0	0	2.02537	3.30746	0	0	0	0	0	0	0	0	0	0	0	0	0	0	0	0	0	0	0		Embryonal_HB14T_12_GGAAAGTGAGCC	4.59153	4.06918	2.60861	1.64738	1.0286	1.38511	2.56349	2.97403	3.35188	2.10275	0	1.94456	0	2.91086	0	0	0
Fetal_HB12T_1_CTGTCACACCTG	3.55162	2.24785	0	2.24785	0	0	0	0	2.24785	0	4.45055	2.24785	0	0	0	0	0	0	0	0	0	0	0	0	0	0	3.27345	0	0	0		Embryonal_HB14T_12_GGAAGTTAAGCA	3.91969	2.73219	2.2062	1.98587	0.640752	1.30664	2.2062	1.70284	2.2062	1.02812	0.640752	2.2062	0.640752	2.38665	0	0	0
Fetal_HB12T_1_CTTCTGCAGCAC	4.12975	2.41535	3.0628	3.45256	0	3.0628	3.0628	0	0	2.41535	0	0	0	0	0	0	0	0	0	0	0	0	0	0	0	0	0	0	0	0		Embryonal_HB14T_12_GGACGACGTGCC	3.80929	2.54113	2.30621	2.73123	1.13981	2.06814	3.10288	1.99858	2.49836	2.58215	2.49836	0	1.29684	2.73123	0	0	0
Fetal_HB12T_1_CTTTGTGCGCTG	3.66098	2.84738	2.84738	1.85851	1.85851	0	0	1.85851	0	2.84738	0	0	0	0	0	0	0	0	0	0	0	0	0	0	0	0	0	0	0	0		Embryonal_HB14T_12_GGCACCTAGCCC	4.22893	3.25805	2.54664	3.11651	1.99772	1.68854	3.19983	2.87163	2.97688	0.904427	1.68854	2.68953	1.68854	2.54664	0	0	0
Fetal_HB12T_1_GAGCTCGCTAAG	4.65846	4.36546	3.94927	2.20126	2.20126	1.84965	3.32461	3.84031	1.30259	0	1.84965	1.30259	0	0	0	0	0	0	0	0	0	0	0	0	0	0	0	0	0	0		Embryonal_HB14T_12_GGCTCCCTTCTC	3.68819	1.91304	2.26805	2.73658	1.3576	0	0.893398	2.10622	2.52951	2.6384	0.893398	1.91304	2.10622	2.10622	1.91304	0	0
Fetal_HB12T_1_GATACTATGGCG	3.76645	2.6697	3.51541	1.91075	3.00538	1.57666	2.6697	1.57666	1.57666	1.07137	0	1.57666	0	0	1.07137	0	0	0	0	0	0	0	0	0	0	0	0	1.07137	0	0		Embryonal_HB14T_12_GGGCGTTGAAAA	3.93565	3.24024	2.87536	3.40125	0.749267	2.04027	2.40144	1.46934	2.87536	1.69778	0	1.88362	0	2.99386	0	0	0
Fetal_HB12T_1_GATGCTCGGTGA	4.58455	3.31212	0	1.68774	2.28386	2.28386	3.46106	2.65477	0	2.28386	2.65477	2.65477	1.68774	0	0	0	0	0	0	0	0	0	0	1.68774	0	0	0	0	0	0		Embryonal_HB14T_12_GTAAGGATTTTT	3.89903	3.16198	2.17465	2.65735	2.41044	2.17465	2.85521	3.1284	2.08184	2.85521	1.41577	1.58914	0.939937	3.42219	0	0	0
Fetal_HB12T_1_GATGGGATCACG	4.61604	3.8174	0	3.3605	3.22272	2.32902	2.63727	2.49497	0	1.54908	2.63727	1.54908	0	0	0	0	0	0	0	0	0	0	0	0	0	0	2.87255	0	0	0		Embryonal_HB14T_12_GTACCGATACAG	4.16243	2.6134	1.56729	2.15028	1.80141	2.28765	0.817373	1.99098	2.28765	2.15028	0	1.80141	3.59477	1.99098	0	0	0
Fetal_HB12T_1_GATTCAATGTGT	1.99734	3.5844	2.62023	3.00113	1.99734	1.43144	2.62023	0	1.99734	1.43144	0	0	2.62023	0	0	0	0	0	0	0	0	0	0	0	0	0	0	0	0	0		Embryonal_HB14T_12_GTCTGTTGCGGG	3.58498	2.39926	2.47229	2.14139	2.23493	0	1.79301	2.32047	3.29109	2.82477	2.03819	1.92309	1.92309	0	3.22696	0	0
Fetal_HB12T_1_GCACCAAATATG	2.9918	2.34763	2.34763	2.34763	0	0	2.9918	0	0	0	0	0	0	0	0	0	0	0	2.34763	0	0	0	0	0	0	0	0	0	0	0		Embryonal_HB14T_12_GTCTTCTCCAAA	3.34247	2.83304	2.58271	3.19969	2.42931	2.42931	2.71569	2.34277	3.11985	3.27363	2.14335	1.56109	1.05848	2.71569	0	0	0
Fetal_HB12T_1_GCAGAGGCGGCA	4.53047	4.17512	1.662	1.662	3.28163	0	2.89477	1.14261	1.14261	1.14261	1.14261	2.00213	1.662	1.662	0	0	0	0	1.14261	0	0	0	0	0	0	0	0	0	0	0		Embryonal_HB14T_12_GTTAAGCCGTGG	3.67057	2.97334	2.91221	1.91679	1.91679	2.0743	2.33006	2.84709	3.32056	1.91679	1.4995	2.0743	1.72976	2.33006	0	0	0
Fetal_HB12T_1_GCAGGCCCCCTA	5.23259	4.81283	2.24276	0.719015	2.82055	2.34868	1.98985	1.42485	1.42485	1.65051	2.12428	0.719015	1.42485	0	1.13296	0	0	0	0	0	0	0	0.719015	0	0.719015	0	1.83451	0	0	0		Embryonal_HB14T_12_GTTGCGTCTGCT	3.82862	2.81252	2.48126	1.92709	1.98248	2.03497	1.73969	3.16527	2.73942	2.48126	0.776519	3.19777	0.57807	3.37326	0	0	0
Fetal_HB12T_1_GCCTGTATGACC	4.64528	3.37931	3.54111	1.27461	2.16699	2.16699	2.80117	2.63092	1.27461	1.81721	1.27461	2.16699	2.16699	0	0	0	1.27461	0	0	0	0	0	0	0	0	0	0	0	0	0		Embryonal_HB14T_12_TAAATGAGAGAT	3.66851	3.02404	2.69767	2.0994	1.46832	0.888819	2.40024	2.15625	2.87411	2.15625	0.888819	2.52237	2.26109	2.52237	0.390296	0	0
Fetal_HB12T_1_GCTTGAATCTGG	4.77456	3.41328	1.30006	2.19817	3.1071	1.84673	3.83691	3.41328	0	1.84673	0	1.30006	0	0	0	0	0	0	0	0	0	0	0	0	0	0	0	0	0	0		Embryonal_HB14T_12_TAATGGAGCCCA	4.27002	2.98346	2.3752	2.67445	2.30288	1.94619	2.94475	2.8187	2.22491	3.21919	1.38654	2.8187	2.50582	1.94619	0	0	0
Fetal_HB12T_1_GGAGTTGATGTT	4.69328	2.35594	1.43095	0	3.58378	0	2.35594	1.99679	1.43095	0	0	1.43095	0	0	0	0	0	0	0	0	0	0	0	0	0	0	0	1.99679	0	0		Embryonal_HB14T_12_TAGGGTCTTATA	2.2862	3.52458	2.73834	1.76138	0	2.00516	2.9693	2.50534	2.88321	2.68498	2.73834	2.83721	2.9693	2.10787	0	0	0
Fetal_HB12T_1_GGATGATCTAAC	3.95947	4.2619	1.63206	2.591	2.97117	2.97117	2.22232	2.42356	1.97012	0	0	0	1.97012	0	1.1175	0	1.63206	0	0	0	1.1175	0	0	0	0	0	0	0	0	0		Embryonal_HB14T_12_TATAAAGGCAGA	2.93948	3.09404	1.13353	1.83522	2.12502	0.719447	2.12502	1.83522	2.34944	1.13353	0	1.65119	4.02126	0	2.12502	0	0.719447
Fetal_HB12T_1_GGCGAATTATAA	3.96201	4.13085	1.44047	2.00759	3.40134	1.44047	0	2.63122	1.44047	2.00759	0	0	0	0	0	0	0	0	0	0	0	0	0	0	0	0	1.44047	1.44047	0	0		Embryonal_HB14T_12_TCCACCGGAAGG	3.91109	2.96309	2.58312	2.12143	1.77417	1.9628	2.58312	2.25831	3.13676	1.9628	2.25831	1.77417	2.12143	2.75277	0	0	0
Fetal_HB12T_1_GGGCGGTGAGTC	4.10597	2.62417	0	3.55863	2.62417	2.25432	3.42916	2.89356	0	2.62417	0	0	1.66097	0	0	0	0	0	0	0	0	0	0	0	0	0	1.66097	0	0	0		Embryonal_HB14T_12_TCGTTAGTACGG	3.90229	3.17907	1.4561	1.91045	2.2217	0	2.70666	2.30711	3.14424	2.12832	1.4561	1.78067	0.97252	2.38579	0	0	0
Fetal_HB12T_1_GGGTATCATAGG	4.18569	3.88105	2.26508	2.26508	2.90492	2.26508	0	4.24928	2.90492	0	2.90492	2.26508	1.67071	0	0	0	0	0	0	0	0	0	0	0	0	0	0	0	0	0		Embryonal_HB14T_12_TCTCGTCGGATT	3.473	3.17735	2.71757	2.86224	2.22466	0	3.07389	2.15883	2.95848	2.79252	1.51201	0	0	0	0	0	0
Fetal_HB12T_1_GGTCTCGTAGAC	5.01987	4.02666	3.9481	2.88734	1.99532	1.13725	1.65563	0	2.45023	1.13725	2.99892	0	2.45023	0	0	0	0	0	0	0	0	0	0	0	0	0	0	0	0	0		Embryonal_HB14T_12_TCTGAGCATTGT	3.7328	3.27184	2.7995	2.0302	2.2845	1.68832	2.22673	2.0302	3.0104	2.61592	1.95505	2.53189	2.10009	2.73006	0	0	0
Fetal_HB12T_1_GGTGGACTTGCG	5.41287	3.33447	3.33447	1.47772	2.67634	1.47772	2.04974	3.33447	0	0	1.47772	0	2.04974	0	0	0	0	0	0	0	0	0	0	0	0	0	0	0	0	0		Embryonal_HB14T_12_TGAACAAGGTCG	3.66759	3.05786	1.76004	1.32178	1.56473	1.97237	1.76004	2.33035	2.29634	2.01909	1.00019	2.61879	2.48494	2.97364	0	0	0
Fetal_HB12T_1_GTATGGAACGAG	5.20206	3.87768	0	0	2.26199	0	2.26199	1.66791	0	2.26199	3.11375	1.66791	3.11375	3.87768	0	0	0	0	0	0	0	0	0	0	0	0	0	0	0	0		Embryonal_HB14T_12_TGCACATTCTTC	3.1686	3.1981	1.34723	2.32747	1.14265	1.14265	2.62543	3.55995	2.62543	1.34723	0	3.13821	3.13821	3.1686	2.72352	0	0
Fetal_HB12T_1_GTCGACAGGCTA	3.25165	3.66879	3.452	1.06823	1.90667	2.1565	1.57287	2.1565	1.06823	0	0	1.06823	1.57287	1.06823	0	0	0	0	1.90667	0	0	0	1.06823	0	1.06823	0	0	0	0	0		Embryonal_HB14T_12_TGTCTATCGTCA	3.72824	2.78669	2.78669	1.65437	1.47792	0.990249	0.990249	2.55282	3.17139	1.26352	1.8043	3.20626	2.88586	2.93199	0	0	0
Fetal_HB12T_1_GTCTTCCTGTGC	4.19919	1.94113	1.94113	1.94113	2.5598	0	0	2.5598	0	1.94113	3.42858	0	3.42858	0	0	0	0	0	0	0	0	0	0	0	0	0	0	0	0	0		Embryonal_HB15H_1_GGGTAGTTAGAT	2.52654	1.91029	1.91029	0	0	2.905	0.765939	2.06763	1.72349	0.765939	2.43002	3.57039	2.06763	0	0	0	0
Fetal_HB12T_1_GTGAAATTTCCC	5.33173	3.85085	2.84764	2.47075	2.21085	0	3.23358	1.31045	1.85874	1.31045	1.85874	1.31045	0	1.85874	0	0	0	0	0	0	0	0	0	0	1.31045	0	2.21085	0	0	0		Embryonal_HB15H_2_GGATTATTGTGC	2.87	2.232	2.45918	0	0	1.51843	0.78315	2.80024	0	0	2.55595	3.66426	1.74979	0	0	0	0
Fetal_HB12T_1_GTGCTCACTGGA	3.01455	3.68285	3.77587	2.16928	2.16928	2.16928	1.58432	2.8036	1.58432	1.58432	0	0	0	0	0	0	0	0	0	0	0	0	0	0	0	0	0	0	0	0		Embryonal_HB15H_2_TACATTCCCCTA	3.32137	3.5726	2.76206	0	1.60046	2.98506	1.09114	1.93629	1.37788	0	2.06962	2.87976	1.93629	0	0	0	0
Fetal_HB12T_1_GTGCTTACAAAT	3.05602	3.94366	1.80183	2.78391	1.80183	2.78391	2.40888	3.59526	1.80183	0	1.80183	0	2.40888	0	0	0	0	0	0	0	0	0	0	0	1.80183	0	0	0	0	0		Embryonal_HB16T_1_CACATGTTAACT	3.70439	2.03389	0.66737	1.51713	1.40722	2.94617	0	1.06409	0.66737	2.20468	2.12293	2.32765	1.14278	0	1.28372	0	0
Fetal_HB12T_1_GTGGCTGCTCCA	4.55888	3.12686	0	3.40352	2.74309	3.12686	3.61999	2.74309	2.11233	2.74309	2.11233	2.11233	0	0	0	0	0	0	0	0	0	0	0	0	0	0	0	0	0	0		Embryonal_HB16T_1_CACGGAAATGGT	2.97762	1.33399	1.55355	1.88591	2.33414	0	1.88591	1.73347	2.4206	0	2.01815	2.50018	4.22109	2.8779	2.13493	0	0
Fetal_HB12T_1_GTGGGATAACTC	3.92694	3.01297	2.86698	1.87609	2.22914	1.87609	3.53127	0	1.87609	2.22914	3.35479	2.22914	0	0	0	0	0	0	0	0	0	0	0	0	0	0	0	0	0	0		Embryonal_HB16T_1_CACTCAAATGGT	3.04327	2.06136	1.85098	1.98244	1.58422	2.29692	1.64357	2.46233	1.6996	3.04327	2.16917	2.76668	3.12511	2.88996	2.32646	0	0
Fetal_HB12T_1_TAACAGGTTGAC	4.92572	2.10406	4.18654	2.73429	0	2.73429	2.10406	2.10406	0	0	0	0	0	0	0	0	0	0	0	0	0	2.10406	0	0	0	0	0	0	0	0		Embryonal_HB16T_1_CATATAGCGCCG	2.85506	2.64621	1.15795	1.45281	2.85506	2.27559	0	0.737979	2.85506	1.15795	3.02775	2.15662	1.8654	0	2.72078	0	0
Fetal_HB12T_1_TACAGCAAGAGC	3.77433	2.45463	3.59659	1.51455	2.09121	0	3.6894	0	0	1.51455	0	2.09121	2.09121	0	0	0	0	0	0	0	0	0	0	0	0	0	0	0	0	0		Embryonal_HB16T_1_CATGAACTCAGG	3.06312	2.59996	1.48139	1.71056	0	3.70514	1.18358	0.757537	0	2.18954	2.18954	2.30898	0	0	3.00871	0	0
Fetal_HB12T_1_TAGAGATCATTA	4.96807	3.15868	0	3.15868	0	0	2.14161	3.15868	0	0	0	0	0	0	0	0	2.14161	0	0	0	0	0	0	0	0	0	0	0	0	0		Embryonal_HB16T_1_CATTCCGTAAGG	2.28247	1.16322	1.68648	2.28247	2.02824	2.02824	1.68648	0	1.45869	1.16322	0	0	0	0.74199	0	0	0
Fetal_HB12T_1_TAGGTATGCAGC	4.78368	3.55162	2.24785	2.24785	2.24785	2.24785	2.88674	0	0	2.88674	0	2.24785	2.24785	0	0	0	0	0	0	0	0	0	0	0	0	0	0	0	0	0		Embryonal_HB16T_1_CCACCTACTTGG	2.3912	3.0375	1.93959	1.93959	0	2.93746	1.0937	3.12844	2.19067	1.0937	0	2.3912	3.2118	3.54819	1.93959	0	0
Fetal_HB12T_1_TATGCACCGTGG	4.16151	3.35113	3.09359	3.09359	1.76799	0.963058	2.01207	3.09359	1.76799	1.76799	2.01207	2.20811	0	0	0	0	0	0	0	0	0	0	0	0	0	0	0	0	0	0		Embryonal_HB16T_1_CCCATATCCCTT	2.89148	1.35416	1.80564	1.76864	2.62613	1.76864	0.844249	1.84133	0.366084	0.199702	1.87579	3.29889	0.199702	1.35416	1.01824	0	0
Fetal_HB12T_1_TATGTGTCCCCT	3.98472	4.24279	1.8369	1.8369	1.8369	2.44704	3.48622	0	0	1.8369	2.82323	0	1.8369	0	0	0	0	0	0	0	0	0	0	0	0	0	0	0	0	0		Embryonal_HB16T_1_CCCATTAAATCA	1.84247	1.09595	1.29638	1.84247	0.509231	0.509231	0	1.09595	1.46327	0	1.84247	0	0	0.509231	0	0	0
Fetal_HB12T_1_TCAATGCCCTTG	4.30317	2.84534	4.50138	2.84534	2.84534	0	2.20868	2.20868	2.20868	0	2.20868	0	2.20868	0	0	0	0	0	0	0	0	0	0	0	0	0	2.84534	0	0	0		Embryonal_HB16T_1_CCCCAAGGGATT	2.45983	0	1.51899	1.02382	1.02382	0	1.51899	1.51899	1.51899	0	2.6017	0	1.02382	2.45983	0	0	0
Fetal_HB12T_1_TCAGAACCACTT	3.67908	1.87422	4.24773	2.22717	2.22717	1.32385	2.22717	0	1.32385	0	1.32385	0	1.32385	0	0	0	0	0	0	0	0	0	0	0	0	0	0	1.87422	0	0		Embryonal_HB16T_1_CCCCGTAACAGT	2.99202	1.21365	1.74598	1.21365	0	2.09152	0	1.21365	1.74598	0	1.21365	1.21365	3.10421	2.09152	2.09152	0	0
Fetal_HB12T_1_TCCTGGTCTGGG	3.30599	3.98063	2.91869	1.1599	2.27814	2.02404	1.1599	3.52177	1.1599	1.1599	2.48057	1.68255	1.68255	0	0	0	0	0	0	0	0	0	0	0	0	0	1.1599	0	0	0		Embryonal_HB16T_1_CCGATGCGTCAT	3.39103	1.71038	1.39145	1.71038	1.9518	3.39103	3.33883	2.14613	0.920421	3.33883	3.0976	1.9518	2.68055	0	3.53303	0	0
Fetal_HB12T_1_TCCTTAATGTGG	4.14426	3.97538	2.64388	2.37961	3.69394	1.45089	2.37961	1.45089	1.45089	1.45089	1.45089	2.37961	0	0	0	0	0	0	0	0	0	0	0	0	0	0	0	0	0	0		Embryonal_HB16T_1_CCTCGACCGGCG	3.37536	2.74754	1.92303	1.08087	1.08087	2.37362	1.08087	1.36631	2.27855	0.679867	0	2.27855	0	0	3.61156	0	0
Fetal_HB12T_1_TCTAGAAGAGCC	2.31222	4.18931	2.17444	2.0146	2.80907	2.54128	2.54128	2.80907	1.28068	0	1.28068	1.28068	0.832711	0	0	0	0	0	0	0	0	0	0	0	0	0	0	0	0	0		Embryonal_HB16T_1_CCTGCAGGATAC	2.86753	1.32591	1.59956	1.09039	0.781733	0.781733	1.9908	1.51639	2.22967	0	2.58382	0	0.332955	4.95892	0	0	0
Fetal_HB12T_1_TCTATGGCAGAA	4.95999	3.69713	1.93148	2.69233	3.2027	0	1.93148	1.08741	2.38258	1.08741	1.08741	2.38258	0	0	0	0	0	0	0	0	0	0	0	0	0	0	1.08741	0	0	0		Embryonal_HB16T_1_CCTGCGGGACTT	2.18358	1.32985	2.01327	1.88114	1.44548	2.56869	1.0486	1.64301	1.32985	3.1259	1.94939	2.32906	3.67537	3.94182	3.32784	0	0
Fetal_HB12T_1_TCTCGACTTAGC	3.75379	4.05768	4.1808	3.44408	1.56639	2.14927	2.14927	2.51511	0	2.14927	2.14927	2.14927	1.56639	0	0	0	0	0	0	0	0	0	0	1.56639	0	0	0	0	0	0		Embryonal_HB16T_1_CCTTCACTGGCC	0.429663	2.20289	0	0.888429	0.959434	2.41574	1.59657	1.30392	1.59657	1.82269	0.539794	0	0	0.164593	1.43994	0	0
Fetal_HB12T_1_TGACAACCCAAT	3.96403	3.49032	3.49032	2.82721	2.82721	2.55906	0	3.80043	0	0	0	2.19156	0	0	0	0	0	0	0	0	0	0	0	0	0	0	0	0	0	0		Embryonal_HB16T_1_CGAACACCGATT	2.76945	2.43929	2.29958	0.914285	2.56186	2.56186	0	0.914285	1.70201	0	2.56186	1.70201	0	0.914285	1.94304	0	0
Fetal_HB12T_1_TGATTGATCTTG	3.08217	2.14777	2.65606	0	1.89826	1.06175	3.08217	1.06175	0	0	0	1.56504	1.06175	0	0	0	1.56504	0	0	0	0	0	1.56504	0	1.89826	0	2.89164	0	0	0		Embryonal_HB16T_1_CGCCATTAGCCT	1.68019	2.21782	2.43103	1.86535	1.68019	3.10401	0.73795	1.68019	0.969818	0	1.31617	0	2.43103	0	0	0	0
Fetal_HB12T_1_TGCCACGATTGA	5.00093	3.32603	4.74508	2.87736	2.66819	2.87736	1.47097	2.04212	0	0	0	1.47097	0	0	0	0	0	0	0	0	0	0	0	0	0	0	0	0	0	0		Embryonal_HB16T_1_CGCTTTACCTTA	3.73918	2.26643	2.78059	0	1.15096	3.11849	2.78059	0	0	1.15096	0	2.01273	0	3.83699	1.15096	0	0
Fetal_HB12T_1_TGGCGACTACCA	5.02226	4.1158	3.43884	3.0493	3.43884	0	3.0493	0	2.40245	2.40245	0	3.0493	0	0	0	0	0	0	0	0	0	0	0	0	0	0	0	0	0	0		Embryonal_HB16T_1_CGGTCGAGACAG	2.49838	1.55201	2.33237	1.88425	1.55201	2.57208	2.01645	0	0	0.65764	2.1332	0	2.33237	1.05098	0.65764	0	0
Fetal_HB12T_1_TGTAACGTTGGC	3.15349	4.1444	2.26407	2.69432	3.35309	2.06658	3.46698	1.49265	2.26407	2.5704	1.00226	2.42892	1.00226	0	0	0	0	0	0	0	0	0	0	0	0	0	0	0	0	0		Embryonal_HB16T_1_CGGTCGTAGCAA	3.37518	2.91644	0	2.20449	2.04399	2.67019	1.85271	2.20449	3.11388	1.61598	2.75918	2.8409	3.3281	3.92667	0.851973	0	0
Fetal_HB12T_1_TGTGGTGCCCTC	2.33869	0	0	0	2.33869	0	1.73763	0	0	2.33869	0	0	0	0	0	0	2.98241	0	0	0	0	0	0	0	0	0	0	2.71148	0	0		Embryonal_HB16T_1_CGTACTTCTGAC	3.38197	1.7752	1.59355	1.92888	3.11647	3.02558	0.683246	1.92888	1.37141	0.683246	4.18509	2.9256	1.08539	2.9256	1.08539	0	0
Fetal_HB12T_1_TGTGTAGCACTT	3.24853	4.51917	2.59348	0	2.22471	0	2.8623	1.63421	1.63421	2.22471	2.22471	1.63421	2.8623	0	0	0	0	0	0	0	0	0	0	0	0	0	0	0	0	0		Embryonal_HB16T_1_CGTCGTGACCCC	3.56068	1.88841	1.66267	1.88841	1.66267	3.33134	1.96613	2.52451	1.71208	2.98042	2.36228	3.27235	2.38713	2.96677	1.84715	0	0
Fetal_HB12T_1_TGTTGCCTATGT	4.3266	1.78827	0	1.38315	2.94047	0	1.09582	1.38315	0.691054	0	0.691054	1.09582	1.38315	1.09582	0	0	0	2.70414	1.60609	0	0	0	0	1.09582	0	0	1.94232	0	0	0		Embryonal_HB16T_1_CGTCTCGCTGAG	2.73299	2.67642	1.65423	0.990143	0	2.78653	1.2634	1.80416	0.990143	0.612918	1.80416	1.65423	2.78653	0.990143	2.93183	0	0
Fetal_HB12T_1_TTAGAGGATACC	5.28076	3.38484	3.38484	2.21339	2.85032	2.21339	3.06183	2.21339	1.624	2.85032	1.624	2.21339	2.21339	0	0	0	0	0	0	0	0	0	0	0	0	0	2.85032	0	0	0		Embryonal_HB16T_1_CGTCTTAAGGCT	0	1.73301	0	1.73301	1.20262	1.73301	0	1.73301	1.73301	0	1.20262	0	3.81215	2.33363	1.20262	0	0
Fetal_HB12T_1_TTCCAAACACGC	0	2.30918	0	0	2.30918	0	0	2.95138	0	0	0	0	0	0	0	0	0	0	0	0	0	0	0	0	0	0	2.30918	0	0	0		Embryonal_HB16T_1_CGTTATACATCT	3.72232	1.22075	2.69513	2.06733	1.22075	3.52416	2.30537	1.65793	2.2226	0	0.585885	2.25096	1.05036	3.71587	2.47541	0	0
Fetal_HB12T_1_TTCCACCATCCT	4.48965	4.31743	1.50931	1.50931	2.71433	2.08533	2.71433	2.08533	2.08533	1.50931	0	2.71433	1.50931	0	0	0	0	0	0	0	0	0	0	0	0	0	0	0	0	0		Embryonal_HB16T_1_CTATGTAACGCT	3.3245	1.6458	2.47497	2.23755	0.60815	2.47497	2.75034	1.129	1.56164	0.983598	0	2.85198	0	5.12886	2.23755	0	0
Fetal_HB12T_1_TTCGCGCATCTG	3.72404	3.20213	2.67257	0	0	1.4746	0	2.40765	1.4746	2.67257	2.04621	1.4746	3.33057	0	0	0	0	0	0	0	0	0	0	0	0	0	0	0	0	0		Embryonal_HB16T_1_CTCAAATGGTGC	2.28703	2.73269	0.744651	2.39346	1.46259	2.39346	1.16671	1.87618	1.16671	0.744651	3.03988	0	0	0	1.69062	0	0
Fetal_HB12T_1_TTGCGGGCGAAT	4.00852	3.5932	4.1492	1.97939	2.43337	1.97939	1.64072	2.43337	0	0	2.23192	1.12475	0	0	0	0	0	0	0	0	0	0	0	0	0	0	1.12475	0	0	0		Embryonal_HB16T_1_CTTGCGCCATCC	3.7285	2.54036	0.442369	1.17111	0.748005	3.28068	0	1.46749	1.33024	0	1.58816	2.29276	0.748005	0.442369	4.11235	0	0
Fetal_HB12T_1_TTGCTTATTCTG	4.59994	2.56007	4.36423	2.56007	1.38233	0	2.56007	0	0	0	2.76763	1.38233	0	1.38233	0	0	0	0	0	0	0	0	0	0	1.94138	0	0	0	0	0		Embryonal_HB16T_1_CTTTTCGCACCT	2.35084	1.21598	0	2.09443	0	2.09443	0	1.21598	0	0	0	0	0	0	0	0	0
Fetal_HB12T_1_TTTAGACATTCG	4.9592	3.50117	3.01026	3.01026	2.62913	2.00564	0	0	0	2.00564	0	0	0	2.62913	0	0	2.00564	0	0	0	0	0	0	0	2.00564	0	2.62913	0	0	0		Embryonal_HB16T_1_GAAGACTTGTGA	3.4016	1.71934	0	2.5814	1.39968	3.23598	0.927013	0	0	3.23598	0	0	1.39968	0.927013	0.927013	0	0
Fetal_HB12T_2_AAAATACACCCC	4.85928	4.20616	2.00102	2.89356	2.00102	2.00102	3.00518	3.10557	0	2.25432	3.1968	1.14173	0	0	1.14173	0	0	0	1.14173	0	0	0	0	0	0	0	0	0	0	0		Embryonal_HB16T_1_GAATACATTATA	3.28303	0.919966	0	1.56298	1.56298	2.98896	1.95116	1.39089	1.56298	3.19428	1.18289	2.05302	0.562243	1.56298	3.81819	0.562243	0.562243
Fetal_HB12T_2_CAAATGCTTTCA	3.62158	3.1675	3.1675	0	2.31245	0	2.68436	2.31245	0	1.71372	0	1.71372	0	0	0	0	0	0	0	0	0	0	0	0	0	0	3.1675	0	0	0		Embryonal_HB16T_1_GAATGTGAGCCT	2.8658	1.89409	1.63721	2.05102	1.77388	1.70787	1.63721	2.0014	1.47885	3.09469	2.18663	2.30602	2.79934	2.47793	3.29487	0	0
Fetal_HB12T_2_CAACCAGTCAGC	4.56817	3.01861	1.08054	2.68266	1.92262	1.58772	1.08054	2.17306	0	0	0	0	0	0	0	0	0	0	0	0	0	0	1.08054	0	0	0	1.58772	0	0	0		Embryonal_HB16T_1_GAGGAACTTAAC	3.43698	1.82995	1.28558	1.59436	2.02048	3.30203	2.02048	2.31833	1.59436	2.18045	3.34907	2.43948	2.96101	1.82995	2.96101	0	0
Fetal_HB12T_2_CAATTTCGCCGT	0	2.64115	3.51373	0	2.64115	0	2.64115	0	2.01686	2.01686	0	0	0	0	0	0	0	0	0	0	0	0	0	0	0	0	2.64115	0	0	0		Embryonal_HB16T_1_GAGGAGTCTACG	3.14689	2.52033	0.471079	3.37693	2.03064	2.17729	2.52033	2.6559	2.03064	1.38844	2.97825	3.69167	2.17729	3.22163	3.06612	0	0
Fetal_HB12T_2_CACACATATTAT	5.59494	3.84517	3.17318	2.01997	3.02598	1.45139	3.30146	2.85332	1.45139	0	3.02598	3.02598	2.01997	0	0	0	0	0	0	0	0	0	0	0	0	0	0	0	0	0		Embryonal_HB16T_1_GAGTTGCGGGCC	2.70364	3.27887	2.21137	1.50041	1.50041	1.50041	1.20067	0	0.77065	3.64172	2.84818	2.21137	1.73071	0	3.99662	0	0
Fetal_HB12T_2_CACCAGGGGCGG	3.4367	2.56754	3.89457	3.22157	0	2.56754	1.94831	3.22157	0	1.94831	0	0	0	0	0	0	0	0	0	0	0	0	0	0	1.94831	0	1.94831	0	0	0		Embryonal_HB16T_1_GATTGCGACCCT	2.61877	1.53341	2.42446	2.11238	2.2491	1.76563	0.793587	3.40358	1.65624	1.76563	1.53341	0	0	1.53341	0	0	0
Fetal_HB12T_2_CACCGAATGGCT	4.27808	3.72882	1.80479	0	1.80479	0	3.44911	0	1.80479	3.05941	0	0	0	0	0	0	0	0	0	0	0	0	0	0	0	0	0	0	0	0		Embryonal_HB16T_1_GCCTTAGTTGTC	2.08924	1.65771	2.14602	2.14602	1.82312	1.45942	0.882015	1.65771	2.19974	0.386568	3.60729	0.386568	1.89658	2.86318	3.56813	0	0
Fetal_HB12T_2_CACCGCAGCAAT	5.05794	3.65816	2.91033	2.09795	2.50428	1.11274	3.87082	1.11274	0	1.96404	1.96404	1.96404	3.68415	4.49822	0	0	0	0	0	0	0	0	0	0	0.703764	0	0	0	0	0		Embryonal_HB16T_1_GCGAACGTTCGA	3.6325	2.62485	1.75802	0.673039	1.43523	4.02625	1.95744	1.17571	1.95744	1.07171	0	2.60138	0.277678	0	3.62399	0	0
Fetal_HB12T_2_CACGCATCATTT	3.56237	2.06043	1.48719	2.68775	0	0	1.48719	1.48719	1.48719	2.06043	0	0	2.06043	0	0	0	0	0	0	0	0	0	0	0	0	0	0	0	0	0		Embryonal_HB16T_1_GCGCAACGTGCG	4.15428	2.83017	0.545184	1.96877	2.01814	2.69284	1.96877	1.44978	2.19435	2.74075	2.58955	2.80855	3.37664	3.24445	3.37664	0	0
Fetal_HB12T_2_CACGCCATGGCT	4.13331	3.54044	3.3639	1.88409	0	2.49821	1.88409	1.88409	1.88409	0	0	3.14937	1.88409	0	0	0	0	0	0	0	0	0	0	0	0	0	0	0	0	0		Embryonal_HB16T_1_GCTCGTCCTCGA	2.81688	2.03089	0.976527	2.13399	2.13399	2.86518	2.03089	2.53263	1.24784	2.9553	2.65618	3.1504	2.81688	3.31359	2.22744	0	0
Fetal_HB12T_2_CACGTAGGATAA	4.08935	2.51459	1.06249	1.89923	2.51459	2.34831	3.31455	2.34831	1.89923	1.56594	0	1.56594	0	0	0	1.06249	0	0	1.56594	0	0	0	0	0	1.06249	0	1.06249	0	1.06249	0		Embryonal_HB16T_1_GGAATGTGACTT	1.91872	1.67881	0	1.67881	2.41336	2.64458	0.897339	2.11207	0	1.36255	1.67881	2.11207	0	0.897339	2.53564	0	0
Fetal_HB12T_2_CACTAACTTGCG	2.13419	1.88519	2.49941	1.88519	1.88519	1.05171	1.88519	0	1.05171	1.05171	1.05171	1.05171	0	0	0	0	0	0	1.05171	0	0	0	1.05171	0	0	0	0	1.55289	0	0		Embryonal_HB16T_1_GGAGATAAGTGG	2.64986	0.740036	2.02499	2.64986	2.48158	2.38546	1.45583	2.72446	1.45583	1.68344	1.45583	0	2.02499	0.740036	1.45583	0	1.16065
Fetal_HB12T_2_CAGAAAACTCGC	4.26961	3.19858	3.05121	1.47174	1.47174	2.66912	2.66912	3.44079	1.47174	0	2.40428	0	0	0	0	0	0	0	0	0	0	0	0	0	0	0	0	1.47174	0	0		Embryonal_HB16T_1_GGCCAAATCTCC	3.21312	1.82232	1.41384	1.63879	0.711594	4.11349	1.82232	1.41384	0	0	1.12313	2.8069	2.1115	4.16312	3.40262	0	0
Fetal_HB12T_2_CAGCAAGTATGC	3.95511	2.81865	2.38383	1.93266	3.28093	1.93266	2.38383	1.93266	0	1.08832	0	1.93266	1.08832	0	0	0	0	0	1.08832	0	0	0	0	0	0	0	0	0	0	0		Embryonal_HB16T_1_GGCCAGGCCGAG	3.67933	3.07257	2.4979	2.62997	1.94699	3.4352	1.27387	0.999323	1.94699	3.2538	1.48905	2.06252	0	0	3.63504	0	0
Fetal_HB12T_2_CAGCCATTGCAT	5.3622	4.1743	0	3.44404	2.40734	0	2.04592	2.04592	1.47434	0	2.04592	2.88148	1.47434	0	0	0	0	0	0	0	0	0	0	0	0	0	0	1.47434	0	0		Embryonal_HB16T_1_GGTACTACTGAG	2.97455	0.738592	1.62898	1.94754	2.21892	1.06909	1.24104	0.861299	1.7308	1.06909	1.15876	0	1.62898	1.94754	0	0	0
Fetal_HB12T_2_CAGGTTTTGTAC	4.03186	3.41152	2.93982	2.21288	2.21288	0.966375	3.23577	2.5176	0	1.44852	2.93982	2.75083	0.966375	1.44852	0	0	0	0	0	0	0	0	0	0	0	0	0.966375	0	0	0		Embryonal_HB16T_1_GGTGCAAAGCAG	2.42703	2.16836	1.07704	2.42703	1.91809	2.16836	0.828838	1.70789	1.07704	1.5835	3.38081	0	3.44459	2.23957	1.8185	0	0
Fetal_HB12T_2_CAGTCGTATGAG	4.28332	4.03307	2.27755	1.92208	3.19215	2.64824	3.49933	2.74649	1.68201	2.27755	1.68201	1.36547	2.83596	0	0	0	0	0	0	0	0	0	0	0.899669	0.899669	0	0	0	0	0		Embryonal_HB16T_1_GGTGTGCTAAGG	1.61208	1.10082	2.08233	2.20016	1.79451	1.79451	0.694801	0	1.38877	1.38877	1.61208	0	0.694801	0	0	0	0
Fetal_HB12T_2_CAGTGACCTACC	4.63906	4.42517	1.66177	0.884957	2.09364	2.6251	4.10695	0	1.90084	1.34697	1.66177	1.66177	0	0	0	0	0	0	0	0	0	0	0	0	0	0	0	0	0	0		Embryonal_HB16T_1_GTAATCCCGTTA	3.71777	1.27533	2.68352	1.27533	0.552223	0.744631	2.16787	1.16668	2.12479	2.07976	0.313755	2.45857	0	4.46445	0.905925	0	0
Fetal_HB12T_2_CCAATTCTGTTC	3.77398	3.50367	2.63152	2.63152	2.30523	2.00787	2.63152	2.80178	0.828329	2.00787	2.00787	1.58278	2.00787	0	0	0	0	0	0	0	0	0.828329	0	0	0.828329	0	0.828329	0	0	0		Embryonal_HB16T_1_GTACTGGGATGA	3.06107	0	2.59797	1.7088	2.4137	1.47973	1.18208	1.18208	2.05201	1.89505	2.67876	0	3.25319	0.756395	0	0	0
Fetal_HB12T_2_CCACGAAGCGTC	4.52568	3.36437	2.78665	1.56999	1.26349	1.99393	3.27251	2.1533	0	1.99393	2.70522	0.819284	2.93195	2.29073	0	0	0	0	0	0	0	0	0	0	0	0	1.26349	0	0	0		Embryonal_HB16T_1_GTAGTGGGTTCA	3.05468	0.799809	1.23844	1.04298	1.23844	2.62927	2.75375	1.40187	1.66542	2.32125	2.32125	0	1.04298	0.477821	0	0	0
Fetal_HB12T_2_CCAGCAAGAATC	4.15266	2.6518	3.61749	0	2.0268	2.0268	1.45743	2.86074	0	0	0	0	1.45743	0	0	0	0	0	0	0	0	0	0	0	0	0	0	0	0	0		Embryonal_HB16T_1_GTCAGCGCGCAT	1.83757	0	1.83757	3.0967	2.44776	0	1.29215	1.29215	1.83757	1.29215	1.29215	0	0	0	0	0	0
Fetal_HB12T_2_CCAGCGTCAAGG	4.80891	3.18476	4.2554	1.91551	1.91551	1.91551	3.39959	2.91078	1.91551	0	0	0	1.91551	2.91078	0	0	0	0	0	0	0	0	0	0	0	0	0	0	0	0		Embryonal_HB16T_1_GTCATACTTAGT	3.38681	3.02281	1.18039	2.37718	1.83468	3.05874	0.917793	2.04987	0.917793	1.38817	3.52879	3.48367	3.67239	3.27955	1.7068	0	0
Fetal_HB12T_2_CCAGGATTCAGC	4.59521	4.17928	2.15836	1.72173	2.88174	1.72173	3.04014	0	0.92877	3.17684	2.32125	2.15836	2.46128	0	0	0	0	0	0	0	0.92877	0	0	0	0	0	1.40187	0	0	0		Embryonal_HB16T_1_GTCGACTCCCAC	2.77578	0	0	1.38885	1.38885	0	0	3.52967	1.38885	1.38885	2.56809	0	1.94883	0	1.38885	0	0
Fetal_HB12T_2_CCAGTTTTGTGG	4.66592	3.39142	4.66592	0	2.35796	2.35796	0	0	2.35796	0	0	0	3.00265	0	0	0	0	0	0	0	0	0	0	0	0	0	0	0	0	0		Embryonal_HB16T_1_GTGACTCACCGT	4.08072	2.69829	2.07029	2.07029	2.23136	2.23136	2.49183	1.3273	2.69829	3.2008	4.43231	3.75098	2.94499	2.60038	3.35719	0	0
Fetal_HB12T_2_CCATGCATGGTA	4.64691	3.52212	2.98442	2.3406	1.73937	2.71345	1.20802	1.20802	0	1.20802	3.09656	1.20802	2.0845	0	0	0	0	0	0	0	0	0	0	0	1.20802	0	0	0	0	0		Embryonal_HB16T_1_GTGGAGAATTCC	2.54508	2.41848	2.00692	0.321246	0.564001	2.85015	0.321246	2.45167	1.89952	1.39396	1.7131	1.89952	2.95411	1.39396	2.78216	0	0
Fetal_HB12T_2_CCCCGCGTCGCA	5.02777	2.4075	2.4075	0	2.4075	0	3.83897	0	0	2.78249	1.80056	1.80056	3.59378	0	0	0	0	0	0	0	0	0	0	0	0	0	0	0	0	0		Embryonal_HB16T_1_GTGGATCCAAGC	3.58672	2.40089	1.14738	3.04766	2.18414	2.68213	1.5224	1.5224	3.08111	2.72999	0.540369	3.08111	3.6631	3.52534	2.40089	0	0
Fetal_HB12T_2_CCCCGTCATACA	3.75231	3.65934	2.99162	2.99162	2.78095	2.51372	0	0	0	2.14794	0	0	1.56519	0	0	0	0	0	0	0	0	0	0	0	0	0	1.56519	0	0	0		Embryonal_HB16T_1_GTGGGTCCGTTG	4.25721	2.30208	2.26216	2.0345	1.08364	2.98427	2.98427	2.22059	1.86797	1.50846	0	2.90184	1.80568	3.6313	4.04858	0	0
Fetal_HB12T_2_CCCCTGTGCACT	4.36539	3.46798	3.61767	0	2.42986	1.8211	0	0	2.42986	0	0	0	1.8211	0	1.8211	0	0	0	0	0	0	0	0	0	0	0	0	0	0	0		Embryonal_HB16T_1_GTGTGCTGGCAA	3.56106	1.41321	1.97661	2.92415	2.11078	0.711172	0.711172	2.11078	2.59798	1.82162	3.12518	2.3348	2.22905	1.12257	2.97832	0	0
Fetal_HB12T_2_CCGACTTTACAT	4.45378	4.45378	2.57535	0	1.95557	0	1.95557	0	0	1.95557	1.95557	1.95557	1.95557	0	0	0	0	0	0	0	0	0	0	0	0	0	0	0	0	0		Embryonal_HB16T_1_GTGTTCGGCTGT	3.61166	2.94516	1.22431	1.22431	1.75849	3.54459	1.52665	3.06412	1.22431	1.22431	2.4688	2.36154	2.1048	3.54459	2.81012	0	0
Fetal_HB12T_2_CCTACACTCTGC	4.25582	4.40537	1.56689	2.61294	2.85824	1.80099	2.70156	0	0.81709	1.99054	1.56689	0.81709	2.2872	0	0	0	0	0	0.81709	0	0	0	0	0	0.81709	0	0	0	0	0		Embryonal_HB16T_1_GTTAAGTTGAGA	3.62127	1.5572	1.92946	1.43757	2.13901	3.89501	2.77147	2.62769	1.66404	2.31217	3.28405	2.31217	1.76056	2.41291	2.36381	0	0
Fetal_HB12T_2_CCTAGGACATTT	3.15496	2.50357	2.10617	2.50357	3.18858	2.43573	2.10617	3.00789	0	0.58882	0	1.43685	0	0	0	0	0	0	1.6113	0	0	0	0	0	0	0	0	0	0	0		Embryonal_HB16T_1_GTTAGACTGACT	3.23561	2.87864	2.15546	2.39072	2.15546	1.96087	2.15546	2.69038	1.84724	3.10768	2.52154	2.24018	3.40123	2.83479	4.19921	0	0
Fetal_HB12T_2_CCTCTAGGCTAA	3.37735	3.13574	2.6082	1.42158	1.42158	2.34478	0	1.42158	0	2.34478	3.13574	2.6082	0	0	0	0	0	0	0	0	0	0	0	0	1.42158	0	0	0	0	0		Embryonal_HB16T_1_GTTGAGAGTCAG	2.64236	2.88816	2.10114	0.834921	2.64236	3.4342	1.08416	2.2492	1.59207	1.71671	4.45203	0.834921	2.88816	2.10114	2.92383	0	0
Fetal_HB12T_2_CCTGAGCTGGAC	3.91121	2.9632	1.9629	3.23789	1.9629	1.9629	2.9632	0	0	0	3.23789	2.9632	0	0	0	0	0	0	0	0	0	0	0	0	0	0	0	0	0	0		Embryonal_HB16T_1_TACAGACCTCGC	3.40255	2.35342	0	2.7267	1.83047	2.30712	1.90403	2.03667	2.66237	1.90403	1.46615	2.75737	4.07083	3.52192	2.69505	0	0.389388
Fetal_HB12T_2_CCTGTCAGCGAG	3.04707	3.19441	3.79435	0	1.46839	0	2.66507	0	0	1.46839	0	2.0392	2.0392	0	0	0	1.46839	0	0	0	0	0	0	0	0	0	0	0	0	0		Embryonal_HB16T_1_TACAGTGACCGC	2.81754	1.45355	2.49701	2.49701	2.49701	3.2798	2.59953	2.25376	2.38276	2.25376	0.504195	2.73595	2.49701	2.6471	2.77758	0	0
Fetal_HB12T_2_CGACCTATAAAA	3.6948	1.88788	3.6948	2.8801	1.88788	1.88788	2.8801	0	0	0	0	0	2.50232	0	0	0	0	0	0	0	0	0	0	0	0	0	0	0	0	0		Embryonal_HB16T_1_TACCCACACCCG	3.5504	1.7204	1.66772	1.66772	2.29121	2.52308	2.10008	2.63191	1.77044	1.7204	2.67233	2.67233	2.34758	3.72378	0	0	0
Fetal_HB12T_2_CGACTCGTGGTA	4.93352	4.53165	2.32152	0	2.96436	2.69373	3.35248	2.96436	0	2.69373	1.72198	2.32152	0	0	0	0	0	0	0	0	0	0	0	0	0	0	0	0	0	0		Embryonal_HB16T_1_TAGAGCTTAGAA	2.31715	1.44178	1.14809	2.31715	0.730481	2.36881	1.85323	0	2.36881	3.20574	2.46477	2.46477	0.430508	1.76513	4.10631	0	0
Fetal_HB12T_2_CGCATCCGGTCG	4.45819	2.57947	3.72891	0	1.62204	1.62204	3.72891	0	0	2.57947	0	0	0	0	0	0	0	0	0	0	0	0	0	0	0	0	0	0	0	0		Embryonal_HB16T_1_TCCAACTCTGCT	3.91186	2.20072	2.56858	1.43808	0	1.22655	2.10758	0.589534	0	1.43808	3.57053	0	0.589534	1.61258	1.61258	0.589534	0
Fetal_HB12T_2_CGCCGAGCAACA	3.06118	0	3.06118	0	2.0521	0	2.0521	0	0	2.67886	2.0521	0	3.5531	0	0	0	0	0	0	0	0	0	0	0	0	0	2.0521	0	0	0		Embryonal_HB16T_1_TCCAATACAGCG	3.0233	2.72292	2.09339	1.84598	1.84598	2.72292	0	2.4569	2.29157	0	2.4569	3.0233	2.4569	2.09339	3.49668	0	0
Fetal_HB12T_2_CGCCGGCCCGCG	4.53537	3.04719	4.11363	3.04719	2.56754	0	0	0	0	1.61168	0	2.19972	1.61168	0	0	0	0	1.61168	0	0	0	0	0	0	0	0	1.61168	0	0	0		Embryonal_HB16T_1_TCCATGGACTGG	1.83798	1.1831	1.83798	0.562373	1.1831	3.59668	0.562373	0.562373	1.71	1.95142	0	0.562373	0	0	1.1831	0	0
Fetal_HB12T_2_CGCTAGTTCTGC	3.10476	2.62338	3.42834	0	2.89276	0	0	1.66028	1.66028	0	0	1.66028	1.66028	0	0	0	1.66028	0	2.25355	0	0	0	0	0	1.66028	0	1.66028	0	0	0		Embryonal_HB16T_1_TCCTCGTTTTAA	3.68071	2.38492	2.31252	0.56436	1.18631	3.44467	1.18631	1.39458	1.56687	2.14981	1.18631	2.05731	0	0.56436	3.42017	0	0
Fetal_HB12T_2_CGGCCAGCTGTT	3.75212	2.65606	3.31346	0	1.89826	1.06175	2.14777	1.56504	0	0	0	0	1.89826	0	0	0	1.06175	0	1.06175	0	0	0	0	0	0	0	1.56504	0	0	0		Embryonal_HB16T_1_TGACGGAAGGCT	2.96545	0	1.72292	2.58543	2.32256	1.19405	0.569177	0	1.40297	2.24442	2.46261	0	0	1.40297	0	0	0
Fetal_HB12T_2_CGGCGGATCCTT	3.7572	3.01653	3.08714	0.913838	2.94056	1.38323	2.67034	1.38323	0	0.913838	0	1.38323	1.38323	0	0	0	2.56117	0	0	0	0	0	0	0	0.913838	0	1.38323	0	0	0		Embryonal_HB16T_1_TGTAGGCACACT	3.28068	2.66087	1.26959	1.26959	1.72399	2.58664	1.26959	2.27232	2.16081	0.930441	2.27232	2.62444	3.82962	3.57816	3.57816	0	0
Fetal_HB12T_2_CGGGTAGCCTCC	3.8306	3.43592	4.19163	3.04643	0	3.26002	3.43592	0	0	2.39972	3.04643	0	0	0	0	0	0	0	0	0	0	0	0	0	0	0	0	0	0	0		Embryonal_HB16T_2_CAAATCAGACTC	1.97296	1.97296	1.97296	1.11972	0	0	1.97296	1.11972	2.22526	0	0	0	1.63471	5.62609	1.11972	0	0
Fetal_HB12T_2_CGGTTGTCGTGA	4.54273	3.34418	2.85661	2.47947	3.12982	2.85661	0	0	0	2.85661	0	0	1.86678	1.86678	0	0	0	0	0	0	0	0	0	0	0	0	1.86678	0	0	0		Embryonal_HB16T_2_CAACTATTTCTT	0	1.89473	2.88772	1.56176	1.56176	3.55262	0	1.05904	0	0	0	0	1.05904	0	0	0	0
Fetal_HB12T_2_CGTAAAACCCTT	4.82228	4.15626	0	2.1102	2.1102	1.76357	2.1102	1.76357	0	1.22865	2.1102	1.76357	1.76357	0	0	0	0	0	0	0	0	0	0	0	0	0	0	0	0	0		Embryonal_HB16T_2_CACACCTTTCTG	1.24531	1.78306	1.24531	1.24531	2.13086	0	1.24531	2.13086	2.13086	0	4.25238	0	1.78306	0	4.14076	0	0
Fetal_HB12T_2_CTACCAACCGGG	4.46495	3.36786	3.07016	2.50197	1.88757	1.55509	0	2.3359	1.05353	0	1.05353	1.88757	0	0	0	0	1.55509	0	0	0	0	0	0	1.05353	0	0	1.05353	1.05353	0	0		Embryonal_HB16T_2_CAGAGTCCCCCA	3.80204	1.80978	2.87847	0.900059	3.03045	3.68093	1.53673	3.38321	0	0.900059	1.36596	1.80978	0.900059	1.80978	2.02404	0	0
Fetal_HB12T_2_CTAGGGTGACTA	5.37757	0	3.28295	2.79682	3.28295	0	0	2.42141	2.79682	0	1.81333	0	0	2.79682	0	0	0	0	0	0	0	0	0	0	0	0	0	0	0	0		Embryonal_HB16T_2_CATTGAATGTCG	3.32649	2.59985	1.75664	2.35952	1.07062	3.25514	1.35474	1.07062	2.04253	2.04253	1.35474	2.9556	3.48534	3.29145	2.15972	0	0
Fetal_HB12T_2_CTAGTAGCCAAG	4.82876	2.84382	1.85532	1.85532	3.65729	1.85532	3.11684	0	0	1.85532	0	0	0	0	0	0	0	0	0	0	0	0	0	0	0	0	0	0	0	0		Embryonal_HB16T_2_CCAAATTCGGGC	1.86786	2.85781	1.53679	1.86786	0	1.53679	1.03844	2.31492	2.31492	2.11617	2.74718	2.31492	2.48064	3.34541	3.46642	0	0
Fetal_HB12T_2_CTATCCCAAGTA	4.69481	4.13491	2.33978	2.60308	1.98136	2.23396	0	2.43545	1.41738	1.12629	0	1.82624	0	0	0.713979	0	0	0	0	0	0	0	0	1.12629	0	0	0	0	0	0		Embryonal_HB16T_2_CCAATTCCAAGC	2.60038	1.64021	0	0	0	0	0	2.23136	1.64021	0	1.64021	0	0	1.64021	2.23136	0	0
Fetal_HB12T_2_CTATCTTTGCAC	3.71341	4.02519	0.980725	2.53882	2.39774	2.53882	2.66243	3.25794	0.980725	0.980725	0	1.46621	2.39774	1.79162	0	0	0	0	0	0	0	0	0	0	0	0	0	0	0	0		Embryonal_HB16T_2_CCCGCAACGTAC	2.81066	2.17594	1.5903	1.44794	1.2819	2.49029	2.49029	0.501304	2.59276	0.833667	0	2.68569	0	4.34578	3.27276	0	0
Fetal_HB12T_2_CTATGGGAGTCT	5.51403	3.53427	1.7497	2.9963	2.72514	0	3.66415	0	2.35192	0	2.35192	0	2.35192	0	0	0	0	0	0	0	0	0	0	0	2.35192	0	0	0	0	0		Embryonal_HB16T_2_CCGAGCACGTTG	3.199	0	2.01889	1.28426	2.73215	1.28426	0	0	2.01889	0.835512	1.82841	0	0	1.82841	0	0	0
Fetal_HB12T_2_CTATGTTATGAA	4.92316	4.57788	0	2.83623	2.98197	0	1.30162	3.32332	2.20007	1.84853	2.45967	1.84853	2.45967	0	0	0	0	0	0	0	0	0	0	0	0	0	0	0	0	0		Embryonal_HB16T_2_CGATCACCCTAG	3.19448	2.28536	0	2.37138	1.4086	3.15762	1.29439	2.19124	2.48795	2.19124	1.84016	2.62484	3.97204	3.51655	2.62484	0.632826	0.632826
Fetal_HB12T_2_CTCCTAGAGAAA	5.19287	2.90805	4.40466	0	3.72366	0	3.18199	0	0	0	0	0	0	0	0	0	0	0	0	0	0	0	0	0	0	0	0	0	0	0		Embryonal_HB16T_2_CGCCAAACCGGT	2.77279	0	2.18565	1.59902	1.74708	1.59902	1.87602	0.94751	0	0.94751	2.66889	0	0	0	0	0	0
Fetal_HB12T_2_CTCCTAGTCCCC	5.01962	4.2313	1.37324	2.75624	2.2869	0	2.54886	3.99021	1.93097	2.54886	0	1.37324	1.93097	2.75624	0	0	1.37324	0	0	0	1.37324	1.37324	0	0	0	0	0	0	0	0		Embryonal_HB16T_2_CGCTAATATGAT	3.77987	2.43928	1.06563	1.66412	1.66412	2.59282	1.66412	2.09618	2.2578	3.17103	2.51899	2.97303	2.97303	2.75657	3.15087	0	0
Fetal_HB12T_2_CTCGTGGTGTAA	4.44216	4.36895	2.30214	2.30214	2.56449	1.94548	2.30214	2.30214	2.30214	1.38592	2.77212	1.94548	0	0	0	0	0	0	0	0	0	0	0	0	0	0	0	0	0	0		Embryonal_HB16T_2_CGGAGAGTGTAG	4.0769	2.10965	1.67657	2.41085	0.895706	2.74024	2.82966	0.895706	2.27155	1.3605	0	3.57732	0.895706	4.27672	2.10965	0	0
Fetal_HB12T_2_CTGAATATATGC	4.71218	2.48735	0	2.12261	2.48735	0	0	1.54254	0	0	0	1.54254	1.54254	0	0	0	0	0	2.12261	0	0	0	0	0	0	0	2.12261	0	0	0		Embryonal_HB16T_2_CGTACCTCAATT	2.80098	2.97312	0	0	2.59291	3.85825	0	0	2.32985	3.24794	0	1.9719	0	0	2.80098	0	0
Fetal_HB12T_2_CTGACTGTTGGT	3.72535	3.72535	3.18365	2.5311	2.90969	2.5311	0	2.5311	0	0	2.5311	0	1.91452	0	0	0	1.91452	0	0	0	0	0	0	0	0	0	0	0	0	0		Embryonal_HB16T_2_CGTGACCAAGAT	1.99679	0	1.99679	3.00053	2.24994	1.13841	0	0	3.00053	2.24994	2.24994	1.657	0	1.13841	0	0	0
Fetal_HB12T_2_CTGAGCTTCGAT	4.4162	3.1002	2.14854	0.922059	1.3935	2.57381	2.78159	1.95414	1.3935	0	2.45111	0.922059	1.3935	5.27224	0	0	0.922059	0	0	0	0.922059	0	0	0	0	0	1.95414	0	0	0		Embryonal_HB16T_2_CGTGATGTGTCG	2.97019	2.75979	0.803366	1.54738	2.26502	3.19572	1.96924	1.78039	2.26502	1.24303	2.59005	2.59005	3.60436	3.37963	3.6693	0	0
Fetal_HB12T_2_CTGGAGAAAGAT	5.17786	2.61787	3.4894	0	2.61787	0.951005	1.4295	1.4295	0	1.4295	0	0	2.72751	0	0	0	0	0	0.951005	0	0	0	0	0	0	0	2.99871	0	0	0		Embryonal_HB16T_2_CTCTACGATGAT	0	1.12777	1.98325	2.23592	0.715098	2.93144	1.41904	0.715098	0.715098	0	3.97442	1.12777	1.12777	0	2.11754	0	0
Fetal_HB12T_2_CTGTACGGCTTT	3.97716	3.33526	4.69448	1.85897	2.30543	1.85897	3.51163	1.52853	0	1.52853	1.85897	0	1.85897	0	0	0	0	0	0	0	0	0	0	0	0	0	0	0	0	0		Embryonal_HB16T_2_CTGAAGCCAAGC	3.35499	1.63265	0.462602	1.51055	1.37144	2.82621	1.0169	0.777673	1.92891	2.08672	1.74145	3.17554	0.462602	0	1.37144	0	0
Fetal_HB12T_2_CTTACTAGTCAG	4.29707	4.21655	1.89987	1.89987	3.16717	1.66085	2.25419	0.884289	1.34613	1.66085	0	0	0	0	0	0	0	0	0	0	0	0	0	0	0	0	0	0.884289	0	0		Embryonal_HB16T_2_CTGCGACCGGCA	3.50616	2.0639	0.523345	0.865135	2.29653	2.22484	2.1476	1.97255	2.22484	2.97384	3.2216	3.48531	3.44225	1.872	2.78059	0	0
Fetal_HB12T_2_CTTCGTATAAAC	3.09595	4.98442	3.20869	0	2.1878	3.20869	2.44704	0	0	2.96886	1.29158	2.1878	1.29158	0	0	0	0	0	0	0	0	0	0	0	1.29158	0	0	0	0	0		Embryonal_HB16T_2_CTGGACCACCGA	3.93183	0	3.2581	2.23359	0	3.08344	2.23359	2.23359	2.23359	0	0	3.75342	2.23359	3.40674	3.08344	0	0
Fetal_HB12T_2_CTTGCGTCACGC	5.11061	3.30493	3.40662	2.11514	2.27716	2.64783	2.11514	1.92171	0.899409	1.36515	0	1.36515	1.36515	0	0	0	0	0	0	0	0.899409	0	0.899409	0	0	0	1.68166	0	0	0		Embryonal_HB16T_2_CTTCCATGTGGC	0	1.59051	3.47352	3.47352	2.17617	0	1.59051	2.17617	1.59051	3.02195	4.21074	0	1.59051	1.59051	4.3204	0	0
Fetal_HB12T_2_CTTGGCAGCTCA	3.85643	2.32818	3.11817	0	2.32818	1.40767	2.59119	1.40767	0	0	0	0	0	0	0	0	0	0	0	0	0	0	0	0	1.40767	0	1.9703	0	0	0		Embryonal_HB16T_2_GAGGATCCTCGG	2.84929	2.16441	1.6645	0.618749	2.84929	2.98797	2.16441	1.27251	1.6645	3.28459	2.42297	2.98797	2.84929	1.81476	0.998132	0	0
Fetal_HB12T_2_CTTTCCATCTGT	4.75224	3.28989	3.90819	1.90838	2.26314	1.35354	4.20522	1.35354	1.35354	0	2.26314	1.35354	0	0	0	0	0	0	0	0	0	0	0	0	0	0	0	0	0	0		Embryonal_HB16T_2_GATATTCCCGTG	4.03481	2.6023	1.32883	1.87996	1.87996	2.6023	2.37194	2.94696	2.07211	3.30974	2.49374	3.01731	3.71992	3.57537	4.29309	0	0
Fetal_HB12T_2_GAAATACACAAA	5.55494	3.195	2.17513	3.34328	0	0	3.195	3.58671	1.58958	2.80981	3.195	0	3.02083	0	0	0	0	0	0	0	0	0	0	0	0	0	0	0	0	0		Embryonal_HB16T_2_GATCCTCCGTGC	3.55645	0	2.3726	0	1.23294	3.23132	0	0	2.3726	3.01801	1.7686	3.62353	1.7686	3.13034	2.11553	0	0
Fetal_HB12T_2_GAACGGCGCTGT	4.93466	3.74733	3.56972	2.6948	3.07749	2.6948	3.35359	2.42939	1.49305	0	1.49305	1.49305	0	0	0	0	0	0	0	0	0	0	0	0	0	0	0	0	0	0		Embryonal_HB16T_2_GCTCGGTGGATT	3.16045	2.07293	2.27059	2.57711	2.7011	1.00687	0	3.00108	1.82633	3.47402	3.23152	2.43555	0	2.8114	3.62374	0	0
Fetal_HB12T_2_GAAGGCGGTCAC	5.17297	4.44817	2.0146	2.37459	2.63873	0	3.76666	2.63873	1.44665	0	0	2.0146	0	1.44665	0	0	0	0	0	0	0	0	0	0	0	0	1.44665	0	0	0		Embryonal_HB16T_2_GTACCTCGGCGG	2.50975	1.89476	2.50975	1.0075	1.28319	3.96514	1.89476	1.75468	1.67651	2.67245	1.49907	3.34587	2.35737	2.3977	2.43646	0	0
Fetal_HB12T_2_GAAGTGCACACG	4.04888	4.27415	2.00662	1.76277	2.73992	0	1.76277	1.43961	0.95917	0	0	2.2025	2.2025	0	0	0	2.00662	0	0	0	0	0	0	0	0	0	0.95917	0	0	0		Embryonal_HB16T_2_GTATCGACAACT	2.47964	2.58807	1.86694	1.53593	1.93502	2.83025	0.375491	1.6295	1.31754	2.358	3.00269	1.53593	2.55321	2.71647	2.58807	0	0
Fetal_HB12T_2_GAATGCTTCAAA	4.85027	3.27166	2.41072	0	2.41072	0	2.41072	2.78581	0	0	3.05795	0	3.05795	0	0	0	0	0	0	0	0	0	0	0	0	0	1.80352	0	0	0		Embryonal_HB16T_2_GTATCTACGTGG	1.35622	2.32443	1.99325	1.72463	0.455082	2.48071	2.26639	1.72463	0.766679	0	1.91147	1.82241	1.49466	1.35622	1.35622	0	0
Fetal_HB12T_2_GACCTGACACGG	4.05224	3.74028	3.07061	0	2.42281	3.07061	1.81462	0	0	1.81462	0	2.42281	0	0	0	0	0	0	0	0	0	0	0	0	0	0	0	0	0	0		Embryonal_HB16T_2_GTCCGGGGCCCA	3.2176	3.49522	3.10481	2.19604	1.8447	3.10481	2.83196	0	1.8447	0	2.19604	0	2.97766	1.8447	2.66135	0	0
Fetal_HB12T_2_GACGAGCGTTGC	2.18874	1.6018	0	1.6018	1.6018	1.6018	2.55613	0	0	0	0	0	0	0	0	0	2.55613	0	2.18874	0	0	0	0	0	0	0	2.18874	1.6018	0	0		Embryonal_HB16T_2_GTGACCTCCAGC	2.24975	1.65683	1.99661	1.13826	1.13826	3.27549	1.65683	1.65683	3.00033	0	2.61944	2.45158	3.00033	3.35262	3.1007	0	0
Fetal_HB12T_2_GACGCGTAACGT	4.48624	3.96347	2.00888	1.81872	2.72135	2.30627	2.16859	3.28914	1.81872	2.00888	2.30627	0	0	0	0	0	0	0	0.828984	0	0	0	0	0	0	0	0.828984	0.828984	0	0		Embryonal_HB16T_2_GTTGAGTGACAA	3.77061	2.6569	2.19179	1.84068	2.19179	3.77061	1.84068	1.29484	2.82746	0	1.84068	3.10024	2.97312	3.70761	3.56827	0	0
Fetal_HB12T_2_GAGACTTACTGG	5.36104	3.77487	1.62065	0.70017	2.65206	1.39681	2.41063	0	1.39681	2.65206	3.00903	1.10797	0.70017	4.20344	0	0	0	0	0	0	0	0	0.70017	0	0.70017	0	0	0	0	0		Embryonal_HB16T_2_TACAAGCTGATC	2.15539	1.9608	0	0	0.926737	1.71897	1.39933	0	0.926737	3.03694	0.926737	2.4582	0	3.98259	0.567088	0	0
Fetal_HB12T_2_GAGATCAGATAG	4.22505	2.88169	2.88169	2.50386	2.88169	0	2.50386	1.88931	1.88931	1.88931	0	1.88931	2.50386	1.88931	0	0	0	0	0	0	0	0	0	0	0	0	0	0	0	0		Embryonal_HB16T_2_TATCGTGAATAT	3.67126	2.87089	0	2.03616	1.4657	2.53821	0	1.4657	2.23285	2.87089	2.87089	2.53821	3.43318	3.93101	3.31943	0	0
Fetal_HB12T_2_GAGATCCTTTGG	2.92138	2.2807	2.6515	1.68487	0	1.68487	1.68487	2.2807	0	0	0	1.68487	0	0	0	0	1.68487	0	0	0	0	0	0	0	0	0	3.58723	0	0	0		Embryonal_HB16T_2_TATGTGCATGTA	0	0	1.90278	1.90278	0	0	0	0	0	0	1.90278	0	0	0	0	0	0
Fetal_HB12T_2_GAGATCGAGTAG	3.79091	3.04937	1.7297	2.47015	0.934646	1.7297	3.04937	1.7297	1.40919	1.40919	0	0.934646	2.32999	1.97203	0	0	0	0	0	0	0	0	0	0	0	0	0	0	0	0		Embryonal_HB16T_2_TCATGAAGACCG	2.45236	0	1.01859	2.08904	1.51261	1.01859	1.01859	0	1.8418	1.51261	0	0	0	0	0	0	0
Fetal_HB12T_2_GAGCATGAAAAT	3.6454	2.59769	0	0	2.86658	0	2.22877	2.22877	0	0	0	0	0	0	0	0	1.63787	0	0	0	0	0	0	0	0	0	2.22877	1.63787	0	0		Embryonal_HB16T_2_TCGCGGCGCGGA	3.44999	2.68408	0	3.47515	2.00432	3.1895	0.589248	1.61207	1.88986	0	2.10702	3.25353	3.12109	3.1895	2.36383	0	0
Fetal_HB12T_2_GAGCCATTGCTA	3.90922	2.21302	4.0605	2.84993	0	0	3.23593	0	0	2.21302	0	0	0	0	0	0	0	0	0	0	0	0	0	0	0	0	0	0	0	0		Embryonal_HB16T_2_TGGCAACCGCTC	3.49496	0	2.31533	0	0	2.95785	0	0	1.71634	0	0	3.93584	0	3.7395	0	0	0
Fetal_HB12T_2_GAGCCCGCTAGA	4.42272	2.26856	3.63306	2.26856	0	0	2.26856	2.4708	0	0	0	0	1.15259	0	0	0	1.15259	0	0	0	0	0	0	0	0	0	3.21206	2.01479	0	0		Embryonal_HB17H_12_CATCCTGAATTC	2.29115	1.93502	1.37677	0	0	2.29115	0	0	0	0	1.93502	2.55321	2.55321	0	1.37677	0	0
Fetal_HB12T_2_GAGGTAATGCGT	4.43691	3.46358	2.80127	2.59319	3.12024	2.33013	1.97216	1.97216	1.4093	0	2.33013	0	1.97216	1.97216	0	0	0	0	0	0	0	0	0	0	0	0	0	0	0	0		Embryonal_HB17H_12_CCAACCATCATC	1.86494	3.00044	1.31581	1.31581	0	0	1.31581	1.31581	2.21739	0	0	2.47747	3.00044	0	2.47747	0	0
Fetal_HB12T_2_GAGGTTGACCCG	4.10503	3.62701	0	2.21194	3.51255	1.31134	3.85204	1.62269	2.47187	2.47187	1.31134	2.05128	1.85977	0	0	0	0	0	0	0	0	0	0	0	0.85678	0	0	0	0	0		Embryonal_HB17H_12_GGTACTTCACGT	2.67335	1.80141	0.988074	0.988074	0	1.80141	0.988074	2.78344	1.47525	2.40842	2.78344	2.78344	3.13195	0	0.988074	0	0
Fetal_HB12T_2_GAGTACTCGCCC	5.05784	0	3.24536	0	2.22177	0	2.22177	0	0	0	0	0	0	0	0	0	0	0	0	0	0	0	0	0	0	0	0	2.85919	0	0		Embryonal_HB17H_12_GTGGCCCATAAA	2.45983	2.0962	0	1.51899	0	1.51899	1.51899	1.51899	0	2.0962	2.45983	3.10931	2.72592	0	2.0962	0	0
Fetal_HB12T_2_GAGTCAAACAGG	3.32607	3.18848	2.09855	1.02554	2.60418	1.52108	3.89776	2.29686	1.02554	1.52108	0	1.52108	1.02554	0	0	0	0	0	0	0	0	0	0	0	0	0	1.85093	0	0	0		Embryonal_HB18T_12_CAGCACGCGTAG	0	2.59903	2.23007	0	0	1.12334	0	0	1.12334	0	0	0	0	0	4.27045	0	0
Fetal_HB12T_2_GAGTCATAGGCT	4.55194	2.76791	4.57418	2.62417	2.25432	2.45625	2.45625	2.00102	0	2.00102	0	2.00102	1.66097	1.14173	0	0	0	0	0	0	0	0	0	0	0	0	0	0	0	0		Embryonal_HB18T_12_CGGGCCGATTTC	2.29408	3.2098	2.13173	1.93781	0	2.93548	0	2.76373	2.13173	0.910628	2.29408	2.43372	3.26805	0	3.56035	0	0
Fetal_HB12T_2_GATCGTGGAAAC	4.33646	4.05312	2.34464	1.21116	3.10083	2.34464	3.45461	2.34464	2.54842	2.08842	1.21116	1.74305	1.21116	0	1.21116	0	0	0	0	0	0	0	0	0	0	0	1.21116	0	0	0		Embryonal_HB18T_12_TACCCAGGATAA	2.62171	2.35796	1.99872	1.43265	0	1.43265	1.43265	1.75521	1.75521	0	2.19439	2.83021	2.35796	0.953547	2.83021	0	0
Fetal_HB12T_2_GATGCCGTACTT	4.15104	2.17617	3.47352	2.3394	2.17617	1.41707	2.47968	1.981	1.73827	0	0	0	0	0	0	0	0	0	0	0	0	0	0	0.940983	0	0	0.940983	0.940983	0	0		Embryonal_HB2T_AC_CTTAGATCGCTC	3.41797	1.11021	2.58098	2.09464	1.11021	1.39933	0	1.39933	3.06105	3.1521	0	0	0	0	0	0	0
Fetal_HB12T_2_GATGCTGCTTAA	3.33089	3.94267	3.20246	1.47486	2.04651	2.88212	3.63954	0	1.47486	0	0	1.47486	1.47486	0	0	0	0	0	0	0	0	0	0	0	0	0	1.47486	0	0	0		Embryonal_HB4T_AC_ATATATTAGCCG	1.67036	0	2.40389	0	0	0	0	0.891187	0	0	1.67036	0	0.891187	1.90985	0	0.891187	0
Fetal_HB12T_2_GCAACAAGGCTT	5.37019	3.4068	1.7684	1.7684	2.37238	0	0	2.37238	0	2.37238	1.7684	1.7684	0	0	1.7684	0	0	0	0	0	0	0	0	0	1.7684	0	0	0	0	0		Embryonal_HB4T_AC_ATTGAAAGAGTG	0	0	2.23919	0	0	0	0	0	1.64729	0	1.64729	0	2.23919	1.64729	0	0	0
Fetal_HB12T_2_GCAAGATCTTTA	4.21898	4.07182	2.13304	2.3322	2.13304	1.55186	3.48499	3.29738	2.13304	1.05086	1.05086	1.88409	2.3322	0	0	0	0	0	0	0	0	0	0	0	0	0	0	0	0	0		Embryonal_HB4T_AC_GTTATTGCGTTG	3.37856	3.7726	0	0	0	3.10218	0	3.10218	0	4.27418	0	2.71894	2.71894	0	0	0	0
Fetal_HB12T_2_GCAATCCCCTCG	5.6034	3.0508	3.52855	0.891187	3.11664	1.90985	3.39318	1.90985	0	2.52606	2.73308	2.26469	2.10293	0	0	0	0	0	0	0	0	0	0	0	0	0	0	0	0	0		Embryonal_HB4T_AC_TGCAGGCCTGAA	2.40063	3.6317	2.40063	0	0	3.04738	2.0395	1.46865	0	3.43689	0	2.0395	2.87451	0	1.46865	0	0
Fetal_HB12T_2_GCAATGTATTAC	3.87473	3.65677	0	0	0	2.34507	0	3.65677	1.74344	0	0	0	0	0	0	0	0	0	0	0	0	0	0	0	0	0	0	0	0	0		Embryonal_HB4T_AC_TTCGGCTGCCAG	2.66011	3.43141	2.03457	2.03457	0	3.78913	1.46429	2.39547	2.39547	3.99252	0	2.39547	0	0	1.46429	0	0
Fetal_HB12T_2_GCACACGCGCAC	4.55931	3.37948	1.745	2.34677	0	0	1.745	1.745	0	2.34677	2.9909	0	2.34677	0	0	0	0	0	0	0	0	0	0	0	0	0	0	0	0	0		Embryonal_HB4T_B_TCATACCGCCAT	1.32183	2.8623	1.32183	0	0	1.32183	0	2.22471	3.35	0	0	2.69134	1.32183	0	3.6764	1.32183	0
Fetal_HB12T_2_GCACAGATCTAC	4.51706	3.26413	1.79699	2.1456	2.6085	1.25725	2.9237	2.1456	2.1456	1.79699	1.25725	1.25725	2.4036	1.79699	0	0	0	0	1.25725	0	1.25725	0	0	0	0	0	0	0	0	0		Embryonal_HB6T_A_GAGCATAGATTT	1.94471	0	0	0	2.94311	0	1.94471	0	3.43263	0	4.1095	0	4.44127	4.50948	0	0	0
Fetal_HB12T_2_GCACCCAAGCCT	4.91798	3.45467	0	2.91848	2.27794	2.64864	2.64864	2.64864	1.68237	2.27794	1.68237	1.68237	0	0	0	0	0	0	0	0	0	0	0	0	0	0	2.27794	0	0	0		Hepatocytes_HB11H_1_ACAACGAATTAG	0	0	0	0	0	0	0	0	0	0	0	0	0	0	0	4.48498	3.88352
Fetal_HB12T_2_GCACCCATGATT	4.17128	2.5218	3.7735	2.02068	1.45202	2.5218	2.21695	0	0.969209	0	2.02068	1.77624	2.38095	0	0	0	0	0	0	0	0	0	0	0	0	0	0	0	0	0		Hepatocytes_HB11H_1_ACCCTCTTGACA	0	0	0	0	0	0	0	0	0	0	0	0	0	0	0	4.36202	3.51141
Fetal_HB12T_2_GCAGAGCATATC	4.52845	3.16269	2.77816	0	2.01048	2.01048	1.66983	3.01557	1.14919	1.14919	1.85459	1.44302	2.77816	2.14531	0.731319	0	0	0	0	0	0	0	0	0	0.731319	0	1.14919	0.731319	0	0		Hepatocytes_HB11H_1_AGACCTAGCAGC	0	0	0	0.995866	0	0	0	0	0	0	0	0	0	0	0	4.53455	4.07822
Fetal_HB12T_2_GCAGCTCCGGCG	4.5703	4.71549	2.40337	3.05025	1.79678	3.05025	0	0	1.79678	2.40337	4.03126	1.79678	1.79678	0	0	0	0	0	0	0	0	0	0	0	0	0	0	0	0	0		Hepatocytes_HB11H_1_AGCGTGAGACGT	0	0	0	0	0	0	0	0	0	0	0	0	0	0	0	4.53099	3.78926
Fetal_HB12T_2_GCAGGCAAAACT	3.76013	4.10979	1.38547	0	2.3016	0	3.82757	0	1.38547	2.9434	1.38547	1.94497	2.3016	0	0	0	0	0	0	0	0	0	0	0	0	0	0	0	0	0		Hepatocytes_HB11H_1_AGGAAAGGTGCC	0	0	0	0	0	0	0	0	0	0	0	0	0	0	0	4.64678	3.77987
Fetal_HB12T_2_GCAGTATCCCGC	3.3949	4.44305	2.56532	1.22406	3.21926	2.87958	0	2.10449	1.22406	2.10449	2.10449	1.22406	0	0	0	0	0	0	0	0	0	0	0	0	1.22406	0	0	0	0	0		Hepatocytes_HB11H_1_CCACACCCACTT	0	0	0	0	0	0	0	0	1.53298	0	0	0	0	0	0	4.26574	3.79736
Fetal_HB12T_2_GCATTCACGGAT	3.12137	3.58401	4.11137	2.39835	1.79218	1.46672	1.46672	0	1.46672	1.46672	0.981142	0.981142	0	0	0.981142	0	0	0	0	0	0	0	0	0	0	0	0	0	0	0		Hepatocytes_HB11H_1_CCTCGCTAGGCA	0	0	0	0	0	0	0	0	0.44604	0	0	0	0	0	0	4.61568	3.66928
Fetal_HB12T_2_GCCAGCTACTCC	5.0363	4.66064	3.58077	2.03442	1.7894	0	2.86901	0.979062	0	2.76994	3.11819	0	0.979062	0	0	0	0	0	0	0	0	0	0	0	0.979062	0	0	0	0	0		Hepatocytes_HB11H_1_CGCACAACCAAC	0	0	0	0	0	0	0	0	0	0	0	0	0	0	0	3.74152	3.87568
Fetal_HB12T_2_GCCATGCCCTAT	4.2058	2.95634	1.95668	0.923842	3.31715	2.51706	2.87404	1.84314	1.71503	0	0	1.71503	0	0	0.565015	0	0	0	1.18736	0	0.565015	0	0	0	0	0	2.05864	0.565015	0	0		Hepatocytes_HB11H_1_CGTGTTGGTTTT	0	0	0	0	0	0	0	0	0	0	0	0	0	0	0	4.60753	4.08638
Fetal_HB12T_2_GCCCAAACGTTT	4.12033	2.90737	2.90737	0	0	0	3.29446	2.90737	0	1.67281	2.2674	1.67281	0	0	0	0	1.67281	0	0	0	0	0	0	0	1.67281	0	1.67281	0	0	0		Hepatocytes_HB11H_1_CTCCGCGGCCTA	0	0	0	0	0	0	0	0	0	0	0	0	0	0	0	5.02399	4.11751
Fetal_HB12T_2_GCCCCAAACAGC	4.74338	4.8507	1.4474	2.37547	1.4474	2.37547	3.97091	0	0	2.37547	3.16818	2.01544	0	0	0	0	0	0	0	0	0	0	0	2.01544	0	0	0	0	0	0		Hepatocytes_HB11H_1_CTGAAGGTAGTT	0	0	0	0	0	0	0	0	0	0	0	0	0	0	0	4.36914	3.9027
Fetal_HB12T_2_GCCGATCTCCGA	4.93105	4.45591	3.02754	2.02139	2.646	2.02139	3.5188	0	0	2.646	2.646	2.02139	0	0	0	0	0	0	0	0	0	0	0	0	2.02139	0	0	0	0	0		Hepatocytes_HB11H_1_CTGTGTTGTTTG	0	0	0	0	0	0	0	0	0	0	0	0	0	0	0	4.12975	3.31094
Fetal_HB12T_2_GCCGCCAGTTGT	4.92094	1.89794	5.2671	3.37966	2.89129	0	0	0	0	0	0	0	0	0	0	0	0	0	0	0	0	0	0	0	0	0	0	0	0	0		Hepatocytes_HB11H_1_GACCCCCATCCG	0	0	0	0	0	0	0	0	0	0	0	0	0	0	0	3.99224	3.29099
Fetal_HB12T_2_GCCGCTACGCAG	4.38697	3.21161	3.21161	2.55796	3.03731	0	3.96286	0	1.60339	0	0	1.60339	3.03731	1.60339	0	0	0	0	0	0	0	0	0	0	0	0	1.60339	0	0	0		Hepatocytes_HB11H_1_GACCTTATCGCC	0	0	0	0	0	0	0	0	0	0	0	0	0	0	0	4.61932	3.973
Fetal_HB12T_2_GCCGCTGCAATT	4.17664	3.3496	3.42694	1.71953	1.71953	2.06342	2.69095	1.19118	0	1.19118	2.83537	2.06342	2.5221	1.71953	0	0	0	0	0	0	0	0	0	0	0	0	0	0	0	0		Hepatocytes_HB11H_1_GCATCTTATGGG	0	0	0	0	0	0	0	0	0	0	0	0	0	0	0	4.08425	3.30241
Fetal_HB12T_2_GCCGGTGACGCC	4.17829	3.55014	2.41103	2.04945	2.41103	2.04945	3.20569	2.04945	1.47746	1.47746	0	1.47746	0	0	0	0	0	0	0	0	0	0	0	0	0	0	0	0	1.47746	0		Hepatocytes_HB11H_1_GCGCAGTCGAAA	0	0	0	0	0	0	0	0	0	0	0	0	0	0	0	3.86652	3.63105
Fetal_HB12T_2_GCCGTCATTCTC	4.02707	2.48651	2.86385	3.13717	3.35159	0	2.48651	1.87328	0	0	0	1.87328	0	0	0	0	0	0	0	0	0	0	0	0	0	0	0	0	0	0		Hepatocytes_HB11H_1_GCTACTTTTCCG	0	0	0	0	0	0	0	0	0	0	0	0	0	0	0	4.17182	3.19939
Fetal_HB12T_2_GCGAAGATGCCC	3.55112	4.81112	2.82125	2.05033	1.18075	1.70723	1.70723	2.30531	2.05033	2.82125	1.18075	2.30531	2.82125	0	0	0	1.18075	0	0	0	0	0	0	0	0	0	0	0	0	0		Hepatocytes_HB11H_1_GGACGGCGGGTC	0	0	0	0	0	0	0	0	0	0	0	0	0	0	0	4.62181	4.0573
Fetal_HB12T_2_GCGCAATTAGTG	4.42744	3.97485	3.02484	2.27285	2.64337	1.67775	2.91311	0	0	2.01893	2.27285	1.15586	2.78731	0	0	0	0	0	0	0	0	0	0	0	1.15586	0	0	0	0	0		Hepatocytes_HB11H_1_GGGCTACTCCAC	0	0	0	0	0	0	0	0	0	0	0	0	0	0	0	4.72892	3.92495
Fetal_HB12T_2_GCGCCACAGCCT	3.83798	4.12026	2.40658	3.05362	1.79972	2.40658	2.40658	3.26728	0	0	0	0	0	0	0	0	0	0	0	0	0	0	0	0	0	0	1.79972	0	0	0		Hepatocytes_HB11H_1_GGTCCTGAAGAG	0	0	0	0	0	0	0	0	0	0	0	0	0	0	0	4.25896	4.01168
Fetal_HB12T_2_GCGCGGGGCCCC	4.44222	3.76077	3.41402	0	1.6483	2.24032	3.65799	1.6483	0	0	3.54343	0	3.54343	0	0	0	0	0	0	0	0	0	0	0	0	0	2.24032	0	0	0		Hepatocytes_HB11H_1_GGTGGGACTAGT	0	0	0	0	0	0	0	0	0	0	0	0	0	0	0	3.87389	3.87389
Fetal_HB12T_2_GCGGACGCTTCC	4.40504	3.47959	0	2.30106	2.94283	2.30106	1.70336	0	0	1.70336	1.70336	0	0	0	0	0	0	0	0	0	0	0	0	0	0	0	3.33057	0	0	0		Hepatocytes_HB11H_1_GGTTAAAAGAGA	0	0	0	0	0	0	0	0	0	0	0	0	0	0	0	4.4482	3.89732
Fetal_HB12T_2_GCGGCCCGATCA	3.49054	3.16619	1.71261	0	2.31123	1.71261	1.71261	2.31123	0	1.71261	0	2.68309	1.71261	0	0	0	1.71261	0	0	0	0	0	0	0	0	0	2.31123	0	0	0		Hepatocytes_HB11H_1_TAATCAGTCCGG	0	0	0	0	0	0	0	0	0	0	0	0	0	0	0	4.77466	4.01127
Fetal_HB12T_2_GCGTCGCACCCA	2.71433	2.92413	5.02726	2.71433	2.08533	1.50931	3.48776	2.44849	0	1.50931	0	0	2.08533	0	0	0	0	0	0	0	0	0	0	0	0	0	0	0	0	0		Hepatocytes_HB11H_1_TATGTTATATGT	0	0	0	0	0	0	0	0	1.30827	0	0	0	0	0	0	4.61405	3.23073
Fetal_HB12T_2_GCTACATGGACT	4.32655	2.76861	4.58586	0	2.13633	0	0	0	0	2.13633	2.13633	0	0	0	0	0	0	0	0	0	0	0	0	0	0	0	0	0	0	0		Hepatocytes_HB11H_1_TCACTTCGTCAT	0	0	0	0	0	0	0	0	0	0	0	0	0	0	0	4.39408	4.19105
Fetal_HB12T_2_GCTCTTGTTATG	3.57184	2.90641	4.50355	1.91157	1.91157	1.91157	2.26649	0	0	1.35631	0	1.35631	1.91157	0	1.35631	0	0	0	1.35631	0	0	0	0	0	0	0	1.35631	0	1.35631	0		Hepatocytes_HB11H_1_TCTGATGATCCA	0	0	0	0	0	0	0	0	0	0	0	0	0	0	0	4.47198	3.72282
Fetal_HB12T_2_GCTGACGTCCAC	4.70289	3.58255	0	1.68095	2.91683	1.68095	2.27637	0	1.68095	0	2.27637	0	1.68095	0	0	0	0	0	0	0	0	0	0	0	0	0	0	0	0	0		Hepatocytes_HB11H_1_TGGATCACATTT	0	0	0	0	0	0	0	0	0	0	0	0	0	0	0	4.35705	4.02569
Fetal_HB12T_2_GCTTAACCTGGA	4.15474	4.43849	1.64526	3.08702	2.23695	2.60617	3.41037	0	1.64526	0	1.64526	0	3.41037	0	0	0	0	0	0	0	0	0	0	0	0	0	0	0	0	0		Hepatocytes_HB11H_1_TGGTATAGCGGT	0	0	0	0	0	0	0	0	0	0	0	0	0	0	0	4.19757	4.2706
Fetal_HB12T_2_GCTTGGACCACA	3.91965	3.33792	2.76095	1.78142	2.38661	3.03269	0	1.24391	0	1.78142	0	0	0	0	0	0	0	0	0	0	0	0	1.24391	0	0	0	0	0	0	0		Hepatocytes_HB11H_1_TTAATGAACTTC	0	0	0	0	0	0	0	0	0	0	0	0	0	0	0	4.58842	3.88338
Fetal_HB12T_2_GGAAAACTGGTG	4.25711	1.72995	2.33027	2.33027	1.72995	0	3.36184	2.97356	1.72995	0	0	0	2.33027	0	0	0	0	0	0	0	0	0	0	0	0	0	0	0	0	0		Hepatocytes_HB11H_1_TTGGTAAAATAA	0	0	0	0	0	0	0	0	0	0	0	0	0.61064	0	0	4.54774	3.54571
Fetal_HB12T_2_GGACCAGTAGTG	5.33024	2.92002	0	1.25446	2.40006	1.56002	2.50771	0.812252	2.14216	2.40006	2.77482	1.25446	2.14216	0	0	0	0	0	0.812252	0	0	0	0	0	0.812252	0	0.812252	0	0	0		Hepatocytes_HB11H_2_CACGAACTTTAC	0	0	0	0	0	0	0	0	0	0	0	0	0	0	0	4.80047	3.92485
Fetal_HB12T_2_GGACGAAGTACG	4.57194	3.6082	3.71084	0	3.3646	0	3.3646	2.19474	2.83058	0	0	1.6072	2.19474	0	1.6072	0	0	0	0	0	0	0	0	1.6072	0	0	0	1.6072	0	0		Hepatocytes_HB11H_2_CAGAAGCCCATA	0	0	0	0	0	0	0	0	0	0	0	0	0	0	0	4.57026	3.29822
Fetal_HB12T_2_GGAGTGTCCACG	4.11997	3.72259	3.37622	2.20544	1.61684	0	2.84191	2.20544	0	2.20544	0	0	3.05333	2.20544	0	0	0	0	0	0	0	0	0	0	0	0	2.20544	0	0	0		Hepatocytes_HB11H_2_CAGCCCACTAAA	0	0	0	0	0	0	0	0	0	0	0	0	0	0	0	4.65329	3.60348
Fetal_HB12T_2_GGATGTCTTCTA	4.47049	4.77117	1.88314	2.23657	3.75668	2.23657	1.33159	3.53936	1.33159	3.02089	0	1.33159	0	0	0	0	0	0	0	0	0	0	0	0	0	0	1.88314	0	0	0		Hepatocytes_HB11H_2_CCCTGACTAGTC	0	0	0	0	0	0	0	0	0	0	0	0	0	0	0	3.97497	3.7416
Fetal_HB12T_2_GGCAATTCCCGT	4.69035	3.78774	1.40674	1.40674	3.24497	1.96924	2.79808	1.40674	0	1.40674	1.40674	1.96924	2.32707	0	0	0	0	0	0	0	0	0	0	0	0	0	0	0	0	0		Hepatocytes_HB11H_2_CCGCCTCGCCGG	0	0	0	0	0	0	0	0	0	0	0	0	0	0	0	4.57439	3.57091
Fetal_HB12T_2_GGCAGGCGACAA	4.42596	4.26555	1.97332	2.73786	2.22563	2.73786	0	2.59443	1.11999	1.97332	0	2.22563	1.97332	2.86327	0	0	0	0	0	0	0	0	0	0	0	0	0	0	0	0		Hepatocytes_HB11H_2_CGCCCCGACGTA	0	0	1.26687	0	0	0	1.26687	0	1.26687	0	0	0	0	0	0	4.50247	3.90085
Fetal_HB12T_2_GGCAGTATATAC	4.91452	3.39464	1.79332	1.55963	2.27895	1.2541	3.04631	0	1.79332	2.50725	0.811973	0	2.14172	0	0	0	0	0	0	0	0	0	0	0	0	0	0.811973	0	0.811973	0		Hepatocytes_HB11H_2_CGTATCTTCAGT	0	0	0	0	0	0	0	0	0	0	0	0	0	0	0	4.36773	3.5372
Fetal_HB12T_2_GGCATCTTCATC	2.70217	4.03686	2.70217	1.33036	1.88173	1.33036	0	2.23508	1.33036	1.88173	0	0	1.88173	0	0	0	1.33036	0	0	0	0	0	0	0	0	0	0	0	0	0		Hepatocytes_HB11H_2_GACATCCGCATA	0	0	0	0	0	0	0	0	0	0	0	0	0	0	0	4.32073	2.89774
Fetal_HB12T_2_GGCCCACCCAGG	4.68133	3.30081	3.10829	2.3517	2.09526	1.7495	3.30081	2.55562	1.7495	2.3517	0	1.7495	3.10829	0	0	0	0	0	0	0	0	0	0	0	1.7495	0	1.21665	0	0	0		Hepatocytes_HB11H_2_GATGCGTGAAAG	0	0	0	0	0	0	0	0	0	0	0	0	0	0	0	4.43403	4.3399
Fetal_HB12T_2_GGCCCGAAGCAT	4.07333	4.71109	2.45633	3.46877	2.8328	2.29101	4.0269	2.93225	0.63578	1.69423	1.02137	1.29896	0	0	0	0	0	0	0	0	0	0	0	0.63578	0	0	1.84545	1.02137	0	0		Hepatocytes_HB11H_2_GATGGCCTCGTT	0	0	0	0	0	0	0	0	1.57393	0	0	0	0	0	0	4.83095	4.06703
Fetal_HB12T_2_GGCCCTACATCA	4.5208	4.72358	0	0	3.83847	0	2.22619	0	0	2.86385	2.59501	2.22619	1.63554	0	0	0	0	0	0	0	0	0	0	0	0	0	0	0	0	0		Hepatocytes_HB11H_2_GCACTTGTACGA	0	0	0	0	0	0	0	0	0.993183	0	0	0	0	0	0	4.4139	3.33922
Fetal_HB12T_2_GGCCGCCGAATT	4.47088	3.55025	1.55982	2.14194	2.50748	2.77458	2.50748	1.55982	0	1.55982	3.3071	1.55982	0	4.66555	0	0	0	0	0	0	0	0	0	0	0	0	0	0	0	0		Hepatocytes_HB11H_2_GCATGCGCATGT	0	0	0	0	0	0	0	0	0	0	0	0	0	0	0	4.56871	2.99992
Fetal_HB12T_2_GGCGAGAATATG	3.65179	2.66781	2.20222	2.46187	2.66781	1.30337	1.85056	2.46187	0	0	0	0	1.30337	0	0	0	1.30337	0	0	0	0	0	1.30337	0	0	0	1.30337	0	0	0		Hepatocytes_HB11H_2_GCCAACCCCCGT	0	0	0	0	0	0	0	0	0	0	0	0	0	0	0	4.42946	3.90715
Fetal_HB12T_2_GGCGCGCAGCAA	4.60745	3.1377	3.5286	1.87375	2.22668	0	2.48702	1.87375	1.32344	1.32344	2.22668	0	0	2.22668	0	0	0	0	0	0	0	0	0	0	0	0	1.32344	0	0	0		Hepatocytes_HB11H_2_GCCATGTGCGAC	0	0	0	0	0	0	0	0	0	0	0	0	0	0	0	4.42094	3.48448
Fetal_HB12T_2_GGCGGGCTACAT	4.12275	3.05602	2.40888	2.40888	2.40888	2.40888	2.78391	1.80183	0	1.80183	1.80183	1.80183	0	0	0	0	0	0	0	0	0	0	0	0	0	0	0	0	0	0		Hepatocytes_HB11H_2_GCCGGATGGCAA	0	0	0	0	0	0	0	0	0	0	0	0	0	0	0	4.34722	3.66693
Fetal_HB12T_2_GGCGTTGACTTA	4.36509	3.24683	1.51068	2.4501	3.59177	2.08687	2.4501	1.51068	2.08687	0	0	0	2.4501	3.48947	0	0	0	0	0	0	0	0	0	0	0	0	1.51068	0	0	0		Hepatocytes_HB11H_2_GCCTAAGCTCAT	0	0	1.26158	0	0	0	0	0	0	0	0	0	0	0	0	3.44592	2.78415
Fetal_HB12T_2_GGCTATTACGCC	5.00179	4.04758	0	3.09544	2.08348	2.08348	2.71235	0	0	0	2.71235	2.08348	0	0	0	0	0	0	0	0	0	0	0	0	0	0	0	0	0	0		Hepatocytes_HB11H_2_GGCCGACCTCCT	0	0	0	0	0	0	0	0	0	0	0	0	0	0	0	4.28529	3.77581
Fetal_HB12T_2_GGCTCGTCTATC	4.97682	4.46478	2.61247	1.26031	2.92776	1.26031	3.78308	1.26031	0	2.14939	3.05458	2.14939	2.4075	0	0	0	0	0	0	0	0	0	0	0	0	0	0	0	0	0		Hepatocytes_HB11H_2_GGCTTGGAACCC	0	0	0	0	0	0	0	0	0	0	0	0	0	0	0	4.63024	4.13578
Fetal_HB12T_2_GGCTGTCCCCGT	1.87609	4.28858	3.14034	2.48955	0	1.87609	0	1.87609	1.87609	1.87609	0	1.87609	0	0	0	0	0	0	0	0	0	0	0	0	0	0	0	0	0	0		Hepatocytes_HB11H_2_GGGACTCAGGCG	0	0	0	0	0	0	0	0	0	0	0	0	0	0	0	4.44166	3.64535
Fetal_HB12T_2_GGCTTCCCCCTG	3.99345	4.04958	1.41873	2.60472	3.13214	1.98289	2.60472	2.60472	2.81297	2.34138	1.98289	0	2.34138	1.41873	0	0	1.41873	0	0	0	0	0	0	0	0	0	0	0	0	0		Hepatocytes_HB11H_2_GGTCAGTCTCGT	0	0	0	0	0	0	0	0	0	0	0	0	0	0	0	3.96959	2.90805
Fetal_HB12T_2_GGGACGTAAGAA	4.27427	4.17727	2.03341	2.65887	2.03341	2.03341	2.65887	2.9289	2.03341	1.16732	2.28782	1.16732	0	0	0	0	0	0	0	0	0	0	0	1.16732	0	0	0	0	0	0		Hepatocytes_HB11H_2_GTAAGTGAGCCA	0	0	0	0	0	0	0	0	0	0	0	0	0	0	0	4.55745	3.93536
Fetal_HB12T_2_GGGATGCCAAAC	3.44339	2.40673	4.12043	0	1.47382	1.47382	2.40673	0	0	0	0	0	2.04533	0	0	1.47382	0	0	0	0	0	0	0	1.47382	0	0	2.88085	0	0	0		Hepatocytes_HB11H_2_GTCGTGAATAGT	0	0	0	0	0	0	0	0	0	0	0	0	0	0	0	4.92222	3.46508
Fetal_HB12T_2_GGGATGGCAAAT	4.86094	3.8628	4.04161	2.07816	2.53762	2.97753	0	3.282	2.33405	1.20295	0	0	1.20295	0	0	0	0	0	0	0	1.20295	0	0	0	1.20295	0	1.20295	0	0	0		Hepatocytes_HB11H_2_GTGCCGGCTCCC	0	0	0	0	0	0	0	0	0	0	0	0	0	0	0	4.72604	3.40111
Fetal_HB12T_2_GGGATTCACCAC	5.34005	4.36718	0	2.90655	2.90655	2.26662	3.57198	0	1.67211	3.1187	3.44246	1.67211	2.63692	0	0	0	0	0	0	0	0	0	0	0	0	0	0	0	0	0		Hepatocytes_HB11H_2_GTGCTTTCCCAG	0	0	0	0	0	0	0	0	0	0	0	0	0	0	0	4.50246	3.87627
Fetal_HB12T_2_GGGCCCACGTTT	4.46297	2.46114	3.30321	1.21841	2.72725	0.784313	2.80225	1.21841	1.93939	2.09745	0	1.5201	0	0	0	0	0	0	0	0	0	0	0	0	1.21841	0	2.23391	0	0	0		Hepatocytes_HB11H_2_GTTGCCGTATGA	0	0	0	0	0	0	0	0	0	0	0	0	0	0	0	3.85543	3.46049
Fetal_HB12T_2_GGGCCGCCCATA	5.44987	2.9352	3.8191	2.29381	1.93756	1.37899	2.55595	0	0	1.37899	1.93756	2.76345	0	0	0	0	0	0	0	0	0	0	0	0	0	0	1.37899	0	0	0		Hepatocytes_HB11H_2_GTTGTCCCTAGA	0	0	0	0	0	0	0	0	0	0	0	0	0	0	0	4.02888	3.41572
Fetal_HB12T_2_GGGCGATTCCGG	4.22394	3.82577	3.15419	2.88063	0	1.88836	3.15419	0	0	0	0	0	0	0	0	0	1.88836	0	0	0	0	0	0	0	0	0	0	0	0	0		Hepatocytes_HB11H_2_GTTTCTAGTCGC	0	0	0	0	0	0	0	0	0	0	0	0	0	0	0	4.70388	4.63047
Fetal_HB12T_2_GGGCTCCCGCGC	4.25062	4.17177	2.83071	0	1.84358	2.4543	3.10354	0	2.83071	1.84358	2.83071	1.84358	3.10354	0	0	0	0	0	0	0	0	0	0	0	0	0	0	0	0	0		Hepatocytes_HB11H_2_TACGGGGGACGC	0	0	0	0	0	0	0	0	0	0	0	0	0	0	0	4.27122	2.28504
Fetal_HB12T_2_GGGCTCGCGTGG	3.07044	2.79811	2.56405	0.997916	3.07044	2.06058	2.79811	2.06058	1.48733	0.997916	0.997916	0	2.42265	0	0	0	0	0	0	0	0	0	0	0	0	0	0	0	0	0		Hepatocytes_HB13H_12_CAGGGGAGCGAC	0	0	0	0	0	0	0	0	0	0	0	0	0.667104	0	0	3.95554	2.89451
Fetal_HB12T_2_GGGCTGGACATG	3.59378	2.92776	2.51522	1.56649	2.92776	1.80056	1.99011	3.11243	0.816808	1.99011	0	1.56649	0	0	0.816808	0	0.816808	0	1.56649	0	0	0	0	0	0.816808	0	1.56649	0	0	0		Hepatocytes_HB13H_12_CCCCAAGCCGGC	0	0	0	0	0	0	0	0	0.423038	0	0	0	0	0	0	4.73348	4.47606
Fetal_HB12T_2_GGGCTTCGAAGC	4.07653	3.4002	2.44535	2.65101	3.48443	1.83535	3.70142	3.56211	1.29024	0	2.18616	1.83535	2.18616	0	0	0	0	0	0	0	0	0	0	0	0	0	0	0	0	0		Hepatocytes_HB13H_12_CCGACCCCTAAT	0	0	0	0.211542	0	0	0	0	0	0	0	0.211542	0	0	0	4.37214	4.11976
Fetal_HB12T_2_GGGGAAAAATGC	4.44984	3.73145	1.98343	0	2.98583	1.4192	3.56874	1.4192	0	2.34194	1.98343	0	1.4192	0	0	0	0	0	1.4192	0	0	0	0	0	0	0	0	1.4192	0	0		Hepatocytes_HB13H_12_GATTCGACCGCG	0	0	0	0	0	0	0	0.321361	0.173534	0	0	0	0	0	0	4.49421	4.24548
Fetal_HB12T_2_GGGGTAGAGGGG	3.11068	2.46114	3.78129	0	3.32487	0	3.65101	2.46114	1.84988	0	0	0	0	0	0	0	0	0	0	0	0	0	0	0	0	0	2.83774	2.46114	0	0		Hepatocytes_HB13H_12_GCAAGCCACGTG	0	0	0	1.367	0	0	0	0	0	0	0	0	0	0	0	4.63787	3.8034
Fetal_HB12T_2_GGGTAAGACCGG	4.18259	3.73928	1.9267	2.65327	1.68642	2.65327	3.58909	0.902884	1.68642	1.68642	2.28241	1.36951	1.9267	0	0	0	0	0	0	0	0	0	0	0	0	0	0	0	0	0		Hepatocytes_HB13H_12_TAAGGCACGTTG	0	0	0	0	0	0	0	0	0.185458	0	0	0	0.185458	0	0	4.46814	4.27544
Fetal_HB12T_2_GGGTAATCGCCG	5.08656	3.87751	3.29647	2.72071	2.34763	1.74578	3.10399	2.34763	2.34763	2.09131	2.09131	1.21348	1.21348	0	0	0	0	0	0	0	0	0	0	0	1.21348	0	0	0	0	0		Hepatocytes_HB13H_12_TGCTCCTAATAG	0	0	0	0	0	0	0	0	0	0	0	0	0	0	0	4.12656	2.56557
Fetal_HB12T_2_GGGTAGGTGAAC	5.14344	4.39234	0	1.84403	2.45479	0	1.84403	2.83121	2.45479	1.84403	3.31817	0	3.31817	0	0	0	0	0	0	0	0	0	0	0	2.45479	0	0	0	0	0		Hepatocytes_HB15H_1_CAAAGAGGGTGT	0	0	0	0.706979	0	0	0	0	0	0	0	0	0.706979	0	0	4.1379	3.46059
Fetal_HB12T_2_GGGTCGCCTCAT	4.57896	4.13843	3.97148	2.53128	2.36475	2.16482	2.90987	2.16482	1.07441	1.58033	2.16482	1.58033	2.16482	0	1.07441	0	0	0	0	0	0	0	0	0	0	0	0	0	0	0		Hepatocytes_HB15H_1_CAAGTCTCATCC	0	0	0	0	0	0	0	0	0	0	0	0	0	0	0	2.95298	3.38581
Fetal_HB12T_2_GGGTTGTCAGAG	3.10914	2.45967	3.49962	1.84853	2.83623	0	1.84853	2.45967	0	0	0	1.84853	0	0	0	0	0	0	0	0	0	0	0	0	0	0	0	0	0	0		Hepatocytes_HB15H_1_CACCGCTCCAGG	0	0	0	0.719663	0	0	0	0	0	0	0	0	0	0	0	4.43374	3.73995
Fetal_HB12T_2_GGTAAGGGGGAG	4.17542	4.29624	1.33118	2.23608	1.88267	2.70321	3.02036	2.23608	1.88267	2.8743	2.23608	2.23608	1.33118	1.33118	0	0	0	0	0	0	0	0	0	0	0	0	0	0	0	0		Hepatocytes_HB15H_1_CAGCGAAGGGCT	0	0	0	0	0	0.508728	0	0	0	0	0	0	0	0	0	4.37266	3.60581
Fetal_HB12T_2_GGTACTCACCCG	3.8356	2.45649	3.71331	1.8456	2.19699	2.19699	0	0	2.19699	0	1.8456	0	1.8456	0	0	0	0	0	1.29909	0	0	0	0	0	0	0	0	0	0	0		Hepatocytes_HB15H_1_CAGCGACCTAGC	0	0	0	0	0	0	0	0	0	0	0	0	0	0	0	4.25135	4.16091
Fetal_HB12T_2_GGTCACAGGGTG	5.14489	4.8387	2.70289	1.49978	2.0746	2.43729	2.91254	2.70289	0	0	1.49978	1.49978	2.0746	0	0	0	0	0	0	0	0	0	0	0	0	0	0	0	0	0		Hepatocytes_HB15H_1_CATCCTGAATGT	0	0	0	0	0	0.382467	0	0	0.658448	0	0	0	0.658448	0	0	4.4681	3.7038
Fetal_HB12T_2_GGTCCGTACGTC	3.82616	2.36259	1.43655	1.43655	2.83502	0	1.43655	0	1.43655	0	2.00314	2.00314	3.39637	2.00314	0	0	1.43655	0	0	0	0	0	0	0	0	0	2.62645	0	1.43655	0		Hepatocytes_HB15H_1_CATTGCTTCAAC	0	0	0	0.291645	0	0	0	0	0.291645	0	0	0	0	0	0	4.50796	3.90726
Fetal_HB12T_2_GGTCGTGGAAAA	4.60681	3.86421	2.53895	1.92179	3.01768	1.58694	3.40671	2.68176	1.0799	1.58694	2.1722	1.58694	2.37229	0	0	0	0	0	0	0	0	0	0	0	0	0	1.58694	0	0	0		Hepatocytes_HB15H_1_CCGCATACGAAG	0	0	0	0.28215	0	0	0	0	0	0	0	0	0.28215	0	0	4.2265	3.75479
Fetal_HB12T_2_GGTCGTTTGCGA	4.58443	2.97371	2.73689	2.73689	1.97243	0	2.73689	2.22471	0	1.1193	0	0	0	0	0	0	1.97243	0	1.1193	0	0	0	0	0	0	0	1.63421	0	0	0		Hepatocytes_HB15H_1_CCTCCTGATAAG	0.479222	0	0	0	0	0	0	0	0	0.479222	0	0	0	0	0	4.4738	3.97518
Fetal_HB12T_2_GGTGATCAGCAA	4.26069	4.01681	3.34151	2.05611	2.68314	1.48336	1.48336	3.45536	1.48336	1.48336	0.994683	2.05611	0	0	0	0	0	0	0	0	0	0.994683	0	0	0	0	0	0	0	0		Hepatocytes_HB15H_1_CGCCATGACGGA	0	0	0	0	0	0	0	0	0	0	0	0	0	0	0	4.36553	4.18575
Fetal_HB12T_2_GGTGATTCAGTG	4.91411	3.95665	4.49511	1.73378	2.97798	2.70712	3.36633	1.73378	0	1.73378	0	0	0	0	0	0	0	0	0	0	0	0	0	0	0	0	0	0	0	0		Hepatocytes_HB15H_1_CGTCCCCTGCAT	0	0	0.563023	0.563023	0	0	0	0	0	0	0	0	0	0	0	4.29828	3.41717
Fetal_HB12T_2_GGTTAAGAATCA	4.08065	3.03999	1.7216	0	1.96356	1.96356	4.35103	2.58394	2.32111	2.6933	2.15823	1.7216	0	0	0	0	0	0	0	0	0	0	0	0	0.928677	0	0	0	0	0		Hepatocytes_HB15H_1_CTATGGCAGTGA	0	0	0	0	0	0	0	0	0.406116	0	0	0	0	0	0	4.38395	3.13736
Fetal_HB12T_2_GGTTAGGGTTCC	4.05243	2.0878	3.10016	0	3.37651	3.5928	2.71696	0	0	2.0878	0	2.0878	0	0	0	0	0	0	0	0	0	0	0	0	0	0	0	0	0	0		Hepatocytes_HB15H_1_CTATTCCGTAGC	0	0	0	0	0	0	0	0	1.63787	0	0	0	0	0	0	4.20927	3.58977
Fetal_HB12T_2_GGTTCTCACGGG	5.6603	2.68309	3.62026	2.31123	2.95353	0	4.16833	1.71261	1.71261	1.71261	3.49054	0	2.31123	0	0	0	0	0	0	0	0	0	0	0	0	0	0	0	0	0		Hepatocytes_HB15H_1_CTCAGCCGCTTC	0	0	0	0	0	0	0	0	0	0	0	0	0	0	0	4.30936	3.5919
Fetal_HB12T_2_GGTTTTCAATAA	4.68984	3.1165	4.75381	0	2.1028	0	3.1165	3.1165	0	0	0	0	0	0	0	0	0	0	0	0	0	0	0	0	0	0	0	0	0	0		Hepatocytes_HB15H_1_CTCCAACAACTA	0	0	0	0	0	0	0	0.715952	0	0	0	0	0	0	0	4.49894	3.57016
Fetal_HB12T_2_GTAAAGGTTATA	4.73228	3.11994	0.893227	1.9128	3.39652	0	2.90778	2.26779	2.40704	2.26779	2.40704	0	2.63813	0.893227	0	0	0	0	0	0	0	0	0	0	0	0	0.893227	0	0	0		Hepatocytes_HB15H_1_CTGATGTGGCAT	0	0	0	0	0	0	0	0	0	0	0	0	0.974416	0	0	4.65326	3.66205
Fetal_HB12T_2_GTACAGAGCGGT	4.0473	3.74348	0	1.55805	2.13996	0	3.74348	2.50541	0	3.15688	0	0	2.13996	0	0	0	0	0	0	0	0	0	0	0	0	0	0	0	0	0		Hepatocytes_HB15H_1_CTTAACACGTCA	0	0	0	0	0	0.751864	0	0	0	0	0	0	0	0	0	4.69804	3.87286
Fetal_HB12T_2_GTACTAATCACT	3.21047	3.48801	3.70503	0	0	2.18944	2.82497	3.48801	0	0	0	0	0	0	0	0	0	0	0	0	0	0	0	0	0	0	0	0	0	0		Hepatocytes_HB15H_1_GCGAGAATAAGA	0	0	0	0	0	0	0	0	0	0	0	0	0	0	0	4.03069	3.35515
Fetal_HB12T_2_GTACTTCTACGG	3.74626	2.74718	1.23346	1.23346	2.25296	1.95766	2.82228	1.95766	1.53679	0	0	0	0	0	0	0	0	0	0.79595	0	1.23346	0	0	0	0	0	0	0	0	0		Hepatocytes_HB15H_1_GCGTCGCGGGTC	0	0	0.393846	0	0	0.393846	0	0	0.675667	0	0	0	0	0	0	4.43105	3.56302
Fetal_HB12T_2_GTAGATTATCCG	2.91023	3.75342	3.90421	1.49789	0	3.08344	1.49789	0	0	0	0	1.49789	2.43507	0	0	0	0	0	0	0	0	0	0	0	0	0	0	0	0	0		Hepatocytes_HB15H_1_GCTTGAGGCCTT	0	0	0	0	0	0	0	0	0	0	0	0	1.02887	0	0	4.28932	3.33109
Fetal_HB12T_2_GTAGGTTGCGAT	4.12094	3.47281	0	2.12197	3.67819	1.87344	3.80855	0	1.54197	0	0	0	1.87344	0	0	0	0	0	1.54197	0	0	0	0	0	0	0	0	0	0	0		Hepatocytes_HB15H_1_GGAGAGAATTGT	0	0	1.84247	0	0	0	0	0	0	0	0	0	0	0	0	3.83196	3.21504
Fetal_HB12T_2_GTATCCAGCTCC	4.18411	3.18155	3.50609	0	2.69803	0	2.69803	0	0	0	0	0	3.18155	2.96873	0	0	0	0	0	0	0	0	0	0	0	0	1.72576	0	0	0		Hepatocytes_HB15H_1_GGGATATCAGCC	0	0	0	0	0	0	0	0	0	0	0	0	0	0	0	4.59443	3.17738
Fetal_HB12T_2_GTATGCGAGCTT	4.49278	3.56126	2.89612	1.34824	2.5179	1.34824	2.5179	2.25674	1.34824	1.90229	2.72479	2.25674	0	0	0	0	0	0	0	0	0	0	0	0	0	0	0	0	0	0		Hepatocytes_HB15H_1_GTAACGGCTTGA	0	0	0	0	0	0	0	0	0	0	0	0	0	0	0	4.68951	3.66476
Fetal_HB12T_2_GTCAATTACGAG	5.22982	3.68134	1.91765	3.26403	1.58309	2.1679	3.10391	1.0767	0	1.0767	2.91316	1.91765	3.01307	0	0	0	0	0	0	0	0	0	0	0	0	0	0	0	0	0		Hepatocytes_HB15H_1_GTCACACCTTTT	0	0	0	0	0	0	0	0	0	0	0	0	0	0	0	4.10532	3.18643
Fetal_HB12T_2_GTCACACCTGCT	3.51283	0	2.97533	2.97533	0	0	3.36363	1.73148	0	2.33195	0	1.73148	0	0	0	0	0	0	0	0	0	0	0	0	0	0	0	0	0	0		Hepatocytes_HB15H_1_GTGCTAATTTTG	0	0	0	0	0	0	0	0	0	0	0	0	0	0	0	4.0172	3.74531
Fetal_HB12T_2_GTCAGAGCTGTG	4.22782	4.14213	1.8917	1.8917	0	2.50644	2.88435	1.8917	0	0	1.8917	1.8917	2.88435	0	0	0	0	0	0	0	0	0	0	0	0	0	0	0	0	0		Hepatocytes_HB15H_2_CAAGCACGTTTG	0	0	0	0	0	0	0	0	0	0	0	0	2.92714	0	0	4.27244	4.56892
Fetal_HB12T_2_GTCAGCACCCCC	4.41766	3.60975	1.09781	2.19616	2.56384	1.09781	3.29468	2.9433	2.56384	1.60848	0	1.09781	2.39681	0	0	0	0	0	0	0	0	0	0	0	0	0	1.09781	0	0	0		Hepatocytes_HB15H_2_CCCTAATGGGAT	0	0	0	1.05615	0	0	0	0	0	0	0.661474	0	1.05615	0	0	4.49019	3.82879
Fetal_HB12T_2_GTCATCCGTGTG	4.75348	3.82484	3.86649	2.37441	2.68393	1.92378	2.17427	3.34234	1.08145	1.08145	0	1.08145	2.37441	0	0	0	0	0	0	0	0	0	0	0	0	0	0	0	0	0		Hepatocytes_HB15H_2_CCGTGATGTGCA	0	0	0	0	0	0	0	0	0	0	0	0	0	0	0	4.14663	4.02909
Fetal_HB12T_2_GTCGACGGTTGA	4.57528	1.48852	0	1.48852	0	2.06192	1.48852	1.48852	0	0	2.06192	1.48852	0	0	0	0	0	0	0	0	0	0	0	0	0	0	0	0	0	0		Hepatocytes_HB15H_2_CCTTTGAAAGTC	0	0	0	0	0	0	0	0	0	0	0	0	0	0	0	4.27124	3.69193
Fetal_HB12T_2_GTCGATGCATAT	3.8136	3.14228	3.63568	2.75818	2.12651	0	2.12651	2.12651	0	0	0	2.12651	0	0	0	0	0	0	0	0	0	0	0	0	0	0	0	0	0	0		Hepatocytes_HB15H_2_CGCCCAGCCAAT	0	0	0	0	0	0	0	0	1.58017	0	0	0	1.58017	0	0	3.93428	3.5197
Fetal_HB12T_2_GTCGCCTATCTT	4.64222	3.46049	2.42281	2.79827	3.28443	1.81462	3.74028	3.46049	2.42281	3.46049	2.42281	1.81462	1.81462	0	0	0	0	0	0	0	0	0	0	0	0	0	0	0	0	0		Hepatocytes_HB15H_2_CGCGCGGTCGAT	0	0	0	0	0	0	0	0	0	0	0	0	0.77498	0	0	3.89167	3.19503
Fetal_HB12T_2_GTCGGGCCTTGT	4.213	4.01562	3.7218	1.61619	2.20473	1.95314	1.61619	1.95314	1.61619	0	0	1.61619	1.95314	0	0	0	0	0	0	0	0	0	0	0	0	0	1.61619	0	0	0		Hepatocytes_HB15H_2_CGTCTGCGCGGG	0	0	0	0	0	0	0	0	0	0	0	0	0	0	0	4.27461	4.07193
Fetal_HB12T_2_GTCGTCCTTGTT	4.01641	3.22775	3.05333	1.61684	2.9532	2.71668	1.61684	0	1.61684	1.10478	0	1.61684	0	0	0	0	1.10478	0	0	0	0	0	0	0	0	0	1.10478	0	0	0		Hepatocytes_HB15H_2_CGTTTGTTAAAC	0	0	0	0	0	0	0	0.353873	0	0	0	0	0.614725	0	0	4.50629	4.07316
Fetal_HB12T_2_GTCGTTAAAAGA	4.4923	3.0006	2.09944	1.22	3.11284	2.09944	2.09944	2.56002	1.22	1.22	0	1.22	0	0	0	0	0	0	0	0	0	0	0	0	0	0	2.09944	0	0	0		Hepatocytes_HB15H_2_CTGAGCCTGCGA	0	0	0	0	0	0	0	0	0	0	0	0	0.989346	0	0	3.87754	4.61194
Fetal_HB12T_2_GTCTATTATCTG	4.65708	4.6931	0	2.16653	0	2.16653	2.80069	0	0	0	2.16653	1.58186	1.58186	0	0	0	0	0	0	0	0	0	0	0	0	0	0	0	0	0		Hepatocytes_HB15H_2_CTGCGCCGGCGA	0	0	0	0	0	0	0	0	0	0	0	0	0	0	0	4.24373	3.24378
Fetal_HB12T_2_GTCTCCGCGATA	3.18262	3.03536	2.38915	0	2.38915	2.38915	3.31096	1.45895	1.45895	0	0	0	0	0	0	0	0	0	0	0	0	0	0	0	0	0	0	0	1.45895	0		Hepatocytes_HB15H_2_CTTGACGACGCA	0	0	0	0	0	0	0	0	0	0	0	0	0	0	0	4.18766	1.48481
Fetal_HB12T_2_GTCTGCGAAGTC	3.1894	2.80432	4.36411	2.80432	0	0	0	2.16996	0	0	0	0	2.16996	0	0	0	0	0	0	0	0	0	0	0	0	0	0	0	0	0		Hepatocytes_HB15H_2_GAATTCTGGGTC	0	0	0	0	0	0	0	0	0	0	0	0	0	0	0	4.52632	3.47164
Fetal_HB12T_2_GTGAGGCGTAAG	3.99252	2.93015	0	0	0	2.28902	0	0	0	3.31766	2.28902	0	2.93015	0	0	0	0	0	0	0	0	0	0	0	2.28902	0	0	0	0	0		Hepatocytes_HB15H_2_GGCGAAGCTCTA	0	0	0	0	0	0	0	0	0	0	0	0	1.82415	0	0	4.36897	4.22782
Fetal_HB12T_2_GTGCCCACTTCT	3.89175	3.89175	2.4366	1.64357	2.74776	1.64357	1.12714	2.23508	1.64357	1.98244	0	1.64357	1.64357	0	0	0	0	0	0	0	0	0	0	0	0	0	2.23508	0	0	0		Hepatocytes_HB15H_2_GTACCTTAGGAG	0	0	0	0	0	0	0	0	0	0	0	0	0	0	0	4.05068	3.32771
Fetal_HB12T_2_GTGCGGAGATAA	4.69361	3.60025	0	2.62602	0	3.04167	3.04167	1.66258	0.885542	2.51724	1.34771	1.66258	0	0	0.885542	0	0	0	0	0	0	0	0	0.885542	0	0	0.885542	0	0	0		Hepatocytes_HB15H_2_GTGACAAATGAA	0	0	0	0	0	0	0	0	0	0	0	0	0	0	0	4.56202	4.02105
Fetal_HB12T_2_GTGCTAATACAT	3.87438	3.51584	2.47497	0	3.33945	1.86264	3.0421	3.61822	2.11073	2.11073	1.03445	1.03445	1.03445	0	0	0	0	0	0	0	0	0	0	0	1.03445	0	0	0	0	0		Hepatocytes_HB15H_2_TCACGCGCCGAC	0	0	0.942033	0	0	0	0	0	0	0	0	0	0	0	0	3.80277	3.47518
Fetal_HB12T_2_GTGCTCAGCCCT	3.71927	2.95949	3.40986	2.1181	1.53851	0	1.53851	0	2.1181	0	0	0	1.53851	0	0	0	0	0	0	0	0	0	0	0	0	0	2.74923	1.53851	0	0		Hepatocytes_HB15H_2_TCATCGCTGCCG	0	0	0	0	0	0	0	1.65341	0	0	0	0	0	0	0	4.02396	4.1313
Fetal_HB12T_2_GTGGACAGGGCT	3.50974	4.26669	2.84606	2.26701	3.07014	2.5568	2.37321	3.1658	1.44549	2.01329	2.26701	1.1514	1.85732	0	0	0	0	0	0	0	0	0	0	0	0	0	0	0	0	0		Hepatocytes_HB17H_12_CAAAGTCCTGGT	0	0	0	0	0	0	0	0	1.83868	0	0	0	0	0	0	4.93082	3.8835
Fetal_HB12T_2_GTGGACTAGGAC	5.60987	3.44152	4.67115	0	0	0	0	0	0	2.77988	2.14693	0	0	0	0	0	0	0	0	0	0	0	0	0	0	0	0	0	0	0		Hepatocytes_HB17H_12_CACCGTACTTAC	0	0	0	0	0	0	0	0	0	0	0	0	0	0	0	4.82361	3.68354
Fetal_HB12T_2_GTGGACTGGAGA	4.64753	4.31154	1.83321	2.70875	2.70875	2.27794	3.30578	3.09176	2.0801	2.58469	2.27794	1.50466	2.0801	0	0	0	0	0	0	0	0	0	0	0	0	0	1.50466	0	0	0		Hepatocytes_HB17H_12_CACGCAGATGGC	0	0	0	0	0	0	0	0	0	0	0	0	0	0	0	4.762	3.19864
Fetal_HB12T_2_GTGTACAGCTGT	1.29928	0	0	1.29928	2.45674	0	4.79579	0	0	1.84583	0	0	3.89182	0	1.29928	0	2.45674	0	0	0	0	0	0	0	0	0	3.83586	3.21888	0	0		Hepatocytes_HB17H_12_CATACCCTGCCC	0	0	0	0	0	0	0	0	0	0	0	0	0	0	0	3.06426	2.41674
Fetal_HB12T_2_GTGTACCCACAG	4.42627	3.78054	2.58324	2.32042	2.58324	2.32042	3.3513	1.9629	0	1.9629	0	2.58324	2.79116	0	0	0	0	0	0	0	0	0	0	0	0	0	1.40118	0	0	0		Hepatocytes_HB17H_12_CATTGTTTAAGG	0	0	0	0	0	0	0	0	0	0	0	0	0	0	0	4.81179	3.92561
Fetal_HB12T_2_GTGTCCAGCAGA	4.43231	4.41235	3.99269	2.86932	3.04214	1.46442	2.86932	2.23136	0.979269	2.39563	2.53667	2.39563	1.78968	0	0	0	0	0	0	0	0	0	0	0	0.979269	0	0	0	0	0		Hepatocytes_HB17H_12_CCAAGGTTCCGA	0	0	0	0	0	0	0	0	0	0	0	0	0	0	0	4.46707	2.58777
Fetal_HB12T_2_GTGTGAGTTGCA	3.95264	2.93786	3.73428	2.7925	2.7925	2.41721	2.62236	1.80948	0	1.80948	1.80948	0	0	0	0	0	0	0	0	0	0	0	1.26797	0	0	0	0	0	0	0		Hepatocytes_HB17H_12_CCAGACGGCCTC	0	0	1.29696	0	0	0	0	0	1.84314	0	0	0	0	0	0	4.08563	3.31715
Fetal_HB12T_2_GTGTGCTATAGT	3.5577	3.97385	1.14108	1.84457	2.54285	1.84457	2.54285	2.69773	2.13482	2.00019	1.43395	1.84457	2.00019	0	0	0	0	0	0	0	0	0	0	0	0	0	2.69773	0	0.725167	0		Hepatocytes_HB17H_12_CCCTTGCAAACG	0	0	0	0	0	0	0	0	0	0	0	0	0	0	0	4.39499	4.12266
Fetal_HB12T_2_GTGTGTCACCCA	5.41416	0	2.04212	1.17423	3.15087	1.17423	0	0	1.69951	1.69951	0	0	0	0	0	1.17423	0	0	0	0	0	0	0	0	2.04212	0	3.60469	0	0	0		Hepatocytes_HB17H_12_CCGCGATCCGAA	0	0	0	0	0	0	0	0	1.72273	0	0	0	0	0	0	4.37194	4.3121
Fetal_HB12T_2_GTGTTACGTACG	4.37387	3.92167	3.07355	2.22434	2.86191	2.22434	2.5931	2.22434	0	0	3.52606	1.63388	2.22434	0	0	0	0	0	0	0	0	0	0	0	0	0	0	0	0	0		Hepatocytes_HB17H_12_CCGGCCGCTAGA	0	0	0	0	0	0	0	0	0	0	0	0	0	0	0	5.2165	3.22917
Fetal_HB12T_2_GTTAACGGGGCG	3.75123	3.49589	1.4346	2.83261	3.00507	2.00093	3.15212	2.36027	1.4346	2.62408	0	1.4346	1.4346	0	0	0	0	0	0	0	0	0	0	0	0	0	1.4346	0	0	0		Hepatocytes_HB17H_12_CGCCCGCGCGGA	0	0	0	0	0	0	0	0	0	0	0	0	0	0	0	4.22889	3.42628
Fetal_HB12T_2_GTTACCTCCCTT	5.22875	4.75247	0.816385	1.98945	2.78178	1.25977	3.31449	0.816385	1.25977	1.56589	3.69216	1.56589	2.14872	0	0	0	0.816385	0	0	0	0	0	0.816385	0	0	0	0	0	0	0		Hepatocytes_HB17H_12_CGCCCTCGCCAA	0	0	0	0	0	0	0	0	0	0	0	0	0	0	0	4.54392	3.65652
Fetal_HB12T_2_GTTACGCCGCAA	5.05294	3.27279	3.62409	1.42866	2.72647	1.99418	3.88355	1.42866	1.42866	2.72647	1.99418	0.950323	1.75087	0	0	0	0	0	0	0	0	0	0	0	0	0	0	0	0	0		Hepatocytes_HB17H_12_CTATCCGCACAG	0	0	0	0	0	0	0	0	0	0	0	0	0	0	0	4.01119	3.72953
Fetal_HB12T_2_GTTACTACGCGT	4.19392	2.93408	1.93654	0	0	0	0	3.20838	0	0	0	1.93654	0	0	0	0	0	0	0	0	1.93654	0	0	0	0	0	0	0	0	0		Hepatocytes_HB17H_12_CTGACCCCCTTG	0	0	1.44615	0	0	0	0	0	0	0	0	0	0	0	0	4.69835	3.55794
Fetal_HB12T_2_GTTCCGCGCATT	4.49524	3.59555	3.17944	2.45365	1.51372	2.92948	3.25057	1.51372	0	2.28838	3.01992	2.09028	1.51372	0	1.01949	0	0	0	0	0	0	0	0	0	0	0	1.01949	0	0	0		Hepatocytes_HB17H_12_CTGTGATCGAGC	0	0	0.566231	0	0	0	0	0	0	0	0	0	0	0	0	4.72701	3.58447
Fetal_HB12T_2_GTTGGAATCAAC	4.31294	2.54831	2.92736	0	3.20157	1.3728	2.92736	1.93047	0	0	1.3728	2.28637	2.54831	1.93047	1.3728	0	0	0	0	0	0	0	0	0	0	0	2.28637	0	0	0		Hepatocytes_HB17H_12_CTTAGAACACGC	0	0	0	0	0	0	0	0	0	0	0	0	0	0	0	3.71905	3.50195
Fetal_HB12T_2_GTTGGGTCTCAT	3.43205	2.06803	2.96654	2.06803	2.06803	0	3.50385	1.72387	1.19486	2.3236	0	1.72387	2.96654	0	0	0	0	0	0	0	0	0	0	0	0	0	0	0	0	0		Hepatocytes_HB17H_12_CTTGATCGTCGT	0	0	0.840799	0	0	0	0	0	0.840799	0	0	0	0	0	0	4.46227	3.03367
Fetal_HB12T_2_GTTTCCGAACTG	3.37016	2.33806	1.73705	0	0	1.20605	1.73705	2.08204	1.20605	1.20605	0	1.20605	1.20605	0	0	0	0	0	0	0	0	0	0	0	0	0	0	0	0	0		Hepatocytes_HB17H_12_GAAGACTAAGTA	0	0	0	0	0	0	0	0	0	0	0	0	0	0	0	5.05601	3.84741
Fetal_HB12T_2_GTTTCGGTTCGG	3.59231	3.94069	2.40612	1.7993	3.59231	2.78107	3.26679	2.40612	0	1.7993	0	0	0	0	0	0	0	0	0	0	0	0	0	0	0	0	2.40612	0	0	0		Hepatocytes_HB17H_12_GAGGCCAACATA	0	0	0	0	0	0	0	0	0.808162	0	0	0	0	0	0.808162	4.38952	3.03977
Fetal_HB12T_2_GTTTTTACACAC	4.32336	2.97606	2.59577	1.41141	0	2.80389	1.41141	0	1.97456	1.41141	1.41141	1.97456	2.59577	1.97456	0	0	1.41141	0	0	0	0	0	0	0	0	0	1.97456	0	0	0		Hepatocytes_HB17H_12_GATTGTAGGAAG	0	0	0	0	0	0	0	0	0	0	0	0	0	0	0	4.68916	3.90025
Fetal_HB12T_2_TAAAGTATAAAA	2.52379	2.96327	2.06502	2.06502	2.96327	1.72104	2.06502	2.96327	1.72104	1.19245	0	0	0	0	0	0	0	0	0	0	0	0	0	0	0	0	1.19245	0	1.19245	0		Hepatocytes_HB17H_12_GCAACAGTGTTT	0	0	0	0	0	0	0	0	0	0	0	0	0	0	0	4.38723	3.62166
Fetal_HB12T_2_TAAGCCTGATTC	3.09522	2.63114	2.92191	2.33933	2.21947	0	2.63114	0	1.92555	0.775549	0	0	1.73821	0	0	0	1.20704	0	0	0	0.775549	0	0	0	0	0	0.775549	0.775549	0	0		Hepatocytes_HB17H_12_GTAGGCGTGCAT	0	0	0	0	0	0	0	0	0	0	0	0	0	0	0	3.94964	2.41442
Fetal_HB12T_2_TAAGGGTCGAAG	5.59402	3.00219	2.35753	2.35753	1.75482	0	3.00219	0	1.75482	1.75482	3.00219	0	0	0	0	0	0	0	0	0	0	0	0	0	0	0	0	0	0	0		Hepatocytes_HB17H_12_GTATTGGACTTA	0	0	0	0	0	0	0	0	0	0	0	0	0	0	0	4.33933	3.56926
Fetal_HB12T_2_TAAGTCAACAGT	4.74893	4.21953	1.88456	3.08822	3.79035	2.23807	1.88456	3.08822	0.873746	2.07686	0	2.37686	1.33282	0	0	0	0	0	0	0	0	0	0	0	0	0	2.07686	0	0	0		Hepatocytes_HB17H_12_GTTACGTACCAC	0	0	0	0	0	0	0	0	1.79072	0	0	0	0	0	0	4.75235	2.91659
Fetal_HB12T_2_TAATCCTACCAG	4.57709	0	0	3.49884	2.19936	0	2.19936	0	0	0	0	0	0	0	0	0	2.19936	0	0	0	0	0	0	0	0	0	2.19936	0	0	0		Hepatocytes_HB17H_12_GTTGAGGGGGGA	0	0	0	0	0	0	0	0	0	0	0	0	0	0	0	4.52192	2.5158
Fetal_HB12T_2_TAATCGAATCGC	3.97602	2.21622	0	1.77556	2.21622	0	3.23938	0	0.968701	2.01997	2.21622	2.01997	0.968701	0	0	0	1.77556	0	0	0	0	0.968701	0	0	0	0	3.6531	0.968701	0	0		Hepatocytes_HB17H_12_TACGCTAATACG	0	0	0	0	0	0.473967	0	0	0	0	0	0	0	0	0	4.40238	2.57468
Fetal_HB12T_2_TATCCTCTGACG	4.78481	3.61415	3.74431	2.80214	2.80214	2.42656	2.80214	1.81807	2.80214	0	1.81807	1.81807	0	0	0	0	0	0	0	0	0	0	0	0	0	0	0	0	0	0		Hepatocytes_HB18T_12_CAAAACCACAAC	0	0	0	0.540908	0	0	0	0	0.540908	0	0	0	0	0	0	3.96395	2.0093
Fetal_HB12T_2_TCAAACCCCCAC	4.28297	4.38174	0	2.14261	4.05026	2.14261	1.56042	0	0	1.56042	1.56042	1.56042	3.15976	0	0	0	1.56042	0	0	0	0	0	0	0	0	0	0	0	0	0		Hepatocytes_HB18T_12_CAAAGAACATCT	0	0	0	0	0	0	0	0	0	0	0	0	0	0	0	4.21778	3.50743
Fetal_HB12T_2_TCAAGACAGAAA	4.87206	4.54958	0	2.73429	0	0	0	0	2.10406	0	0	0	0	0	0	0	0	0	0	0	0	0	0	0	0	0	0	0	0	0		Hepatocytes_HB18T_12_CCAACATTCCAT	0	0	0	0	0	0.506989	0	0	0.506989	0	0	0	0	0	0	4.24376	3.20964
Fetal_HB12T_2_TCACCAGTGAGC	5.30829	3.26292	4.17761	2.23807	3.75831	2.70529	3.61879	3.02248	1.33282	1.33282	3.02248	1.88456	2.87641	0	0	0	0	0	0	0	0	0	0	0	0	0	0	0	0	0		Hepatocytes_HB18T_12_CCACCTACCGCT	0	0	0	0	0	0.634237	0	0	0	0	0	0	0	0	0	4.32266	3.2153
Fetal_HB12T_2_TCACCCAGTAGC	2.17548	3.34365	0	2.17548	0	1.58989	2.54236	1.58989	0	2.54236	0	2.17548	1.58989	0	0	0	0	0	0	0	0	0	0	0	0	0	2.81017	0	0	0		Hepatocytes_HB18T_12_CCGTTACGATAC	0	0	0	0	0	1.13011	0	0	0	0	0	0	0	0	0	4.93689	4.41575
Fetal_HB12T_2_TCACGACACCGG	4.46134	3.86478	2.17272	2.17272	0	2.17272	2.17272	3.19238	2.17272	0	0	0	0	0	0	0	0	0	0	0	0	0	0	0	0	0	0	0	0	0		Hepatocytes_HB18T_12_CCTAGTACCAAG	0	0	0	0	0	0	0	0	1.24514	0	0	0	0	0	0	3.42364	1.78286
Fetal_HB12T_2_TCACGAGCGACA	3.75199	1.64105	3.64924	1.12503	2.23229	1.64105	0	1.12503	0	0	0	0	2.74484	0	0	0	0	0	0	0	0	0	0	1.12503	0	0	2.23229	1.64105	0	0		Hepatocytes_HB18T_12_CCTGGCGGTCCA	0	0	0	0	0	0	0	0	0	0	0	0	0	0	0	4.07225	2.30397
Fetal_HB12T_2_TCAGAGAATAGC	3.99371	3.87544	4.93434	0.793156	2.95259	2.2484	3.31883	2.57289	1.76498	1.76498	1.95328	1.53279	2.36864	0	0.793156	0	0	0	0	0	0	0	0	0	0	0	0	0	0	0		Hepatocytes_HB18T_12_CGGAGTCCGTTA	0	0	0.708545	0.708545	0	0	0	0	0.708545	0	0	0	0	0	0	4.30681	3.24823
Fetal_HB12T_2_TCAGCCTGGTCA	3.77191	3.537	2.78287	1.39453	2.78287	1.95531	2.31245	0	0	0	2.31245	0	1.39453	0	0	0	0	0	1.39453	0	0	0	0	0	0	0	0	0	0	0		Hepatocytes_HB18T_12_CTAATACGGCAC	1.26981	0	0	0	0	0	0	0	0	0	0	0	0	0	0	4.00302	2.7949
Fetal_HB12T_2_TCATCTTCCTGA	4.25013	4.04578	1.67141	0	2.63612	1.67141	2.26585	1.67141	1.67141	1.67141	1.67141	0	1.67141	0	0	0	0	0	0	0	0	0	0	0	0	0	0	0	0	0		Hepatocytes_HB18T_12_CTCAGTGGCAAG	0	0	0	0	0	0	0	0	0	0	0	0	0	0	0	4.52205	3.44494
Fetal_HB12T_2_TCCCGTGCTCTA	3.72629	3.3328	2.85664	2.7996	3.18458	2.36545	3.39941	3.29775	0.67543	1.3596	0	1.76205	0.67543	0	0	0	0	0	0	0	1.07492	0	0	0	0	0	0	0	0	0		Hepatocytes_HB18T_12_CTGCTGCGGATC	0	0	0	0	0	0	0	0	1.26176	0	0	0	0	0	0	4.34315	3.44616
Fetal_HB12T_2_TCCCTCCGAGTC	4.44182	4.28352	2.33461	3.253	1.97644	0	2.97812	1.41305	1.41305	1.97644	1.41305	2.33461	0	0	0	0	0	0	0	0	0	0	0	0	0	0	0	0	0	0		Hepatocytes_HB18T_12_CTGGCCATAGCG	0	0	0	0	0	0	0	0	0	0	0	0	0	0	0	4.22747	2.93251
Fetal_HB12T_2_TCCGAGTTCGCA	3.83404	2.77776	2.51059	3.16228	2.51059	2.51059	1.5625	1.5625	0	0	1.5625	1.5625	0	1.5625	0	0	0	0	0	0	0	0	0	0	0	0	1.5625	0	0	0		Hepatocytes_HB18T_12_CTGTCATCCCAC	0	0	0	0	0	0	0	0	1.2261	0	0	0	0	0	0	4.26027	3.12109
Fetal_HB12T_2_TCGCTTGTAGGG	4.93721	2.58098	4.02437	3.1521	2.96088	1.62334	2.21266	1.11021	1.62334	1.11021	1.9608	1.62334	1.11021	0	0	0	0	0	0	0	0	1.11021	0	0	0	0	0	0	0	0		Hepatocytes_HB18T_12_GCAAAATATGAC	0	0	0	0	0	0.615565	0	0	0	0	0	0	0	0	0	4.55837	3.53156
Fetal_HB12T_2_TCGGCGAGCCGG	4.88605	4.41057	2.25233	3.08199	2.89146	2.34712	2.58716	2.94261	1.56489	0.665538	0	0	0	0	0	0	0	0	0	0	0	0	0	0	1.06163	0	2.1476	0.665538	0	0		Hepatocytes_HB18T_12_GCTATCCTTCTG	0	0	0	0	0	0	0	0	0.969615	0	0	0	0	0	0	3.84661	3.30288
Fetal_HB12T_2_TCTATCCTATAG	5.23999	3.44631	2.60352	2.29622	3.02822	2.29622	3.1878	1.52052	1.52052	2.09792	2.72775	1.02508	3.74024	1.85033	0	0	0	0	0	0	0	0	0	0	1.02508	0	0	0	0	0		Hepatocytes_HB18T_12_GGTCCCTCATTC	0	0	0	0	0	0	0	0	1.06974	0	0	0	0	0	0	4.46772	2.35831
Fetal_HB12T_2_TCTGGCATGTTA	4.75551	2.98742	3.46641	2.39527	2.49148	1.87787	1.16808	1.69224	0.745697	1.46412	0	0	0.745697	0	0	0	0.745697	0	0.745697	0	0.745697	0	0	0	0	0	2.98742	0.745697	0	0		Hepatocytes_HB18T_12_GTACGGCGGGCG	0	0	0	0	0	0	0	0	0	0	0	0	0	0	0	3.72404	3.05474
Fetal_HB12T_2_TCTTTTTCTGCC	5.49235	4.15412	4.22207	2.29823	1.70079	2.66964	2.66964	1.70079	2.29823	2.93986	0	2.66964	0	0	0	0	0	0	0	0	0	0	1.70079	1.70079	0	0	0	0	0	0		Hepatocytes_HB18T_12_GTCTCACCTGAA	0	0	0.772025	0	0	0.772025	0	0	0.772025	0	0	0	0	0	0	3.88629	2.97687
Fetal_HB12T_2_TGACCCCGTAGG	4.32717	5.04585	1.93148	1.59598	3.11938	2.06471	3.79018	2.81736	1.93148	2.06471	2.75679	1.08741	1.08741	3.48017	0	0	0	0	0	0	0	0.684754	0	0	0.684754	0	0	0.684754	0	0		Hepatocytes_HB18T_12_GTGCGCGCCCAG	0	0	0	0	0	0	0	0	0	0	0	0	0	0	0	4.578	3.15102
Fetal_HB12T_2_TGAGCCAACTGT	4.58653	2.89284	3.34184	0.994898	2.41829	0	2.89284	1.81047	1.81047	2.25363	1.81047	0	2.0564	3.27966	0.994898	0	0	0	0	0	0	0	0	0	0.994898	0	0	0	0	0		Hepatocytes_HB18T_12_TGTCCCTCGTGG	0	0	0.970531	0	0	0	0	0	0	0	0	0	0	0	0	4.47603	2.38288
Fetal_HB12T_2_TGCCCAGTCTTC	3.78759	2.84382	1.85532	0	2.84382	0	3.11684	1.85532	1.85532	1.85532	1.85532	0	2.46704	0	0	0	0	0	0	0	0	0	0	0	0	0	0	0	0	0		Hepatocytes_HB1H_AB_AACACGGAGCCT	0	0	0	0	0	0	0	0	0	0	0	0	0	0	0	4.71827	3.52286
Fetal_HB12T_2_TGCCTTGCTCCA	4.28831	3.53101	4.078	1.32527	1.87585	2.22889	3.01271	0	0	1.87585	1.32527	1.87585	2.4893	0	0	0	0	0	0	0	0	0	0	0	0	0	0	0	0	0		Hepatocytes_HB1H_AB_AACATGCGGTGC	0	0	0	0	0	0.579068	0	0	0	0	0	0	0	0	0	4.53856	3.83932
Fetal_HB12T_2_TGCTTGCTCGCG	4.85835	1.81033	3.60515	1.81033	2.79346	1.81033	0	0	0	1.81033	0	0	2.79346	1.81033	0	0	0	0	1.81033	0	0	0	0	0	0	0	2.79346	0	0	0		Hepatocytes_HB1H_AB_AACGCTTGTATA	0	0	0	0	0	0	0	0	0.447379	0	0	0	0	0	0	4.11692	3.78145
Fetal_HB13H_12_TAAGCAGTGGTA	0	0	0	1.15392	0	0	0	0	0	0	0	0	0	0	0	1.15392	0	0	1.15392	0	1.15392	1.15392	0	0	1.15392	1.15392	1.15392	1.15392	1.15392	0		Hepatocytes_HB1H_AB_AAGACATAATTA	0	0	0	0	0	0	0	0	0	0	0	0	0	0	0	4.05049	3.49009
Fetal_HB14T_12_CACCCGCAGTCC	4.52628	0	0	0.768783	0	0	0	0	0	0	0	3.27552	0	0.768783	1.19824	0	0	0	0	0	0	0	0.768783	0	0	0	3.47329	0	0	0.768783		Hepatocytes_HB1H_AB_AAGCTGTCAAAA	0	0	0	0	0	0	0	0	0	0	0	0	0	0	0	4.61006	4.18899
Fetal_HB14T_12_CATCGCGTTCTG	4.62805	0	0	2.05995	0.862516	0.862516	0	0.862516	2.48097	0	0	0	0	5.67888	2.68724	0	2.05995	0	0	0	0	0	1.63068	0	2.77635	0	2.2208	0	0	4.51482		Hepatocytes_HB1H_AB_ACCACACCACGC	0	0	0	0	0	0	0	0.444548	0	0	0	0	0	0	0	4.23836	3.59089
Fetal_HB14T_12_CCCGCTGCCTGT	4.69987	0	0	1.78364	2.29381	1.09212	0	2.82404	0.688283	0	0	0.688283	0	2.47597	1.09212	0	2.29381	0	0	0	1.93756	0	0	2.29381	0	0	1.09212	0	0.688283	5.49968		Hepatocytes_HB1H_AB_ACTCGAAAGTGC	0	0	0	0	0	0	0	0	0	0	0	0	0	0	0	4.13976	3.77534
Fetal_HB14T_12_CCGGCCCAGTCA	5.24885	1.2364	0	2.11981	2.37702	1.54004	0	0	1.2364	0	0.798227	0.798227	0	5.16871	0	0	1.2364	0	0	0	0.798227	1.2364	0	0.798227	0	0	2.25667	0	0	0.798227		Hepatocytes_HB1H_AB_AGATCACACTTG	0	0	0	0	0	0.887051	0	0	0	0	0	0	0	0	0	4.33967	4.11045
Fetal_HB14T_12_CGAGAATGGGAT	5.17555	0	0	1.21224	1.51326	0	0	2.54983	0	0	0	0	0	4.36834	0	0	2.92892	0	0	0	2.63802	0	0	1.21224	0	0	1.74432	0	0.779553	5.21481		Hepatocytes_HB1H_AB_AGCTCATCGTTC	0	0	0	0	0	0	0	0	0	0	0	0	0	0	0	4.16493	3.96577
Fetal_HB14T_12_CGCTTGAGGCGA	4.65621	0.244688	0	1.99825	1.25134	0.244688	1.32767	0	1.74271	0	0.44112	0.244688	0	4.65357	0.605228	0	0.869667	0	0	0.979581	1.25134	0.44112	1.0786	0.244688	2.34426	0	3.72508	0	0	5.22525		Hepatocytes_HB1H_AB_AGTTTCACGTCA	0	0	0	0	0	0	0	0	0	0	0	0	0	0	0	3.12855	3.98976
Fetal_HB14T_12_CTACAACTTCAT	4.67252	1.48161	0.757687	1.34374	2.18979	1.89712	1.34374	2.51231	1.48161	0	2.30923	0	0	5.84016	2.25129	0	1.34374	0	0	0	0.757687	0	0	0.757687	2.05413	0	0	0	0	3.115		Hepatocytes_HB1H_AB_ATAAATTCTCGG	0	0	0	0	0	0	0	0	0	0	0	0	0	0	0	4.60208	4.34043
Fetal_HB14T_12_CTAGGGATGAAG	4.93733	1.37236	0	1.59457	0.683878	0	0	1.37236	0.683878	0	1.59457	1.08623	0	0	1.08623	0	0	0	0	0	0	0.683878	0	0.683878	2.06316	0	0	0	0	3.76599		Hepatocytes_HB1H_AB_ATACGTAAGAGC	0	0	0	0	0	0	0	0	0	0	0	0	0	0	0	4.98662	4.0742
Fetal_HB14T_12_CTATGAGTTAAC	3.71602	1.10507	1.42873	1.95421	1.55823	2.61693	0	0.767312	2.14016	0.455514	0.253473	0.455514	0	5.4849	2.45738	0	0	0	0	0	0.455514	0.623516	1.3571	0.253473	1.99427	0	0.253473	0	0	4.3		Hepatocytes_HB1H_AB_ATATAGCCTCGG	0	0	0	0	0	0	0	0	0	0	0	0	0	0	0	4.49105	3.88158
Fetal_HB14T_12_CTTACGCACTTA	5.07087	0	0	2.23348	1.91228	0	0	1.07255	1.70231	0	0	1.07255	0	1.07255	0	0	0.495271	0	0	0	0.495271	0	0	0.495271	0	0	0	0	0	4.01603		Hepatocytes_HB1H_AB_ATATGTACCTAA	0	0	0	0	0	0	0	0	0	0	0	0	0	0	0	4.06609	3.84722
Fetal_HB14T_12_GACCTAGACTGG	4.5977	0	0	1.10035	2.83566	1.61152	0	0.69445	1.61152	0.69445	0	0	0	5.68617	2.99821	0	3.13798	0	0	0	0	0	1.94814	0	2.71048	0	2.83566	0	0	4.35928		Hepatocytes_HB1H_AB_ATCGACGAGAAG	0	0	0	0	0	0	0	0	1.68154	0	0	0	0	0	0	4.54657	3.66116
Fetal_HB14T_12_GCATACGGTTGA	4.20433	2.2421	1.60646	1.76997	1.91047	1.97395	0	1.01927	1.29657	0.36658	1.97395	1.41087	0	4.71183	3.10252	0	0.84517	0	0	0	0.36658	0.634237	0	0.36658	1.51344	0	2.19391	0	0	3.12222		Hepatocytes_HB1H_AB_ATGATCTGAGGT	0	0	0	0	0	1.21866	0	0	0	0	0	0	0	0	0	4.17948	3.30356
Fetal_HB14T_12_GGGATTGGTAAT	5.13968	2.10032	0.889437	1.57347	2.35692	1.06873	0	0.67082	1.75427	0.390636	3.00156	0.390636	0	6.12663	1.75427	0	0.390636	0	0	0	0.390636	0.889437	0.390636	0	1.66795	0	2.35692	0	0	4.427		Hepatocytes_HB1H_AB_ATGTTTTCCGAT	0	0	0	0.456117	0	0.456117	0	0	1.00569	0.456117	0	0	0	0	0	4.4672	4.01324
Fetal_HB14T_12_GTCTAGGCAAAG	4.36003	3.43724	1.10086	2.17774	1.85914	2.26478	0	1.28337	1.38882	0.182883	0.694831	0.957584	0	0.182883	3.28415	0	0.957584	0	0	0	0	0.471267	0.589284	1.10086	1.03178	0	0.182883	0.877433	0	4.35489		Hepatocytes_HB1H_AB_ATTGCCTGTCAG	0	0	0	0.500177	0	0	0	0	0	0	0	0	0	0	0	4.31299	4.19796
Fetal_HB14T_12_GTTGAACCAGCG	3.69797	3.666	2.29141	2.15397	2.61728	1.99459	0	2.70593	2.29141	0.81971	2.15397	0	0	0	4.22393	0	0	0	0	0	0.81971	0	0	0	0	0	0	0	0	5.22104		Hepatocytes_HB1H_AB_ATTGGTTCCTCA	0	0	0	0	0	0	0	0	0	0	0	0	0	0	0	4.27719	3.99412
Fetal_HB14T_12_GTTTGACATCCA	4.83855	0	0	1.48896	1.35077	0	0	0.619567	1.81625	0	1.94689	0.619567	0	5.01652	2.34558	0	2.42458	0	0	1.19038	1.35077	1.19038	0.76275	0.452401	2.28922	0	3.67922	0	0	4.61058		Hepatocytes_HB1H_AB_ATTTTCTTGTCG	0	0	0	0	0	0	0	0	0	0	0	0	0	0	0	4.1376	3.77839
Fetal_HB14T_12_TAGAAGCCTCCA	4.61984	0	0	1.77518	2.12251	0	0	1.23857	2.12251	0	0	0	0	5.3141	0.79991	0	1.23857	0	0	0	0.79991	0.79991	0.79991	0	2.12251	0	3.9365	0	0	2.2594		Hepatocytes_HB1H_AB_CAGACATAAATA	0	0	0	0	0	0.574231	0	0.327779	0.771796	0	0	0	0	0	0	4.34413	4.12548
Fetal_HB14T_12_TCGGTCTTCCCT	5.29054	0	0	0.863387	2.36069	0	0	2.9352	0.863387	0	0	1.48794	0	4.24217	0.863387	0	3.3228	0	0	0	1.96995	0	0	0.863387	1.63189	0	1.75771	0	0	4.03482		Hepatocytes_HB1H_AB_CAGATGCGATCC	0	0	0	0	0	0	0	0.348798	0.348798	0	0	0	0	0	0	4.09181	3.6737
Fetal_HB14T_12_TGGGCTCTATTT	4.56485	0	0	3.29812	2.58508	0	0	1.96461	0	0	0	0	0	4.29118	1.72261	0	2.32221	0	0	0	0.929419	0	0	0	0	0	0	0	0	5.42886		Hepatocytes_HB1H_AB_CAGCCGAGATGG	0	0	0	0	0	0	0	0	0	0.992327	0	0	0	0	0	4.1012	3.9498
Fetal_HB16T_1_CACGCCGCGCCC	3.38248	0	0	1.9594	2.4122	0	0	1.9594	1.10912	2.21121	0	0	0	0	3.15054	0	1.62204	0	0	0	1.10912	0	0	1.62204	0	0	0	0	0	0		Hepatocytes_HB1H_AB_CAGGGAAGTAAA	0	0	0	0	0	0	0	0	0	0	0	0	0	0	0	4.26988	4.04462
Fetal_HB16T_1_CATGGGGTCTAC	4.19904	2.55966	0.912855	1.70006	0.912855	3.8392	1.82777	0	0	4.14145	0	0.912855	0.912855	2.0427	4.18779	0	0.912855	0	0	0	0	0	0	0.912855	0	0	0	0	0	0		Hepatocytes_HB1H_AB_CATTATCCGTCG	0	0	0	0	0	0.890932	0	0.890932	0.890932	0	0	0	0	0	0	4.68956	3.85008
Fetal_HB16T_1_CCAATCTCCTCA	3.07183	0	0	0	1.8157	0	0	0	1.27332	0	0	0	1.27332	0	2.16539	0	3.07183	0	0	0	2.42398	0	0	0	0	0	0	1.8157	0	0		Hepatocytes_HB1H_AB_CCAGGCCGCAAG	0	0	0	0	0	0	0	0.588499	0.588499	0	0	0	0	0	0	4.26988	4.15104
Fetal_HB16T_1_CCCCGGCCTACC	4.25082	3.46186	1.1179	1.50392	2.38696	2.98222	3.18031	0	0.973327	3.92003	2.15364	2.02643	2.15364	0	3.95218	0	0	0	0	0	0.480897	0	0	0.187178	0	0	0	0.600685	0	0		Hepatocytes_HB1H_AB_CCAGTCAATAGG	0	0	0	0	0	0	0	0	0	0	0	0	0	0	0	4.24534	4.27993
Fetal_HB16T_1_CCTGTCCTTGTT	3.92601	3.53036	0	1.74637	2.34827	2.86608	2.55212	1.21398	0	3.10467	1.74637	0	0	0	3.71933	0	0	0	0	0	0	0	0	0	0	0	0	0	0	0		Hepatocytes_HB1H_AB_CCCACAGGGTCT	0	0	0	0	0	0	0	0	0	0	0	0	0	0	0	4.44305	4.17702
Fetal_HB16T_1_CGACATGCTCCT	3.83061	2.72386	3.02426	1.74857	1.51727	3.64747	1.51727	0	1.63959	3.70748	0	2.50737	0	0	4.039	0	0.465805	0	0	0	0.465805	0	0	0.465805	0	0	0	0	0	0		Hepatocytes_HB1H_AB_CCCAGAAGTACG	0	0	0	0	0	0	0	0	0.850511	0	0	0	0	0	0	4.47909	4.04857
Fetal_HB16T_1_CGACGTTGTAGC	3.68044	3.04952	2.97342	0	2.59319	2.33013	2.89104	0	0	3.64067	1.72982	0	1.4093	0	3.46358	0	0	0	0	0	0	0	0	0	0	0	0	0.93474	0	0		Hepatocytes_HB1H_AB_CCGACACCTAGA	0	0	0	0	0	0	0	0	0	0	0	0	0	0	0	4.50269	3.82057
Fetal_HB16T_1_CGAGCCAATGCT	4.16042	1.33944	3.03102	0.989594	1.47711	3.31342	0	1.70603	1.70603	2.55186	0	1.17974	0	0	3.7928	0	2.88488	0	1.17974	0	1.17974	0	0	0	0.989594	0	0	0	0	0		Hepatocytes_HB1H_AB_CCGCACGCAACG	0	0	0	0.369871	0	0.369871	0	0.369871	0	0	0	0	0	0	0	4.43372	4.41224
Fetal_HB16T_1_CGCGAGTGTCGT	3.70458	3.53733	1.98208	1.64324	2.74737	2.60385	2.23471	0	0	2.43622	0	1.98208	1.12686	0	3.40795	0	1.12686	0	0	0	0	0	0	0	0	0	0	0	0	0		Hepatocytes_HB1H_AB_CCGGAGTCGTAC	0	0	0	0	0	0	0	0	0	0	0	0	0	0	0	4.35822	4.13442
Fetal_HB16T_1_CGGAGATATTTC	3.56031	2.01615	1.44802	0.965972	2.37621	3.35567	1.44802	2.75022	2.2123	2.01615	1.7719	0.965972	1.7719	0	4.03122	0	0.965972	0	0	0	0	0	0	0.965972	0	0	0	0	0	0		Hepatocytes_HB1H_AB_CCTAGAGCTATA	0	0	0	0	0	0	0	0	0	0	0	0	0	0	0	4.41127	2.73868
Fetal_HB16T_1_CGTCGGACTTAA	4.99006	0	1.30906	1.85714	2.67508	1.85714	0	3.23177	1.30906	2.67508	1.30906	0	0	0	1.30906	0	2.67508	0	1.30906	0	0	0	0	0	0	0	0	1.30906	0	0		Hepatocytes_HB1H_AB_CCTGAAAACTGG	0	0	0	0	0	0	0	0	0	0	0	0	0	0	0	4.03398	3.78135
Fetal_HB16T_1_CGTTTTTAGTAG	4.10337	3.8374	1.47829	1.33184	2.95084	3.08695	2.9191	1.02686	0.872968	3.61749	1.88343	1.64519	0.691004	2.92979	3.93931	0	0.872968	0	0	0	0.181608	0	0	0.335248	0.468397	0	0	0.468397	0	0		Hepatocytes_HB1H_AB_CCTGTCCACTTC	0	0	0	0	0	0	0	0	0.367779	0.636072	0	0	0	0	0	4.46863	3.71375
Fetal_HB16T_1_CTCGAGGAACCA	3.76867	0	0	1.60296	1.2934	2.19003	0	3.31242	0.842677	1.2934	0	0	0	0	1.83901	0	3.70567	0	0	0	0.842677	0	0	1.2934	0	0	0	0.842677	0	0		Hepatocytes_HB1H_AB_CGAAATAGGGAA	0	0	0	0	0	0	0	0	0.922607	0	0	0	0	0	0	4.57735	4.33118
Fetal_HB16T_1_CTTCCCAGCTTG	4.35617	2.84832	2.55901	1.73993	1.60429	2.90923	0.643569	3.92552	1.26105	1.48894	0	1.15305	0	0	4.07429	0	1.09433	0	0.734247	0	0.308443	0	0	0.308443	0.54384	0	0	0.308443	0	0		Hepatocytes_HB1H_AB_CGAGCCGTGAAC	0	0	0	0	0	0	0	0	0	0	0	0	0	0	0	4.32988	3.7857
Fetal_HB16T_1_CTTCCGTGTACT	3.91272	0	4.62628	0	1.40233	1.40233	0	1.40233	0	1.96422	0	0	0	0	2.79259	0	0	0	2.58465	0	0	0	0	0	0	0	0	0	0	0		Hepatocytes_HB1H_AB_CGAGTACGACAT	0	0	0	0	0	0	0	0	0	0	0	0	0	0	0	4.08892	4.08892
Fetal_HB16T_1_GAGTGGGTTTTG	4.41195	3.12882	1.78595	2.47851	2.47851	2.98911	1.78595	1.38107	1.60386	2.39156	0	1.93993	0.689665	0	4.43576	0	2.39156	0	0	0	1.09397	0	0	0	0	0	0	1.38107	0	0		Hepatocytes_HB1H_AB_CGCCCGCAGTAA	0	0	0	0	0	0	0	0	0	0	0	0	0	0	0	4.54217	3.82073
Fetal_HB16T_1_GATATGCTCCTA	3.6855	1.07952	1.07952	0	1.07952	2.17168	0	1.07952	0	1.58648	1.58648	1.92129	1.07952	0	2.68121	0	2.17168	0	0	0	0	0	0	1.92129	1.07952	0	0	0	0	0		Hepatocytes_HB1H_AB_CTACCTGCGAGG	0	0	0	0	0	0	0	0	0	0	0	0	0	0	0	4.35745	4.05902
Fetal_HB16T_1_GCCGGTAATCAA	2.94028	1.26981	0	1.26981	0	2.94028	2.62473	0	0	4.3542	0	2.41954	0	0	3.73678	0	0	0	0	0	0	0	0	0	0	0	0	0	0	0		Hepatocytes_HB1H_AB_CTACTCCGTCCA	0	0	0	0	0	0	0	0	1.29619	0	0	0	0	0	0	4.69929	1.84224
Fetal_HB16T_1_GCTCAATGGCCC	4.01359	3.98809	1.8831	1.80983	2.60574	2.99793	3.36278	0	0.656991	3.37874	0	2.01528	0	0	4.13959	0	0.381507	0	0	0	0	0	0	0	0	0	0	0	0	0		Hepatocytes_HB1H_AB_CTAGATCGTCTC	0	0	0	0	0	0	0	0	0	0	0	0	0	0	0	4.02374	4.18357
Fetal_HB16T_1_GGAAGGGTAAAA	3.58425	0	0	0	3.00887	2.58469	0	2.44303	2.0801	1.50466	0	1.50466	0	0	3.42662	0	3.42662	0	2.0801	0	0	0	0	0	1.01208	0	0	0	0	0		Hepatocytes_HB1H_AB_CTCACGAGAGTC	0	0	0	0	0	0	0	0.471803	0	0	0	0	0	0	0	4.5287	3.61558
Fetal_HB16T_1_GGGAAGTAGGGT	3.60781	1.73197	2.50937	1.46388	1.60688	2.65962	0	0.509549	2.11745	2.612	0	1.94317	0	0	3.24212	0	2.612	1.60688	2.79021	0	1.09648	0	0	1.09648	1.84314	0	0	0.509549	0	0		Hepatocytes_HB1H_AB_CTCGGCCCCAAA	0	0	0	0	0	0	0	0	0	1.02302	0	0	0	0	0	4.12023	3.69374
Fetal_HB16T_1_GGTACATCACGC	3.8196	3.12043	2.41512	1.26632	1.80756	3.06256	2.41512	0.82149	1.26632	2.41512	2.86565	1.26632	0.82149	0	2.15679	0	0	0	0	0	0	0	0	0	0	0	0	1.57312	0	0		Hepatocytes_HB1H_AB_CTTAAAATCTAC	0	0	0	0	0	0	0	0	0	0	0	0	0	0	0	4.3157	3.97064
Fetal_HB16T_1_GTACCAATGCCA	3.23489	2.21206	2.21206	0	1.85988	3.12201	2.67811	0	0	3.90815	0	0	0	0	3.3363	0	0	0	0	0	0	0	0	0	1.31144	0	0	0	0	0		Hepatocytes_HB1H_AB_GAAGCTGTTTGA	0	0	0	0	0	0	0	0	0	0	0	0	0	0	0	4.76012	4.42707
Fetal_HB16T_1_GTCGATTGCCGC	4.04608	2.50426	3.4164	1.44587	1.90837	2.7233	3.52503	0	0.810167	3.43266	1.60834	1.50301	1.1777	0	3.75403	0	1.50301	0	0	0	0.559027	0	0	0	0	0	0	0	0	0		Hepatocytes_HB1H_AB_GACTCCGATTGG	0	0	0	0	0	0	0	0	1.08865	0	0	0	0	0	0	4.32901	3.85653
Fetal_HB16T_1_GTGGAAACAAAT	4.14362	3.59412	1.01063	2.07811	2.07811	2.73537	0.362442	0.837465	1.28675	2.96254	0	1.8313	0.362442	0	4.40978	0	1.50289	0	0	0	0.362442	0	0	0.362442	0.362442	0	0	0	0	0.362442		Hepatocytes_HB1H_AB_GAGCAACATCAC	0	0	0.345499	0	0	0.80562	0	0	0.601793	0	0	0	0	0	0	4.622	4.16752
Fetal_HB16T_1_TACACCAGGGTG	3.00895	3.64482	1.79608	0.813811	0.608494	2.36397	0.608494	2.72394	1.3691	1.98547	0	1.86327	0	0	2.80316	0	0	0	0	0	0.608494	0	0	0	0	0	0	0	0	0		Hepatocytes_HB1H_AB_GAGTACGCTCTC	0	0	0	0	0	0.268917	0	0	0.48063	0.48063	0	0	0	0	0	4.1676	3.24586
Fetal_HB16T_1_TCTCGATCCACA	4.01048	1.16663	2.80204	1.69053	1.87609	4.20968	0	0	1.16663	4.01048	0	1.69053	1.87609	1.4625	3.83577	0	2.03255	0	0	0	0	0	0	1.16663	0.744592	0	0	1.16663	0	0		Hepatocytes_HB1H_AB_GATAACCTCTCC	0	0	0	0	0	0	0	0	0	0	0	0	0	0	0	4.72719	3.4403
Fetal_HB16T_1_TGGACGCCGGCC	5.12278	2.95956	1.53857	1.26991	2.45169	0.311734	0	1.36771	2.11816	3.76273	2.54202	1.86978	0	0	2.07318	0	0	0	0	0	0.901447	0	0	0	0	0	0	0	0	0.311734		Hepatocytes_HB1H_AB_GATATACTACTA	0	0	0	0	0	0	0	0	0	0	0	0	0	0	0	4.39259	3.76451
Fetal_HB16T_2_CACCGAGCAGGT	4.63054	2.32568	3.24349	2.79663	1.96791	2.96873	0	2.58863	0	4.0325	0	1.96791	2.58863	0	4.43204	0	0	0	0	0	1.40557	1.40557	0	0	0	0	0	0	0	0		Hepatocytes_HB1H_AB_GATCTTGGGGGA	0	0	0	0	0	0	0	0	0	0	0	0	0	0	0	4.51993	3.79242
Fetal_HB16T_2_CAGCCACAGTTG	4.3706	2.78405	4.44967	1.15348	1.15348	3.81702	2.15085	0	0	3.41062	1.44781	0	0.734576	2.5596	1.85988	0	0	0.734576	0	0	0	0	0	0.734576	0	0	0	0	0	0		Hepatocytes_HB1H_AB_GATGTTTTTGAA	0	0	0	0	0	0	0	0.382823	0.658988	0	0	0	0	0	0	4.41429	4.05877
Fetal_HB16T_2_CATTGGGTCAGG	3.77711	0	0	0	1.29967	3.41276	4.04358	0	0	4.67957	0	1.29967	1.29967	0	2.83372	0	0	0	0	0	0	0	0	0	0	0	0	0	0	0		Hepatocytes_HB1H_AB_GCCAGTCAAGTT	0	0	0	0	0	0	0	0	0	0	0	0	0	0	0	4.36914	3.85331
Fetal_HB16T_2_CCATCCAACTTG	4.39784	0	3.76234	0	0	2.79058	1.57332	2.15701	0	0	0	0	0	0	2.52316	0	1.57332	0	0	0	0	0	0	0	0	0	0	0	0	0		Hepatocytes_HB1H_AB_GCCATTTCCAAG	0	0	0	0	0	0	0	0	0	0	0	0	0	0	0	4.24269	3.2229
Fetal_HB16T_2_CCCTCAGGTTTT	4.85725	0	1.99065	1.56699	2.92836	3.31583	0	1.26077	1.80109	2.14994	1.80109	1.56699	0	0	4.20067	0	2.40807	0	0	0	1.56699	0	0	0.817161	0	0	0	0.817161	0	0		Hepatocytes_HB1H_AB_GCGAATAGGGTA	0	0	0	0	0	0	0	0	0	0	0	0	0	0	0	3.97291	3.3228
Fetal_HB16T_2_CCTCAGACAACA	4.38826	0	0	2.25317	1.89891	2.51424	0	1.34529	0	2.25317	0	1.34529	0	0	1.89891	0	2.51424	2.25317	1.89891	0	1.89891	1.34529	0	0	1.34529	0	0	0	0	0		Hepatocytes_HB1H_AB_GCGTGCAGACCA	0	0	0	0	0	0	0	0	0	0	0	0	0	0	0	4.54518	4.54518
Fetal_HB16T_2_CGCACCGTCATG	4.29204	3.22041	1.09968	1.09968	1.09968	2.56643	0	0	0	4.46749	1.94728	2.94596	3.61248	0	2.19865	0	0	0	0	0	0	0	0	1.09968	0	0	0	0	0	0		Hepatocytes_HB1H_AB_GCGTGCCTCAAT	0	0	0	0	0	1.08571	0	0	1.59394	0	0	0	0	0	0	4.68125	4.22936
Fetal_HB16T_2_CGCATAGGGTTA	4.80988	2.00231	0	0	1.43582	3.0066	3.6747	0	0	4.54212	0	3.28184	0	0	4.31309	0	0	0	0	0	0	0	0	0	0	0	0	0	0	0		Hepatocytes_HB1H_AB_GGAAACCGTCCT	0	0	0	0	0	0	0	0	0	0	0	0	0	0	0	4.24337	4.03347
Fetal_HB16T_2_CGGCAATCTTAA	5.06896	3.39211	3.11558	0	3.30816	1.75581	1.75581	0	1.22203	3.60851	1.75581	2.10196	1.22203	0	3.93721	0	0	0	0	0	0	0	0	0	0	0	0	0	0	0		Hepatocytes_HB1H_AB_GGAGATTCAGCT	0	0	0	1.2959	0	0	0	0	0	0	0	0	0	0	0	4.48403	4.32174
Fetal_HB16T_2_CGGCCTACTCTT	2.76404	2.21388	1.22301	1.97868	2.40415	0.672412	0	0.39169	0	0.39169	2.73335	1.67059	1.47163	0	0	0	0	0	0	0	0	0	0	0	0	0	0	0	0	0		Hepatocytes_HB1H_AB_GGATGTAGATGA	0	0	0.477891	0.477891	0	0.477891	0	0.477891	0	0	0	0	0	0	0	4.5048	4.08098
Fetal_HB16T_2_CTAACTATGTCA	3.50373	0	0	0.902361	1.92595	1.6857	0	0	0.902361	1.36885	0	1.36885	0	0	2.11951	0	3.54687	0	0	0	1.6857	0.902361	0	0.902361	0	0	0	0.902361	0	0		Hepatocytes_HB1H_AB_GGGAATTGAGTG	0	0	0	0	0	0	0	0.628183	0	0	0	0	0	0	0	4.61174	4.05739
Fetal_HB16T_2_CTACCGGTTAAT	4.83907	2.34033	2.04165	1.10227	1.30327	3.01747	3.75093	0	1.30327	4.51628	1.30327	1.30327	0.513022	0	3.46057	0	0.513022	0	0	0	0.513022	0	0.850434	0	0.513022	0	0	0	0	0		Hepatocytes_HB1H_AB_GTAACCCACAAA	0	0	0	0	0	0	0	0	0	0	0	0	0	0	0	4.36206	4.06319
Fetal_HB16T_2_CTCCATACTTGA	4.97175	3.66755	2.89764	0.938987	2.08047	3.66755	2.80783	0	1.5879	2.6559	2.6559	1.5879	0.57588	0	3.3133	0	1.5879	0	0	0	1.41459	0	0	0.57588	0	0	0	0	0	0		Hepatocytes_HB1H_AB_GTACGCAAAGTT	0	0	0	0	0	0	0	0	0	0	0	0	0	0	0	4.39935	4.14651
Fetal_HB16T_2_CTTCACGACTCA	2.45115	2.6569	1.29484	1.29484	1.84068	0	4.08276	0	1.29484	2.97312	2.19179	1.29484	1.29484	0	3.56827	0	0	0	0	0	0	0	0	1.29484	0	0	0	0	0	0		Hepatocytes_HB1H_AB_GTATCTCCGCCG	0	0	0	0	0	0	0	0	0.699711	0	0	0	0	0	0	4.247	3.96408
Fetal_HB16T_2_CTTCGCGTCGCC	5.36136	2.78154	0.816244	1.25959	2.81988	2.46189	2.5143	0	0.48919	4.14055	0	2.14849	0	0	2.96004	0	0	0	0	0	0.48919	0	1.06229	0	0	0	0	0	0	0		Hepatocytes_HB1H_AB_GTCTCAATTCCA	0	0	0	0	0	0.532544	0	0	0	0	0	0	0	0	0	4.45544	3.34734
Fetal_HB16T_2_CTTGTAGCGACC	4.58833	0.871475	0	0.871475	2.94841	1.64312	0	3.01877	1.32995	1.88126	1.32995	0	0	0	2.07344	0	1.64312	0	0	0	0.871475	0	0	0	0	0	0	2.07344	0	0		Hepatocytes_HB1H_AB_GTCTCAGAGTAG	0	0	0	0	0	1.23243	0	0	0	0	0	0	0	0	0	4.28595	3.99728
Fetal_HB16T_2_GAAAAGGGACAG	0	0	2.84458	0	2.5761	1.61911	0	0	0	1.61911	0	1.61911	0	0	0	0	0	0	0	0	0	0	0	0	0	0	0	0	0	0		Hepatocytes_HB1H_AB_GTCTTATCGGGA	0	0	0	0	0	0	0	0	0	0.758863	0	0	0	0	0	4.29992	3.95342
Fetal_HB16T_2_GAAACCCACTAG	4.63513	0	0	0	0	1.9719	0	3.24794	0	1.40907	0	0	0	0	2.97312	0	2.80098	0	0	0	1.9719	0	0	0	0	0	0	1.40907	0	0		Hepatocytes_HB1H_AB_GTGCACAAGGCG	0	0	0	0	0	0	0	0	0	0	0	0	0	0	0	4.6447	4.04185
Fetal_HB16T_2_GCGATTAGACTA	4.77703	0	0	1.16992	2.29121	2.03669	0	3.76614	1.16992	0	0	0	0	0	2.29121	0	3.1449	0	0	0	2.03669	0	0	0	0	0	0	1.16992	0	0		Hepatocytes_HB1H_AB_GTTCCTTATCTT	0	0	0	0	0	0	0	0	0.271081	0	0	0	0	0	0	4.56405	3.91598
Fetal_HB16T_2_TAAGTGGACGAA	4.35407	2.87325	2.03833	0	0	3.04611	3.04611	0	0	4.85108	0	1.46762	0	0	3.32184	0	0	0	0	0	0	0	0	0	0	0	0	0	0	0		Hepatocytes_HB1H_AB_TAGCCACGATTG	0	0	0	0	0	1.09318	0	0	1.60291	0	0	0	0	0	0	4.78769	4.16635
Fetal_HB18T_12_CGGAGTGGAACG	4.40056	2.87752	1.4711	3.05041	0.9847	2.40352	0	3.43997	0.9847	0	2.54467	0	0	0.9847	3.49235	0	1.4711	0	0	0	0	0	0.9847	0	1.4711	0	0	0	0	0		Hepatocytes_HB1H_AB_TCCATCCCAAGG	0	0	0	0	0	0.997375	0	0	0.997375	0	0	0	0	0	0	4.49959	3.34563
Fetal_HB18T_12_CTCGGGAACCTA	4.97729	2.74835	0	1.98298	3.2603	0	0	0	1.12756	0	0	0	0	4.71555	2.60481	0	1.12756	1.12756	0	0	0	0	0	0	0	0	4.80493	0	0	0		Hepatocytes_HB1H_AB_TGCGTCCACAGG	0	0	0	0	0	0	0	0	0	0	0	0	0	0	0	4.30457	3.1047
Fetal_HB18T_12_GGCATAGAAGCA	5.53653	4.16199	0	2.11531	3.23109	0	0	0	1.7684	0	0	0	0	0	3.48429	0	0	0	0	0	0	0	0	0	1.7684	0	1.7684	0	0	0		Hepatocytes_HB1H_C_AAACTATGTCGT	0	0	0	0	0	0	0	0	0	0	0	0	0	0	0	4.41263	3.27373
Fetal_HB1N_A_CCTCGCAATCTT	3.87782	0	2.18453	0	2.18453	0	0	3.20515	0	0	0	0	0	0	4.02901	0	0	0	0	0	0	0	0	0	2.81976	0	0	0	0	0		Hepatocytes_HB1H_C_AAAGGTAGTCAC	0	0	0	0	0	0.413767	0	0	0	0	0	0	0	0.413767	0	4.31483	3.87433
Fetal_HB1N_B_GACTGTGCTCAA	4.13463	3.09989	2.61865	0	2.61865	0	0	3.27467	1.65615	1.13769	0	0	0	0	0	0	0	0	0	0	0	1.13769	0	0	2.45081	0	0	0	0	0		Hepatocytes_HB1H_C_AACTCTCGACTG	0	0	0	0	0	0.89391	0	0	0	0	0	0	0	0	0	4.07392	3.68903
Fetal_HB1N_C_GAATGTCCGTCA	4.4976	0	1.7806	0	2.38571	0	0	3.57048	0	1.7806	1.7806	0	0	0	0	0	0	0	0	0	0	0	0	0	1.7806	0	0	0	0	0		Hepatocytes_HB1H_C_AATGCGGGCCAA	0	0	0	0	0	0	0	0	0	0	0	0	0	0	0	4.423	3.61407
Fetal_HB2T_AC_AACCCAGTAAAG	4.79194	2.18201	1.98668	0.945003	2.60879	0	0	0	0	0	0	1.42206	0	6.10408	1.42206	0	0	0	0	0	0.945003	0	0	0	1.7437	0	4.08083	0	0	3.13634		Hepatocytes_HB1H_C_ACCAACAAGCAA	0	0	0	0	0	0	0	1.24285	0	0	0	0	0	0	0	4.0117	4.05536
Fetal_HB2T_AC_AACCCATCGTGA	4.11153	1.60997	0.847679	0	0	0	0	1.60997	1.29977	0	0	0	0	6.15694	1.84639	0	0.847679	0	0	0	0.847679	0.847679	0.847679	1.29977	2.75216	0	3.71422	1.60997	0	3.68116		Hepatocytes_HB1H_C_AGCAGCCAAACA	0	0	0	0	0	0	0	0	0	0	0	0	0	0	0	4.47645	3.59893
Fetal_HB2T_AC_AAGACCTTCTAA	4.45219	1.77379	4.00414	1.44976	0.967385	2.37828	0	2.64251	1.77379	0	0	0.967385	0	0	2.01813	0	1.44976	0	0	0	0.967385	0	1.44976	0	0.967385	0	0	0	0	0.967385		Hepatocytes_HB1H_C_AGCCGCAATTTG	0	0	0	0	0	0	0	0	0	0	0	0	0	0	0	4.14924	3.60825
Fetal_HB2T_AC_AAGATCATTCAG	4.18749	3.67462	1.75859	1.2244	2.73519	2.36165	0	1.75859	1.2244	0	0	0	1.2244	0	3.73376	0	0	0	0	0	1.2244	1.2244	0	0	0	0	0	0	0	5.36965		Hepatocytes_HB1H_C_ATACACTGGTAG	0	0	0	0	0	0	0	0	0	0	0	0	0	0	0	4.16464	3.75493
Fetal_HB2T_AC_AAGCTAGATTCG	3.9702	1.18193	0	0.756275	0.756275	0	0	0.756275	0.756275	0	0	0	0	5.12568	1.47955	0	0	0	0	0	0	0	2.18743	0.756275	2.41349	0	3.25298	0	0	3.94864		Hepatocytes_HB1H_C_ATCAGCCTAGTT	0	0	0	0	0	0.673462	0	0.277888	0	0	0	0	0	0	0	4.40336	3.64177
Fetal_HB2T_AC_AATACTTAAGAG	5.45367	3.25624	1.89225	2.20265	2.83895	1.43973	0.959269	2.92893	2.43918	0.590502	2.50704	1.22808	0	0.590502	2.92893	0	0	0	0	0	0.959269	0.959269	0.590502	0	0.590502	0	2.20265	0	0	1.43973		Hepatocytes_HB1H_C_CAATTAGTCCCA	0	0	0	0	0	0	0	0	0	0	0	0	0	0	0	4.59091	4.38198
Fetal_HB2T_AC_ACGGGCCTGGTT	4.66404	2.37708	3.98028	1.96127	2.48449	1.77269	0	2.92929	1.54009	0.476753	1.39975	1.23644	0.476753	1.04116	3.39146	0	0.476753	0	0	0	0.476753	0.79826	0	0.476753	0.79826	0	0.476753	0	0	0.476753		Hepatocytes_HB1H_C_CACCTAGTTTGG	0	0	0	0	0	0	0	0	0	0	0	0	0	0	0	4.06999	2.88997
Fetal_HB2T_AC_ACTTACAACTGG	3.71932	3.52923	3.3181	2.09663	2.91897	2.09663	0	3.24497	1.44571	0.500152	1.44571	0.500152	0	0.500152	3.58475	0	0	0	0	0	0.832014	0.832014	0.832014	0	1.08076	0	0.500152	0	0	0		Hepatocytes_HB1H_C_CATTTAAAAATT	0	0	0	0	0	0	0	0	0	0	0	0	0	0	0	4.30737	3.89157
Fetal_HB2T_AC_ACTTACCTTATA	4.25447	2.46257	3.5449	2.3325	2.3325	2.3325	0	3.73273	0.888439	0	1.66657	1.14645	0	0	3.93372	0	1.14645	0	0	0	0.539801	0	1.14645	0.539801	1.90588	0	0	0	0	1.14645		Hepatocytes_HB1H_C_CCCAGAAGTACG	0	0	0	0	0	0	0	0	1.51482	0	0	0	0	0	0	4.45628	3.68975
Fetal_HB2T_AC_AGAAAACCTTTG	4.83703	0	0	1.18615	2.63106	0	0	2.38471	2.05711	0	2.57493	0.564262	0	5.7946	2.31232	0	0.564262	0	0	0	0	1.7136	2.51546	0.564262	2.05711	0	4.00421	1.18615	0	4.13373		Hepatocytes_HB1H_C_CCCCGCACTGCG	0	0	0	0	0	0	0	0	0	0	0	0	0	0	0	4.3397	3.55009
Fetal_HB2T_AC_AGATGCCCGTTT	4.02723	2.20868	1.76853	2.01263	1.76853	2.69303	0	3.19871	2.01263	1.89801	0.593533	1.61976	0	0.593533	4.36686	0	2.20868	0	0	0	0.593533	0	0.593533	0	0.963459	0	0.593533	0	0	1.23289		Hepatocytes_HB1H_C_CCCTTCAGGGAC	0	0	0	0	0	0	0	0	0	0	0	0	0	0	0	3.59018	4.11278
Fetal_HB2T_AC_AGCACTATCCAG	4.07033	3.31118	1.74774	1.85925	2.52695	2.13429	0	3.60823	2.41238	0	2.05075	0.85643	0	0.517227	3.2605	0	0	0	0	0	0.517227	0.517227	0.517227	0	1.85925	0	0.85643	0	0	5.24695		Hepatocytes_HB1H_C_CCGCCCACGACG	0	0	0	0	0	0	0	0	0	0	0	0	0	0	0	4.0788	4.11371
Fetal_HB2T_AC_AGCAGTTAGGAA	3.69404	2.91373	1.67828	2.0195	2.47577	3.02546	0	3.02546	2.0195	0	0	1.15631	0	0	2.91373	0	1.15631	0	0	0	0	0	0	0	1.67828	0	0	0	0	0		Hepatocytes_HB1H_C_CCGGACTGCACC	0	0	0	0	0	0	0	0	0.604399	0	0	0	0	0	0	4.431	4.17318
Fetal_HB2T_AC_AGCTCCCCAAGG	2.70712	3.60392	1.73378	2.80578	2.17134	0	0	3.68512	2.33447	0	2.47469	1.73378	0	0	4.0144	0	0	0	0	0	0.937661	0	0	0	0	0	0	0	0	3.86325		Hepatocytes_HB1H_C_CGAGAAATAAAC	0	0	0	0	0	0	0	0	0	0	0	0	0	0	0	4.10746	4.20257
Fetal_HB2T_AC_AGCTTAGTGCGA	4.8214	2.48156	4.04462	1.91727	2.58395	1.58273	0.49756	2.09084	1.44067	0	2.42615	0.828293	0	1.27503	3.10348	0	0	0	0	0	0	0	0.49756	0.49756	1.0764	0	0.828293	0	0	2.30517		Hepatocytes_HB1H_C_CGGAAGGCAGAG	0	0	0	0	0	0	0	0	0	0	0	0	0	0	0	4.32497	4.20532
Fetal_HB2T_AC_AGGACCGGTGAA	4.94052	0	0.842564	0.507514	2.18985	0	0	2.39035	2.55729	0	1.72777	0.842564	0	5.83334	1.09309	0	0	0	0	0	1.09309	0.842564	0.842564	0.842564	2.44915	0	4.18652	1.09309	0	4.20642		Hepatocytes_HB1H_C_CGGCGATCTAAC	0	0	0	0	0	0	0	0	0	0	0	0	0	0	0	4.34105	4.57194
Fetal_HB2T_AC_AGGGTGGCTGCG	4.45071	3.18721	1.86621	1.31691	2.47884	1.31691	0	3.06754	1.31691	0	2.58727	0	0	0.861173	3.63443	0	1.62881	0	0	0	0	1.31691	0	0	0.861173	0	0	0	0	0.861173		Hepatocytes_HB1H_C_CGTACAAGTGCG	0	0	0	0	0	1.01258	0	0	0	0	0	0	0	0	0	4.0598	3.84096
Fetal_HB2T_AC_AGTTAGCTAGTT	4.75139	2.62963	0.728701	1.43916	3.11119	2.14085	0	3.20244	1.85033	0.728701	2.14085	0	0	0.728701	3.39968	0	0.728701	0	0	0	0	0	0.728701	0	1.43916	0	0	0	0	0		Hepatocytes_HB1H_C_CGTCTATACAGC	0	0	0	0	0	0	0	0	0	0	0	0	0	0	0	4.70854	4.0951
Fetal_HB2T_AC_ATACACGCCGCA	4.32112	2.36349	2.78066	1.49033	0.865175	1.32198	0	2.59367	1.11944	0.865175	0.523373	1.32198	2.29659	0.523373	2.86249	0	0	0	0	0	0.523373	0	1.63438	0.523373	1.76026	0	1.63438	0	0	1.63438		Hepatocytes_HB1H_C_CGTCTTGTTAAG	0	0	0	0	0	0	0	0.513453	0	0	0	0	0	0	0	4.09522	3.63516
Fetal_HB2T_AC_ATGATGACCCCG	4.51391	2.77548	2.77548	1.91501	2.32818	2.53164	0	2.77548	1.72804	0	1.1984	1.49789	0	0	3.50878	0	2.70062	0	0	0	0	0	0	0	2.32818	0	2.32818	0	0	5.20792		Hepatocytes_HB1H_C_CGTGCCGCAAAT	0	0	0	0	0	0	0	0	1.29484	0	0	0	0	0	0	4.20857	3.10024
Fetal_HB2T_AC_ATTACTACACAT	3.64411	2.39178	4.25605	0	2.13413	0	2.13413	0	1.24796	0	2.13413	0	0	0	3.15056	0	0	0	0	0	0	1.24796	0	0	0	0	0	0	0	5.40271		Hepatocytes_HB1H_C_CGTTATCTAGCA	0	0	0	0	0	0	0	0	0	0	0	0	0	0	0	4.32276	3.87491
Fetal_HB2T_AC_ATTCTATGGTTT	4.07398	3.07085	0.747331	2.34627	2.90285	2.10704	0	1.69478	1.17022	0.441912	1.3293	0.441912	0	0.441912	3.45196	0	0	0	0	0	0	0.747331	0.747331	0	1.17022	0	0.747331	0	0	0.747331		Hepatocytes_HB1H_C_CTGCACGGATTT	0	0	0	0	0	0	0	0	0	0	0	0	0	0	0	4.54084	3.76308
Fetal_HB2T_AC_ATTGCAATTGGA	4.38837	2.43901	3.11887	1.33231	2.49808	1.12893	0	2.16009	1.77192	1.12893	2.43901	1.12893	0	0	2.95145	0.529126	0	0	0	0	0	0	1.64571	0	0.873339	0	0	0	0	4.98408		Hepatocytes_HB1H_C_CTTATTGGCAAG	0	0	0	0	0	0	0	0	0	0	0	0	0	0	0	4.52983	3.78347
Fetal_HB2T_AC_ATTTTAATGGGC	4.77132	2.73497	3.50918	1.52656	1.85684	2.61066	0	1.85684	0	0	1.03003	0	1.03003	2.61066	3.03556	0	0	0	0	0	0	0	0	0	1.03003	0	1.85684	0	0	1.03003		Hepatocytes_HB1H_C_CTTGATCGTCTT	0	0	0	0	0	0	0	0	0	0	0	0	0	0	0	4.28695	3.44532
Fetal_HB2T_AC_CAGAAGGAGTCA	4.16272	1.78334	3.7943	0.974519	2.43793	2.33693	0	3.08642	2.02809	1.32171	1.78334	0.741903	0	0.438232	3.33035	0	0.438232	0	0	0	0.438232	0	0.741903	0	0.974519	0	1.32171	0.438232	0	0.741903		Hepatocytes_HB1H_C_CTTGCCAACTGG	0	0	0	0	0	0	0	1.1658	0	0	0	0	0	0	0	4.44174	4.20848
Fetal_HB2T_AC_CAGCCATCTAAC	4.71044	2.56244	1.22186	0.786977	1.94358	2.56244	0	2.73183	1.52393	2.46561	0.786977	0.786977	0	0.786977	3.88916	0	0	0	0	0	0	0	1.22186	0	0.786977	0	0	0	0	1.52393		Hepatocytes_HB1H_C_GAAAGACGGAGA	0	0	0	0	0	0	0	0	0.851279	0	0	0	0	0	0	4.43372	4.03812
Fetal_HB2T_AC_CAGTTACCCAAT	3.48159	0.735537	2.64186	1.86144	2.67982	2.15248	0	2.85065	1.31278	0	1.94252	0.433924	0	0	3.04937	0	0	0	0	0	0.433924	1.15474	0.433924	0	0.735537	0	1.44922	0.433924	0	0.735537		Hepatocytes_HB1H_C_GAGGGAGCAAAA	0	0	0	0	0	0	0	0	0	0	0	0	0	0	0	4.13412	3.63391
Fetal_HB2T_AC_CATATGTGGAAG	4.82482	3.02092	0	2.26915	1.15303	1.6744	0	3.02092	2.26915	0	1.15303	0	0	2.26915	2.90921	0	0	0	0	0	0	0	1.6744	0	1.15303	0	3.51205	0	0	0		Hepatocytes_HB1H_C_GCAGCACCAGCA	0	0	0	0	0	0	0	0	0.284664	0	0	0	0	0	0	4.41087	4.16245
Fetal_HB2T_AC_CATGTCCCACTG	4.97779	2.5357	0	1.20148	2.07633	2.07633	0	2.84928	1.73167	0	0	0	0	0	2.5357	0	1.73167	0	0	0	1.20148	1.20148	2.07633	0	2.84928	0	2.97555	0	0	4.4113		Hepatocytes_HB1H_C_GCCAAATCTTTA	0	0	0	0	0	0	0	0	0	0	0	0	0	0	0	4.09314	3.76657
Fetal_HB2T_AC_CCATGCTTCGCC	4.34133	2.8132	2.77488	1.56007	2.45539	1.98311	0	2.50777	1.41892	0.486447	0.812287	0.812287	0	0	3.33008	0	0.486447	0	0	0	1.05764	0	1.05764	0.486447	0	0	1.05764	0	0	1.25451		Hepatocytes_HB1H_C_GCCCTATGGCTT	0	0	0	0	0	0	0	0	0.600378	0	0	0	0	0	0	4.25015	3.63828
Fetal_HB2T_AC_CCCGTGTCCTTG	4.10031	3.23116	3.31673	1.34198	2.36184	2.41375	0.991758	2.55504	1.8063	0.756425	2.05205	0.991758	0	0	3.31673	0	0.448092	0	0	0	0	0	0.991758	0	0.991758	0	0	0	0	1.18212		Hepatocytes_HB1H_C_GCCTCAACTTCA	0	0	0	0	0	0.516394	0	0	0	0	0	0	0	0	0	4.39988	3.7271
Fetal_HB2T_AC_CCTATCCACTGG	4.92472	1.50493	0	0	2.44335	1.50493	0	3.58459	0	0	0	0	0	0	2.0804	0	0	0	0	0	1.50493	0	0	0	0	0	0	0	0	0		Hepatocytes_HB1H_C_GGAGGTTAGGTG	0	0	0	0	0	0	0	0	0	0	0	0	0	0	0	4.33966	3.83749
Fetal_HB2T_AC_CCTGTAACACGT	4.85665	2.02623	0	2.02623	2.4597	2.70765	0	2.52769	2.12926	1.78156	1.91136	1.24402	0	1.45692	3.59448	0	0	0	0	0	0.600583	0	0.600583	0	2.38676	0	2.12926	0	0.600583	0		Hepatocytes_HB1H_C_GGATCTTGAATG	0	0	0	0	0	0	0	0	0	0	0	0	0	0	0	4.18957	4.16967
Fetal_HB2T_AC_CGACCGACCGTC	4.78087	0	0	1.12292	1.12292	0	0	1.97706	1.63854	0	1.12292	0	0	4.88016	2.22951	0	1.63854	0	0	1.12292	0	2.4309	1.97706	1.12292	1.12292	0	4.32622	0	0	2.22951		Hepatocytes_HB1H_C_GGCCATGAACTA	0	0	0	0	0	0	0	0	0.539145	0	0	0	0	0	0	3.91807	3.12648
Fetal_HB2T_AC_CGCAATGGTAGT	5.06683	3.0391	2.89289	1.66039	1.34571	1.66039	0	2.39272	1.66039	0	1.34571	0.883955	0	0.883955	2.96866	0	0.883955	0	0	0	0	0	0.883955	0	1.66039	0	1.66039	0	0	0.883955		Hepatocytes_HB1H_C_GGCCGCCTTGTC	0	0	0	0	0	0	0	0	0	0	0	0	0	0	0	4.46844	3.64849
Fetal_HB2T_AC_CGGTCCCGATCG	4.34083	2.30462	2.10612	2.10612	2.73648	2.73648	0	3.12011	1.52783	1.03107	2.30462	1.52783	0	0	3.56324	0	0	0	0	0	0	1.03107	1.03107	0	2.10612	0	0	0	0	0		Hepatocytes_HB1H_C_GGCCTAAATAGC	0	0	0	0	0	0	0	0.27949	0	0	0	0	0	0	0	4.39407	3.80341
Fetal_HB2T_AC_CGTAAAAGCTAC	2.2183	2.73017	2.41944	2.85551	2.2183	0	0	3.51948	1.11446	0	1.11446	1.11446	0	1.62843	2.96688	0	0	0	0	0	0	0	0	0	1.11446	0	0	0	0	4.94349		Hepatocytes_HB1H_C_GGTTGCCAGCCG	0	0	0	0	0	0.686636	0	0	0.401129	0	0	0	0	0	0	4.44723	3.948
Fetal_HB2T_AC_CGTACATCGGAC	6.06483	0	0	2.10628	1.52797	1.52797	0	2.47034	2.47034	0	0	1.52797	0	1.52797	2.73665	0	0	0	0	0	0	0	0	0	2.47034	0	4.24229	0	0	0		Hepatocytes_HB1H_C_GTCGGTGCACGA	0	0	0	0	0	0	0	0	0.825615	0	0	0	0	0	0	4.16702	3.79844
Fetal_HB2T_AC_CTCAATTACTTT	4.0808	3.50132	3.67084	2.46128	2.58408	1.72173	0	1.96369	1.40187	0.92877	2.58408	0	0	0	3.84891	0	0	0	0	0	0	0	0	0.92877	0	0	0	0	0	1.40187		Hepatocytes_HB1H_C_GTCTACTTCGAT	0	0	0	0	0	0	0	0	0	0	0	0	0	0	0	3.96942	4.01119
Fetal_HB2T_AC_CTCATCTCAAAG	3.15237	2.93986	3.82391	0	0	1.70079	0	3.32754	0	0	0	0	0	0	3.15237	0	0	0	0	0	0	0	0	0	1.70079	0	0	0	0	0		Hepatocytes_HB1H_C_GTTACGTATGGG	0	0	0	0	0	0	0	0	0	0	0	0	0	0	0	4.28517	3.76856
Fetal_HB2T_AC_CTGCAATGAAGC	3.52007	2.85609	2.85609	2.85609	2.85609	2.85609	2.85609	2.85609	0	0	0	0	2.85609	3.52007	3.52007	0	2.85609	0	0	0	0	0	0	0	0	0	2.85609	0	0	2.85609		Hepatocytes_HB1H_C_TAGCCGGATCGG	0	0	0	0	0	0	0	0	0.419633	0	0	0	0	0	0	4.21567	3.59609
Fetal_HB2T_AC_CTGCGAAGGCAT	4.62766	2.29617	2.9989	1.52048	2.09787	1.02504	0	3.32533	1.02504	0.784572	0	0	0	1.21874	2.90561	0	0.467334	0	0	0	0.784572	0	0	0.467334	1.9398	0	2.8027	0	0	1.38095		Hepatocytes_HB1H_C_TCTCAATACTAG	0	0	0	0	0	0	0	0	0	0	0	0	0	0	0	4.25607	3.64117
Fetal_HB2T_AC_CTTGATTCCCTC	3.86859	2.07247	3.57577	2.27012	1.82589	2.07247	1.00654	2.43507	1.49789	0	1.49789	1.00654	0	0	3.62323	0	1.00654	0	0	0	0	1.00654	1.49789	0	0	0	0	0	0	5.46853		Hepatocytes_HB1H_C_TGGTAATGCCCG	0	0	0	0	0	0	0	0	0	0	0	0	0	0	0	4.2095	4.01696
Fetal_HB2T_AC_CTTTCACTAGCA	4.31174	2.48786	3.47405	2.32202	2.40837	1.04354	0	3.60727	2.32202	0	1.32412	0	0	0.65213	2.96489	0.65213	0	0	0	0	0	1.04354	0.65213	0.65213	1.04354	0	2.32202	0	0	1.04354		Hepatocytes_HB1H_C_TTCAACAACTTG	0	0	0	0	0	0	0	0	0	0	0	0	0	0	0	4.12757	3.26776
Fetal_HB2T_AC_CTTTCCAACCCG	4.79158	2.13633	5.0376	0	2.50163	0	0	0	0	0	0	0	0	1.5548	1.5548	0	0	0	0	0	1.5548	0	0	0	0	0	0	0	0	0		Hepatocytes_HB1H_C_TTGGATGCGCCG	0	0	0	0	0	0	0	0	0	0	0	0	0	0	0	4.23794	4.19101
Fetal_HB2T_AC_GAAGCGGCTCGC	4.34071	2.09908	3.52077	2.09908	2.87376	1.75309	0.467846	3.58896	1.02592	0	0.785318	0.467846	0	3.87386	2.46283	0	0	0	0	0	0	0	0	0	1.21971	0	0	0	0	0		Hepatocytes_HB1N_B_GGAGATGAAGAA	0	0	0	0	0	0	0	0	0	0	0	0	0	0	0	4.51942	5.63597
Fetal_HB2T_AC_GACAGTGCGCGT	4.41573	3.05863	1.16141	1.86966	1.45667	2.76079	0	2.7949	1.68433	0.437356	1.45667	0.437356	0	0	3.20234	0	2.16108	0	0	0	0.437356	0	0.972981	0.437356	2.09579	0	2.16108	0.437356	0	5.96746		Hepatocytes_HB1N_B_GGATCTTTTATG	0	0	0	0	0	0	0	1.28171	0	0	0	0	0	0	0	4.4029	4.70337
Fetal_HB2T_AC_GAGGGCTCCTAG	3.8645	3.19211	1.99679	1.657	2.76333	1.13841	0	1.99679	1.657	1.13841	1.99679	0	0	0	3.27569	0	0	0	0	0	0	0	1.13841	0	0	0	1.13841	0	0	1.13841		Hepatocytes_HB1N_C_GACTTACCACGG	0	0	0	0	0	0	0	0	0	0	0	0	0	0	0	3.47352	2.17617
Fetal_HB2T_AC_GAGTGTTCGCTT	4.47839	0.703403	0	1.69059	1.48207	0.292823	0	0.85901	1.31417	0.292823	0	0	0	5.54976	1.69059	1.11226	2.287	0	0	1.55651	0.85901	1.40164	2.72711	1.2183	2.05465	0	4.37257	0	0	5.06155		Hepatocytes_HB1N_C_GTCGGGAAGGAG	0	0	0	0	0	0	0	0	0	0	0	0	0	0	0	3.75647	4.65865
Fetal_HB2T_AC_GATGGATATGTG	4.54915	2.70179	1.99076	1.99076	3.52252	2.51592	0	2.51592	0	0	0	0.817231	0	0	2.92848	0	0.817231	0	0	0	0.817231	0	1.26086	0.817231	0.817231	0	1.26086	0	0	4.08015		Hepatocytes_HB3H_A_GGAGGAAATGCG	0	0	0	0	0	0	0	0	0	0	0	0	1.81376	0	0	3.73928	3.06963
Fetal_HB2T_AC_GATTGCAACTTG	4.40155	1.44057	1.70699	2.16739	2.53395	1.07632	0	2.09073	1.91716	0.82822	1.70699	0	0	0	3.26347	0	1.70699	0	0	0	0	0	0	0.49751	1.07632	0	1.27494	0	0	5.39147		Hepatocytes_HB3H_A_GGGTCATACCTC	0	0	0	0	0	0	0	0	0	0	0	0	0	1.78347	1.78347	3.03505	3.03505
Fetal_HB2T_AC_GCAGTGTAGTAG	3.62345	2.57685	0	1.61976	2.57685	1.61976	0	2.57685	2.20868	0	1.10722	0	0	0	3.0568	0	0	0	0	0	1.10722	0	1.61976	0	1.61976	0	0	0	0	1.61976		Hepatocytes_HB3H_C_AATATCTGGGAC	0	0	0	0	0	0	0	0	0	0	0	0	0	0	0	2.98197	2.98197
Fetal_HB2T_AC_GCGGCAGAACGC	4.09229	1.1831	0	1.1831	1.71	0	0	2.82444	1.71	1.71	1.71	1.71	0	0	3.3384	0	0	0	0	0	0	0	0	0	0	0	0	0	0	0		Hepatocytes_HB3H_C_GATGACAGTCCA	0	0	0	0	0	0	0	0	0	3.01455	0	0	0	0	3.01455	4.36335	3.40352
Fetal_HB2T_AC_GCTTAAATACGG	2.69031	1.32102	3.44105	1.87096	1.87096	3.0072	0	2.22373	0	0	1.32102	1.32102	0	1.32102	3.74263	0	0	0	0	0	1.32102	0	1.87096	0	1.87096	0	0	0	0	1.32102		Hepatocytes_HB3H_C_GTGTGCCACCTC	0	0	0	0	0	0	0	0	0	0	0	0	0	2.15296	0	3.66489	2.15296
Fetal_HB2T_AC_GGAAACCACCAT	3.7983	0.636743	0	1.02268	1.6959	0	0	1.02268	1.5176	0.636743	0	0	0	4.62982	1.6959	1.30045	1.97854	0	0	0	0	0	2.19865	1.30045	2.09464	0	3.06699	0	0	3.3534		Hepatocytes_HB3H_C_TTAGTTCAGAAG	0	0	0	0	0	0	0	0	1.67106	0	0	0	1.67106	1.67106	0	4.3659	1.67106
Fetal_HB2T_AC_GGCGTACTGAGA	4.71721	3.07445	1.37328	1.37328	3.20219	2.01307	0	3.47358	1.93102	0.463519	1.37328	0.463519	0	0.463519	3.50949	0	0	0	0	0	0	0	1.01848	0.463519	1.01848	0	0	0	0	0.463519		Hepatocytes_HB5H_B_GCGTGCTACTTC	0	0	0	0	0	0	0	0	0	0	0	0	0.94751	0	0	4.23279	3.66106
Fetal_HB2T_AC_GGGCCGCGTTTG	2.13468	1.55333	3.15115	1.55333	2.49992	0	0	2.76687	2.49992	0	2.13468	0	0	0	4.04143	0	0	0	0	0	0	1.55333	0	0	0	0	0	0	0	5.66293		Hepatocytes_HB5H_B_GGCGGACACCCT	0	0	0	0	0	0	0	0	0	0	0	0	0	0	0	3.97226	3.61287
Fetal_HB2T_AC_GGGGCGGGACTG	4.72829	3.06519	2.13206	0.482024	2.33119	1.41019	0	3.4252	1.55098	1.24628	2.63951	0	0	2.13206	3.14831	0	0.482024	0	0	0	0.482024	0	0	0.805894	1.55098	0	0.482024	0.482024	0	0		Hepatocytes_HB5H_C_CGATCGCGCCAA	0	0	0	0	0	0	0	0	0	0	0	0	0	0	0	4.44561	4.08308
Fetal_HB2T_AC_GGGTCACGAGAT	3.78744	2.42234	2.9699	1.4065	2.10298	2.10298	0.706666	2.73314	2.10298	2.32679	1.1166	1.1166	0	0	3.60964	0	0	0	0	0	0.706666	0	0.706666	0	1.4065	0	0	0	0	0.706666		Hepatocytes_HB5H_C_TTAAGCTACTCC	0	0	0	0	0	0	0	0	0	0	0	0	0	0	0	4.42467	3.9218
Fetal_HB2T_AC_GTGATCCGAGGT	4.38899	3.45619	0.812217	1.89282	1.983	2.45527	0.486399	3.55043	1.983	1.25442	1.55997	1.05756	0	0.486399	3.37383	0	2.14211	0	0	0	0	0	1.05756	0.486399	1.25442	0	0.486399	0	0.812217	4.91495		Hepatocytes_HB7H_AB_AAGACGATATGC	0	0	0	0	0	0	1.68953	0	0	0	0	0	0	0	0	4.38832	3.5928
Fetal_HB2T_AC_GTTTATTGACTC	4.66462	2.25663	2.25663	1.95103	1.79674	2.57046	0	2.40332	1.95103	0.696136	0	0.919876	0	0.407458	3.47152	0	1.39077	0	0	0	0	0.407458	1.50872	0	1.61421	0	2.30796	0	0	0.696136		Hepatocytes_HB7H_AB_ATACGGAAGACC	0	0	0	0	0	0	0	0	0	0	0	2.09152	2.45495	0	0	3.85295	3.38062
Fetal_HB2T_AC_TAGAGTGGGGCA	4.39614	3.45273	2.25803	1.54124	2.32003	2.53551	0	3.56267	1.96253	0	0	0.47731	0	0	3.95863	0	0	0	0	0	0.47731	0	1.40085	1.04211	1.54124	0	0	0	0	0		Hepatocytes_HB7H_AB_ATTCATTAGATC	0	0	0	0	0	0	0	0	0	0	0	0	0	0	0	4.57682	3.89391
Fetal_HB2T_AC_TAGTATTCCGTG	4.42151	2.95863	2.95863	1.03927	2.31607	1.03927	1.03927	1.86894	1.03927	0	1.86894	0	0	0	2.62395	0	0	0	0	0	0	1.03927	0	1.03927	0	0	1.03927	0	0	1.03927		Hepatocytes_HB7H_AB_CAGAGCACGCGG	0	0	0	0	0	0	0	0	0	0	0	0	0	0	0	3.89516	3.76453
Fetal_HB2T_AC_TCCGGAAGTGGG	4.2565	2.72106	1.89891	1.65993	2.51424	2.96813	0	3.59707	1.65993	0.883622	0	1.34529	0	1.34529	3.95331	0	0.883622	0	0	0	0	0	0.883622	0	1.65993	0	0	1.65993	0	0.883622		Hepatocytes_HB7H_AB_GACCCTGGTTCG	0	0	0	0	0	0	0	0	0	0	0	0	2.70126	0	2.07308	3.57645	3.7541
Fetal_HB2T_AC_TGCAAATGCTCG	3.67287	2.5641	2.46726	2.23989	1.7571	1.52534	0	3.54296	1.94512	0	1.94512	1.22313	1.7571	0	2.80854	0	0	0	0	0	0.787956	0.787956	0	0.787956	1.52534	0	0	0	0	4.80475		Hepatocytes_HB7H_AB_GATCAGCGCTAC	0	0	0	0	0	0	0	0	0	0	0	0	0	0	0	4.24004	4.62108
Fetal_HB2T_AC_TTAACCACGCGG	4.60153	1.91724	3.72846	1.91724	1.36125	1.36125	0	1.91724	0	0	0	0	0	0	3.05906	0	0	0	0	0	0	1.36125	0	0	0	0	1.36125	0	0	0		Hepatocytes_HB7H_AB_GGTTACGTCCTC	0	0	0	0	0	0	0	0	0	0	0	0	0	0	0	4.49501	3.98132
Fetal_HB2T_B_AAAGTATCATAG	3.99218	3.49358	1.51399	0	1.51399	1.51399	0	2.92982	3.1032	1.51399	2.71994	2.09059	0	0	2.71994	0	0	0	0	0	0	0	0	0	2.45398	0	0	0	0	0		Hepatocytes_HB7H_AB_GTCACGGAATGA	0	0	0	0	0	0	0	0	0	0	0	0	2.33827	0	0	4.49927	3.64944
Fetal_HB2T_B_AATTTCGAAGGA	4.9369	2.28544	3.36598	2.54736	3.0023	0	0	3.77685	0.904894	0.904894	0	0	0	0	2.84423	0	0	0	0	0	0.904894	0	0	0	1.92959	0	0	0	0	0		Hepatocytes_HB7H_AB_TGTAATGGGTAC	0	0	0	0	0	0	0	0	0	0	0	0	0	0	0	4.31497	3.59538
Fetal_HB2T_B_ACGAACTCTGAA	4.11547	3.71814	2.66694	2.66694	0	0	0	2.66694	0	0	0	2.04095	0	0	3.32474	0	0	0	0	0	0	0	2.04095	0	2.04095	0	0	0	0	0		Hepatocytes_HB7H_AB_TGTACTACAAAT	0	0	0	0	0	0	0	0	0	0	0	0	1.40627	0	1.40627	4.68974	3.85462
Fetal_HB2T_B_ACGGTGGAAGGT	4.67333	1.93034	2.28623	1.37269	2.75555	2.12404	0	1.37269	2.12404	0.90542	0	1.93034	0	0.90542	3.36683	0	1.37269	0	0	0	0.90542	0.90542	0	0	0	0	3.55187	0	0	3.67115		Hepatocytes_HB7H_C_CGACGTATGCGG	0	0	0	1.14217	0	0	0	0	0	0	0	0	1.14217	0	0	4.69877	3.77669
Fetal_HB2T_B_ACTCACGCCGTA	4.66818	1.90254	2.25699	0	1.90254	1.34845	0	1.34845	0	0	0	0	0	0	3.84209	0	0	0	0	0	0	0	0	0	1.90254	0	0	0	0	0		Hepatocytes_HB7H_C_CTCGATCCCCGC	0	0	0	0	0	0	0	0	0	0	0	0	0	0	0	4.58123	4.05435
Fetal_HB2T_B_AGACAACTCCAG	5.3975	2.66197	0	2.0363	0	2.0363	0	4.9481	0	2.0363	0	0	0	0	2.66197	0	0	0	0	0	0	0	0	2.0363	0	0	0	0	0	0		Hepatocytes_HB7H_C_TAGACTTCGTCC	0	0	0	0	0	0	0	0	0	0	0	0	2.20509	0	0	4.58346	4.40318
Fetal_HB2T_B_AGATGACACGGA	3.98764	2.65549	4.04717	2.03024	2.03024	3.03725	0	2.03024	2.39095	0	2.65549	0	0	0	1.46047	0	0	0	0	0	0	2.03024	0	0	0	0	0	0	0	5.46326		Hepatocytes_HB7H_C_TAGCGTATCGTA	0	0	0	0	0	0	0	0	0	0	0	0	0	0	0	4.73559	4.38267
Fetal_HB2T_B_AGCACGCATTTC	4.97101	2.86333	1.87282	0	0	0	0	2.86333	0	1.87282	0	0	0	2.48601	2.48601	0	0	0	0	0	0	0	0	0	2.86333	0	2.86333	0	0	0		Hepatocytes_HB7H_C_TTCGAGACTCCG	0	0	0	0	0	0	0	0	1.2761	0	0	0	0	0	0	4.82805	3.80455
Fetal_HB2T_B_AGCATCGCCTAA	4.46311	2.84241	1.55362	1.24867	2.13501	1.55362	0	3.25258	1.78698	0	0.807749	0	0	0	3.20332	0	0	0	0	0	0	1.24867	0	0	2.13501	0	1.55362	0	0	0		Hepatocytes_HB7N_C_AAGACGATATGC	0	0	0	0	0	0	2.10406	0	0	0	0	0	0	0	0	4.54958	3.61084
Fetal_HB2T_B_AGCGCTATGTTG	4.17877	2.46081	2.83741	2.09714	2.09714	1.51983	0	3.02737	1.51983	1.51983	1.51983	0	0	4.09315	3.2581	0	1.51983	0	0	0	1.0245	0	1.51983	0	1.0245	0	1.51983	0	0	5.3033		Hepatocytes_HB7N_C_ATACGGAAGACC	0	0	0	0	0	0	0	0	0	0	0	2.48148	1.86864	0	0	3.803	3.13191
Fetal_HB2T_B_AGCTGGAAAACC	4.60282	2.12911	2.76095	2.12911	2.59119	1.24391	1.24391	3.4995	2.76095	0	0	1.24391	0	0	3.81649	0	0	0	0	0	1.78142	0	0	0	2.12911	0	0	0	0	0		Hepatocytes_HB7N_C_GATCAGCGCTAC	0	0	0	0	0	0	0	0	0	1.5274	0	0	0	0	0	4.3403	4.24158
Fetal_HB2T_B_ATTATATACAAG	4.51669	3.40898	2.98875	2.9401	2.71771	1.5628	0	3.12192	1.89586	0	1.74313	2.24996	0	0.664254	3.5539	0	0	0	0	0	0	1.0599	0	0	1.0599	0	0.664254	0	0	0.664254		Hepatocytes_HB7N_C_GGTTACGTCCTC	0	0	0	0	0	0	0	0	0	0	0	0	0	0	0	4.82192	3.95766
Fetal_HB2T_B_CAACACGGCCAG	3.96113	2.72852	4.28429	1.6664	2.39946	2.26032	0	3.38847	1.9057	0.888313	0	0.888313	0	0	3.11197	0	0.888313	0	0	0	0	0	1.3512	1.3512	0.888313	0	0	0	0	0		Hepatocytes_HB7N_C_GTCACGGAATGA	0	0	0	0	0	0	0	0	0	0	0	0	2.88116	0	0	4.62507	3.66045
Fetal_HB2T_B_CAAGTCGGAGTT	4.3659	0	0	0	0	2.90532	0	2.90532	0	0	0	2.26546	0	0	3.29238	0	0	0	0	0	0	0	2.26546	0	0	0	0	0	0	2.26546		Hepatocytes_HB7N_C_TGTAATGGGTAC	0	0	0	0	0	0	0	0	0	0	0	0	0	0	0	4.42514	3.68474
Fetal_HB2T_B_CAGCACCACGGA	3.8226	2.29702	0	3.32625	0	0	0	2.93858	2.29702	0	2.29702	0	0	0	3.8226	0	0	0	0	0	0	0	0	0	2.29702	0	0	0	0	4.83806		Hepatocytes_HB7N_C_TGTACTACAAAT	0	0	0	0	0	0	0	0	0	0	0	0	1.92595	0	0	4.91132	3.98444
Fetal_HB2T_B_CAGCAGAACACA	3.87756	3.87756	2.64905	0	2.81952	1.83358	0	1.83358	0	1.28871	2.18429	1.28871	0	0	3.93054	0	0	0	0	0	0	0	0	0	0	0	1.83358	0	0	0
Fetal_HB2T_B_CCACCCCCTTGG	4.63249	2.12521	0	1.93148	2.75679	1.93148	0	3.0044	0.906211	0.906211	1.93148	0	0	0	3.26093	0	0.906211	0	0	0	0	0	0.906211	0	0	0	0	0	0	0.906211
Fetal_HB2T_B_CGCGCCTTCGAG	4.40765	3.07733	3.07733	1.82052	2.06688	2.06688	0	1.82052	2.06688	1.00248	0	1.00248	0	0	3.56955	0	0	0	0	0	0	0	1.00248	0	2.57072	0	0	0	0	1.82052
Fetal_HB2T_B_CGTCAAGGATTG	0	3.94074	1.22457	2.46913	2.46913	0.789069	0	3.81661	1.22457	0	0	1.75879	0	0	4.13146	0	0	0	0	0	0.789069	0	0	0	0	0	0	0	0	3.89292
Fetal_HB2T_B_CGTGGGGCCTCG	4.48927	3.46592	2.39077	2.13315	2.39077	1.24717	0	2.49832	1.55196	1.78523	0.80658	1.55196	0	0	3.89932	0	0	0	0	0	0	0	1.24717	0	2.27023	0	0	1.24717	0	1.24717
Fetal_HB2T_B_CTACTGAGTGCG	4.43938	0.959368	0.959368	2.0069	2.20279	2.74022	0	2.63048	1.43986	0	0	0.959368	0	0	2.50718	0.959368	0	0	0	0	0	0	0.959368	0	1.43986	0	0	0	0	1.76304
Fetal_HB2T_B_CTTCTTTCAACG	4.49149	0.831978	0	0	1.27974	0	0	0	1.82317	0	0	0	0	5.24275	1.27974	2.63753	1.82317	0	0	2.43211	1.27974	2.17329	2.17329	0.831978	3.13826	0	4.62725	0	0	2.01347
Fetal_HB2T_B_GAAAGACATTGC	4.29382	3.43728	3.43728	1.94883	3.61423	2.56809	0	2.94767	2.94767	0	0	0	0	1.94883	3.22215	0	0	0	0	0	0	0	1.94883	0	0	0	0	0	0	0
Fetal_HB2T_B_GCGATATTAGCC	4.38571	0	0	2.65436	3.13664	0	0	2.65436	0	0	2.28346	0	0	0	3.46063	0	0	0	0	0	0	0	0	0	0	0	1.68738	0	0	0
Fetal_HB2T_B_GCGCGTTAGACT	3.86358	2.29081	2.49351	1.69405	2.29081	1.16961	0	3.14447	1.69405	0	1.69405	1.69405	0	1.16961	3.46856	0	0	0	0	0	0	0	0	0	0	0	0	0	0	0
Fetal_HB2T_B_GGTAACCGTCAC	2.27064	1.91551	4.15464	2.60608	1.76221	0	0	3.81536	0	0	1.07505	0	0	0	1.91551	0	0	0	0	0	0	0	0	0	0.675525	0	0	0	0	5.54807
Fetal_HB2T_B_GTAGCAAGGACG	3.33187	0	2.30227	1.70446	1.70446	0	0	2.94411	1.70446	0	0	0	0	2.30227	3.92163	0	0	0	0	0	0	0	0	0	0	0	0	0	0	5.12064
Fetal_HB2T_B_GTCAGAGTTAAA	4.79657	1.66565	2.62953	0	2.00601	2.25949	0	3.20234	0	0	0	0	0	2.25949	2.77333	0	0	0	0	0	1.66565	0	0	0	3.01066	0	2.89902	0	0	1.14567
Fetal_HB2T_B_GTGAGTAGCTCC	4.14523	2.85362	2.02025	1.45164	2.3805	2.3805	0	2.64479	2.3805	0	0	0	0	0	3.51753	0	0	0	0	0	0	0	0	0	1.45164	0	0	0	0	0
Fetal_HB2T_B_GTGCTAAACCCG	5.1494	1.59707	0	1.59707	2.18348	0	0	0	2.55067	0	3.12069	1.59707	0	5.55673	0	0	0	0	0	0	0	0	0	0	1.08832	0	4.88991	0	0	2.18348
Fetal_HB2T_B_GTTCTAGCACGG	4.44944	2.97235	2.07338	1.9159	2.32912	1.49869	0	4.05651	0	0	0	1.19913	0	1.19913	3.40004	0	0	0	0	0	0	0.769466	0	0.769466	2.5326	0	3.23203	0	0	0
Fetal_HB2T_B_GTTTATTGACTC	4.66457	2.05181	2.41349	1.47955	2.41349	2.05181	0	2.41349	2.05181	0	0	1.47955	0	0	3.45058	0	0	0	0	0	1.47955	0	0	0	0	0	2.67855	0	0	0
Fetal_HB2T_B_TAGTCATTGATC	4.40965	0	1.54602	0	2.49141	2.12651	0	2.96856	0	0	0	0	0	1.54602	2.49141	0	0	0	0	0	1.54602	0	1.54602	0	2.12651	0	1.54602	0	0	4.6482
Fetal_HB2T_B_TGAAGTACGCTG	4.69417	1.2665	0	0.821633	2.52316	0.821633	0	1.99756	0.821633	0	0.821633	0	0	5.52444	1.2665	0	0.821633	0	0	0	0.821633	1.2665	1.57332	0.821633	1.2665	0	3.60217	0	0	4.16992
Fetal_HB2T_B_TTCTGCTAGACG	3.90577	2.99244	1.30966	2.20989	2.46976	2.99244	0	3.33395	1.30966	1.30966	0	1.30966	0	0	3.58805	0	0	0	0	0	1.30966	1.30966	0	0	2.46976	0	1.30966	0	0	0
Fetal_HB3H_A_GGTACCCCCCGG	3.12669	0	0	0	0	0	0	0	0	2.47647	0	0	0	0	0	1.86402	3.51743	0	2.85352	3.12669	0	1.86402	0	0	0	0	0	1.86402	0	5.74181
Fetal_HB3H_C_CCAAGTGTATCC	2.14961	0	0	0	0	0	0	0	0	0	0	0	0	0	0	2.14961	3.16735	0	0	0	0	0	0	0	0	0	4.12151	0	0	0
Fetal_HB3N_ABC_GCCTCTCGGAAC	0	0	0	0	0	0	0	0	0	1.58524	0	1.58524	0	0	0	1.07849	3.40465	0	0	1.07849	0	0	1.58524	0	0	0	1.07849	0	0	4.23278
Fetal_HB4T_AC_AATGGAGGAATT	3.95211	3.13011	0	0	2.11531	1.23277	2.37238	0	1.7684	2.74627	2.5767	1.7684	2.37238	4.90297	2.89121	0	1.23277	0	0	0	0	0	0	0	2.11531	0	0	0	0	0
Fetal_HB4T_AC_ATTTGCGGTAGA	4.56262	2.13852	1.7903	3.15533	0	0	1.7903	3.4323	1.25151	2.77095	0	1.25151	0	1.25151	2.77095	0	0	0	0	0	0	1.7903	1.25151	0	0	0	2.77095	0	0	1.7903
Fetal_HB4T_AC_CCCCTCTGGCTT	4.50298	3.51058	2.21013	1.62106	1.62106	0	0	2.21013	0	3.05834	1.62106	0	0	1.62106	2.84687	0	0	0	0	0	0	2.21013	0	0	0	0	0	0	0	0
Fetal_HB4T_AC_CCGTGCATACCG	4.43872	1.06523	1.06523	0	2.99648	0	3.24725	1.90278	0	3.50632	0	1.06523	1.06523	2.66099	3.08724	0	0	0	0	0	0	0	1.06523	1.06523	0	0	2.35209	0	0	0
Fetal_HB4T_AC_CGACGCCGTTTA	3.49962	0	0	1.84853	2.83623	0	0	2.45967	0	1.84853	0	0	1.84853	1.84853	2.45967	0	3.32332	0	0	0	0	0	0	0	0	0	0	0	0	4.25641
Fetal_HB4T_AC_CGCGGACTACGC	3.84966	1.72236	1.72236	2.32194	1.72236	1.72236	3.50207	2.32194	2.32194	3.35292	0	1.72236	0	0	3.50207	0	0	0	0	0	0	0	0	0	0	0	1.72236	0	0	0
Fetal_HB4T_AC_CTGGTCCTACGA	3.91771	1.77978	0	0	0	0	3.03082	1.77978	0	3.24426	0	0	2.7591	3.03082	1.77978	0	0	0	0	0	0	0	0	0	0	0	2.38482	0	0	0
Fetal_HB4T_AC_CTGTCGATGCTC	4.76976	2.27899	1.36667	2.748	1.92345	0	2.54074	2.91959	0	2.27899	2.54074	1.36667	0	0	3.58538	0	0	1.92345	0	0	0	0	1.36667	0	0	0	2.27899	0	0	1.36667
Fetal_HB4T_AC_CTTGACATCCGC	3.93048	3.20751	0	0.810167	1.97982	0	4.36174	1.97982	0.810167	3.34858	2.13885	1.55706	2.13885	1.25178	4.08882	0	0.810167	0	0	0	0	0	0	0	0	0	0	0	0	0
Fetal_HB4T_AC_GAAATTATCCTA	3.81232	3.6926	0	0.994039	1.80933	0	3.34053	0.994039	0.994039	2.98181	3.21204	1.80933	0.994039	4.98142	3.21204	0	0.994039	0	0	0	0	0	0	0	1.48257	0	0	0	0	0
Fetal_HB4T_AC_GCAGACAAAACG	4.94361	1.60529	2.56016	0	0	0	1.60529	0	0	3.2139	1.60529	1.60529	0	0	3.60587	0	0	0	0	0	0	0	0	0	0	0	3.36229	0	0	0
Fetal_HB4T_AC_GCCAGTAACTCC	4.89567	2.5699	1.70914	1.95051	2.30741	0	2.77762	2.5699	1.39032	2.77762	1.95051	1.39032	0	1.39032	3.16214	0	0.919513	0	0	0	0	0	0	0	0	0	2.44725	0	0	1.70914
Fetal_HB4T_AC_TAAACCTGGGAA	1.44392	3.40571	0	0	2.63542	1.44392	2.84412	3.96645	0	0	0	2.01151	2.01151	0	4.08212	0	0	0	1.44392	0	0	0	0	0	2.01151	0	1.44392	0	0	0
Fetal_HB4T_AC_TAGTCGATGAGA	4.92433	1.90084	1.34697	0	1.90084	1.34697	0	1.90084	0	2.72319	2.51633	1.34697	0	3.04072	3.04072	0	0	0	0	0	0	0	0	0	0	0	1.34697	0	0	0
Fetal_HB4T_B_AAGACGCCGCTC	4.1933	4.24657	0	2.95087	2.47431	0	3.27228	2.11009	1.53137	2.74071	2.47431	2.11009	0	4.87887	2.95087	0	0	0	0	0	1.53137	0	0	0	0	0	0	0	0	0
Fetal_HB4T_B_ACAGATAATGCA	5.11264	2.98019	0	1.4147	1.97831	2.33658	2.33658	1.4147	1.4147	2.98019	2.80798	1.4147	0	2.80798	3.92877	0	0	0	0	0	0	1.97831	0	0	0	0	2.33658	0	0	0
Fetal_HB4T_B_ACTCCTAGAAGA	4.31265	0	0	0	0	0	3.41625	2.12391	2.12391	2.12391	4.09285	0	2.12391	0	3.13946	0	0	0	0	0	0	2.12391	0	0	0	0	0	0	0	0
Fetal_HB4T_B_ACTGATATTAGC	4.5289	0	1.99076	1.42565	1.42565	0	2.61317	0	1.99076	2.61317	3.26898	1.42565	1.99076	3.38252	3.48448	0	0	0	0	0	0	1.42565	0	0	0	0	2.61317	0	0	0
Fetal_HB4T_B_ACTGCCTACCCT	3.41369	2.75293	2.5456	0	0	0	2.28372	3.31198	1.3706	1.3706	1.3706	0	0	1.92796	3.74071	0	0	0	0	0	0	0	0	0	2.28372	0	0	1.3706	0	0
Fetal_HB4T_B_AGGCGCGCGATC	4.50838	3.03403	0	0	3.03403	0	3.66459	0	1.39704	2.68747	0.924896	1.39704	0	5.05116	2.95799	0	1.95818	0	0	0	0	0	0.924896	0	0	0	0	0	0	0
Fetal_HB4T_B_CATTGGGAATTT	4.71949	2.79634	0.996728	1.8129	3.21614	0	3.98883	1.48587	0	3.14511	1.48587	0.996728	0	5.4158	3.92341	0	0	0	0	0	0	1.8129	0	0.996728	0.996728	0	0.996728	0	0	0
Fetal_HB4T_B_CTGGGCCGTTTT	2.92513	3.31255	0	2.28425	0	0	2.92513	3.31255	0	0	0	2.28425	0	2.92513	3.31255	0	0	0	0	0	0	0	0	0	0	0	0	0	0	0
Fetal_HB4T_B_GCGGCAAGCAGG	3.74762	1.93401	0	0	0	0	0	2.93127	0	1.93401	0	0	1.93401	0	1.93401	0	2.93127	1.93401	0	0	1.93401	0	0	0	0	0	1.93401	0	0	2.55212
Fetal_HB4T_B_GGATTAAGTATC	2.01291	3.01824	0	2.01291	3.68664	0	2.01291	3.96804	0	2.01291	3.50932	0	2.01291	0	4.36718	0	0	0	0	0	0	0	0	0	0	0	0	0	0	0
Fetal_HB4T_B_GGTTCCACCGAT	5.09192	2.89155	0	1.34466	2.89155	0	2.25241	2.51346	0	2.72027	2.25241	2.25241	0	3.83709	3.03775	0	0	0	0	0	0	1.34466	0	0	1.34466	0	4.10387	0	0	0
Fetal_HB4T_B_GTATAGCTAACG	5.15646	3.19987	0	0	0	2.81459	3.47731	0	0	3.47731	0	3.19987	2.81459	0	3.47731	0	0	0	0	0	0	0	0	0	0	0	0	0	0	0
Fetal_HB4T_B_GTGGGCTCCACA	4.95509	1.50904	2.08502	2.44816	2.08502	0	0	0	0	2.44816	2.9238	0	0	5.46805	3.2448	0	1.50904	0	0	0	0	0	0	0	0	0	0	0	0	0
Fetal_HB4T_B_GTTAATCCCTCT	2.84229	0	0	0	0	0	2.84229	0	0	2.2058	0	2.2058	0	0	2.84229	0	0	0	0	0	0	0	0	0	0	0	0	0	0	0
Fetal_HB4T_B_TTAGAGACAGCA	4.94085	2.97136	0	0	3.3596	0	4.25482	0	0	2.70062	0	1.72804	0	5.20156	3.3596	0	2.97136	0	0	0	0	1.72804	0	2.32818	0	0	0	0	0	0
Fetal_HB6T_A_GCCTATTAATTA	0	0	1.99734	1.99734	2.41512	1.99734	0	2.93568	0	0.82149	0	1.57312	0	0	3.45231	0	3.12043	0	0	0	0	0	0.82149	0.82149	0	0	0	0	0	5.61171
Fetal_HB8T_A_CCAAAAGACATC	4.21519	1.95505	3.77161	2.57479	0	0	0	2.57479	0	2.57479	1.95505	0	0	0	1.95505	0	0	0	0	0	0	0	0	0	0	0	0	0	0	0
Fetal_HB8T_A_CCCGCTGGCCTC	4.9044	0	0	0	0	0	0	0	3.07257	0	0	0	2.42468	0	0	0	0	0	0	0	0	0	0	0	0	0	0	0	0	0
Fetal_HB8T_A_GAACACCACGTC	4.79579	3.43399	4.79579	0	0	0	0	0	0	0	2.3979	0	0	5.99396	2.3979	0	0	0	0	0	0	0	0	0	0	0	0	0	0	0
Fetal_HB8T_A_GAATCTAACCAC	3.98797	0	4.60789	2.03053	2.65579	0	0	0	0	0	3.31319	0	0	5.67743	0	0	0	0	0	0	0	0	0	0	0	0	3.52902	0	0	2.03053
Fetal_HB8T_A_GACAGGGGACGC	5.2934	2.8114	4.15155	0	0	0	0	0	1.82633	0	1.82633	0	0	2.43555	2.8114	0	0	0	0	0	0	0	0	0	0	0	2.43555	0	0	0
Fetal_HB8T_A_GATAACATACTA	4.25287	0	3.57385	0	2.38885	1.78347	0	1.78347	0	0	1.78347	0	1.78347	3.70387	3.24853	0	0	0	0	0	0	0	1.78347	0	0	0	0	0	0	3.24853
Fetal_HB8T_A_GCAAAGTCAGGT	3.90048	0	2.57311	0	0	2.57311	0	0	0	2.57311	2.57311	0	0	0	0	0	0	0	0	0	0	0	0	0	2.57311	0	0	0	0	0
Fetal_HB8T_A_GCATCACAACCC	4.88416	1.32486	2.48879	1.87539	2.86619	1.87539	0	0.867451	2.86619	1.32486	3.77977	0	0.867451	5.09949	2.48879	0	0	0	0	0	0	0	0	0	0.867451	0	2.94185	0	0	1.32486
Fetal_HB8T_A_GCCTGACCGTCC	3.96338	2.90206	4.3625	0	0	3.28906	0	2.26237	0	0	4.11482	2.26237	0	2.26237	3.96338	0	0	0	0	0	0	0	0	0	2.26237	0	0	0	0	2.90206
Fetal_HB8T_A_GCTCTGAAAAAT	4.03796	0	0	3.36229	0	0	0	0	2.33069	0	2.33069	0	0	5.06793	3.64127	0	0	0	0	0	0	0	0	0	0	0	2.33069	0	0	0
Fetal_HB8T_A_GGAGTCGGGACC	4.82559	3.24774	3.24774	0	2.86152	2.86152	0	3.24774	0	0	2.22398	0	0	2.22398	3.24774	0	0	0	0	0	0	0	0	0	0	0	0	0	0	2.22398
Fetal_HB8T_A_GGCCATCAGCTG	5.30663	0	0	0	2.87483	0	0	0	2.87483	0	3.26131	0	0	4.43808	0	0	0	0	0	0	0	0	0	0	0	0	0	0	0	0
Fetal_HB8T_A_GGCGGGAACCCC	3.71846	0	3.0493	0	0	2.40245	0	0	2.40245	0	3.0493	0	0	0	3.0493	0	0	0	0	0	0	0	2.40245	0	0	0	0	0	0	0
Fetal_HB8T_A_GGGCCCTCGCAT	4.81857	1.52853	4.07385	2.10691	2.10691	2.10691	0	0	1.52853	1.52853	2.471	0	1.52853	2.73733	2.73733	0	0	0	0	0	0	0	0	0	0	0	1.52853	0	0	3.614
Fetal_HB8T_A_GTATACGCTCCG	4.52927	0	4.39728	3.04725	0	0	0	1.35205	1.35205	1.35205	1.35205	1.35205	0	0	2.72959	0	0	0	0	0	0	0	0	0	0	0	0	0	0	0
Fetal_HB8T_A_GTATGTATATAT	4.80085	0	0	0	0	3.52326	0	0	0	0	2.48198	0	0	4.60201	2.48198	0	0	0	0	0	0	0	0	0	0	0	0	0	0	0
Fetal_HB8T_A_GTTCCTACCCTA	4.28913	0	3.81215	1.87656	1.87656	2.8675	0	1.87656	0	1.87656	2.8675	0	2.49006	3.53181	2.49006	0	0	0	0	0	0	0	0	0	0	0	0	0	0	3.53181
Fetal_HB8T_A_TAAACGATCTAG	4.78986	0	2.65702	0	0	2.65702	0	2.03168	2.03168	0	2.65702	0	0	0	0	0	0	0	0	0	0	0	0	0	2.03168	0	0	0	0	2.65702
Fetal_HB8T_B_AATGGCGTGACT	3.88359	2.63773	2.90737	0	0	1.67281	0	0	1.67281	1.67281	1.67281	0	0	2.2674	2.2674	0	0	0	0	0	0	0	0	0	0	0	1.67281	0	0	0
Fetal_HB8T_B_ATAGATTTGGCC	4.44124	0	1.53622	1.53622	2.47997	0	1.53622	0	1.53622	0	2.95672	0	2.11553	5.60166	3.62353	0	0	0	0	0	2.11553	0	1.53622	0	0	0	2.74649	0	0	1.53622
Fetal_HB8T_B_ATTACCGCCCGC	5.10047	0	3.95064	0	0	0	0	0	0	0	0	0	0	2.41535	0	0	0	0	0	0	0	0	0	0	0	0	0	0	0	3.73229
Fetal_HB8T_B_ATTCTCCGTTCC	4.53388	3.17929	2.41907	0	1.26944	2.9398	0	1.81119	1.26944	1.81119	2.41907	0	0	2.9398	1.81119	0	0	0	0	0	0	0	0	1.26944	2.41907	0	1.81119	1.26944	0	1.26944
Fetal_HB8T_B_CAACCTAGAGTA	4.29272	0	0	2.42562	0	0	2.42562	0	0	0	3.46348	0	2.42562	5.11168	0	0	0	0	0	0	0	0	0	0	0	0	0	0	0	3.07355
Fetal_HB8T_B_CAGATTCCCTCC	4.92169	0	3.4365	0	1.8418	1.51261	0	1.01859	2.59413	1.01859	3.01858	0	0	5.16129	1.01859	0	0	0	0	0	0	1.8418	0	0	1.01859	0	3.92276	0	0	1.01859
Fetal_HB8T_B_CGACTTGCAGTG	4.19896	2.02309	2.64783	0	0	3.30493	0	2.64783	0	0	0	0	0	0	0	0	0	0	0	0	0	0	0	0	0	0	0	0	0	0
Fetal_HB8T_B_GCAATCCATTCA	5.02679	0	4.13555	0	2.34806	2.34806	0	0	2.72115	1.74617	2.72115	0	0	1.74617	2.34806	0	0	0	0	0	0	0	0	0	0	0	0	0	0	2.34806
Fetal_HB8T_B_GCCGCACACCGT	5.03103	2.9963	2.9963	2.61552	2.9963	0	0	1.99295	1.99295	0	2.61552	0	1.99295	4.89844	0	0	0	0	0	0	0	0	0	1.99295	0	0	0	0	0	0
Fetal_HB8T_B_GCTATGCCAGCG	4.46639	0	3.9812	0	3.3905	0	0	1.75442	0	0	0	0	0	3.3905	3.00174	0	0	0	0	0	0	0	0	0	2.3571	0	1.75442	0	0	0
Fetal_HB8T_B_GGAAGTGATTTC	4.66482	0	2.697	2.23013	2.697	2.23013	0	0	2.23013	0	3.25436	0	2.23013	5.55425	2.49056	0	0	0	0	0	0	1.32628	0	0	0	0	1.87702	0	0	1.32628
Fetal_HB8T_B_GTGGCTTGATGC	4.05917	0	2.9945	0	1.99131	1.99131	0	0	0	0	0	0	0	3.4851	2.9945	0	0	0	0	0	0	0	0	0	0	0	1.99131	0	0	0
Fetal_HB8T_B_TACCTACCGCTT	4.5694	0	0	0	2.64054	0	0	0	1.67528	0	0	0	2.64054	4.90933	0	0	0	0	0	0	0	0	0	0	0	0	0	0	0	2.27012
Fetal_HB8T_B_TCATCACAACCC	4.83964	2.05151	2.05151	1.47929	2.88754	2.67823	0	1.47929	2.05151	0	4.12741	0	0	5.3033	2.67823	0	0	0	0	0	0	0	0	0	0	0	2.67823	0	0	1.47929
Fetal_HB8T_B_TCGTATACTTTC	3.08543	0	2.43698	0	2.43698	3.08543	0	0	0	3.08543	3.08543	0	0	0	0	0	0	0	0	0	0	0	0	0	0	0	0	0	0	0
Hepatocytes_HB11H_1_ACAACGAATTAG	0	0	0	0	0	0	0	0	0	0	0	0	0	0	0	3.26002	4.91464	2.39972	1.25419	2.39972	2.77447	1.79343	2.14183	0	2.77447	1.25419	3.98165	1.25419	0	2.14183
Hepatocytes_HB11H_1_ACCCTCTTGACA	2.03995	0	0	0	0	0	0	0	0	0	0	0	0	0	0	2.26194	4.16012	0.670773	1.5734	1.5734	1.90724	1.75419	1.35254	1.06867	1.75419	0.670773	3.2886	2.26194	1.06867	3.90687
Hepatocytes_HB11H_1_AGACCTAGCAGC	1.48481	0	0	0	0	0	0	0	0	0	0	0	0	0	0	3.60681	4.49722	2.56105	1.48481	2.56105	3.21483	2.56105	1.81176	1.81176	2.255	1.81176	3.98748	1.81176	2.05774	3.69542
Hepatocytes_HB11H_1_AGCGTGAGACGT	0.642115	0	0	0	0	0	0	0	0	0	0	0	0	0	0	3.39504	5.08319	2.84543	2.30308	2.30308	2.54211	1.98835	2.38926	1.7052	2.94496	1.30873	4.59667	1.02997	1.7052	0
Hepatocytes_HB11H_1_AGGAAAGGTGCC	1.79783	0	0	0	0	0	0	0	0	0	0	0	0	0	0	3.05145	5.71436	2.92466	2.92466	1.79783	3.16397	1.25797	2.14649	1.25797	2.14649	1.25797	3.16397	2.14649	1.79783	2.60943
Hepatocytes_HB11H_1_CCACACCCACTT	4.07942	0	0	0	0.793288	0	0	0.793288	0.793288	0	0	0	0	0	0	2.57311	3.92468	1.76518	1.53298	2.95281	0.793288	1.23002	1.23002	0	2.81771	1.23002	4.50633	2.66146	0	1.23002
Hepatocytes_HB11H_1_CCTCGCTAGGCA	1.33778	0	0	0	0.44604	0	0	0	0	0	0	0	0	0	0	2.81775	4.89108	3.02888	2.88275	1.59631	2.54979	2.45789	2.35669	2.50489	2.81775	2.04709	4.23433	1.17818	1.97175	0
Hepatocytes_HB11H_1_CGCACAACCAAC	0.793288	0	0	0	0	0	0	0	0	0	0	0	0	0	0	2.95281	3.97139	2.66146	2.24861	0	1.23002	1.23002	2.57311	0.793288	2.24861	2.36886	3.58654	1.76518	0.793288	0
Hepatocytes_HB11H_1_CGTGTTGGTTTT	0	0	0	0	0	0	0	0	0	0	0	0	0	0	0	1.80649	4.98387	3.06134	2.15566	3.06134	3.06134	1.80649	1.26541	1.80649	2.15566	1.80649	3.7308	0	2.41396	0
Hepatocytes_HB11H_1_CTCCGCGGCCTA	2.22324	0	0	0	1.32062	0	0	0	0	0	0	0	0	0	0	3.52486	4.57575	3.34841	2.6898	2.22324	0	2.48349	2.22324	1.32062	3.34841	1.32062	3.60263	2.6898	0	3.24695
Hepatocytes_HB11H_1_CTGAAGGTAGTT	0.952176	0	0	0.585379	1.21995	0	0	0	0	0	0	0	0	0	0	2.87408	4.44666	3.66848	2.35594	1.21995	2.55994	1.88247	1.75337	1.21995	2.55994	1.6051	3.7276	1.75337	1.88247	2.96013
Hepatocytes_HB11H_1_CTGTGTTGTTTG	0	0	0	0	0.527697	0	0	0	0	0	0	0	0	0	0	2.37307	4.6228	3.05191	1.88102	2.23434	2.49489	0.871313	1.6429	1.98172	2.87247	1.32975	3.98568	1.76903	1.6429	1.32975
Hepatocytes_HB11H_1_GACCCCCATCCG	2.63439	0	0	0	0	0	0	0	0	0	0	0	0	0	0	2.73254	4.24829	2.73254	2.10242	0.890848	3.48487	1.35439	2.26417	1.35439	1.90936	1.90936	3.23602	1.35439	2.40337	1.35439
Hepatocytes_HB11H_1_GACCTTATCGCC	1.916	0	0	0	1.07543	0	0	0	0	0	0	0	0	0	0	3.18532	4.58049	2.16619	3.01124	2.36615	1.07543	2.16619	0	0	3.01124	2.16619	4.38429	1.916	1.58155	0
Hepatocytes_HB11H_1_GCATCTTATGGG	1.10317	0	0	0	1.10317	0	0	0	0	0	0	0	0	0	0	2.20329	3.8985	2.71442	2.83964	2.4041	0	2.20329	2.20329	1.10317	2.4041	2.57125	4.04976	1.10317	1.10317	1.10317
Hepatocytes_HB11H_1_GCGCAGTCGAAA	2.40002	0	0	0	0	0	0	0	0	0	0	0	0	0	0	2.66476	4.26498	3.04675	2.40002	1.46813	2.03891	2.03891	2.03891	2.03891	0	2.40002	2.03891	0	0	4.05697
Hepatocytes_HB11H_1_GCTACTTTTCCG	0	0	0	0	0	0	0	0	0	0	0	0	0	0	0	3.32781	4.11861	2.77996	2.24062	1.79832	1.47239	2.24062	1.79832	0	2.66991	2.8791	3.9717	0.985752	1.47239	4.29364
Hepatocytes_HB11H_1_GGACGGCGGGTC	1.09648	0	0	0	0	0	0	1.3839	0	0	0	0	0	0	0	2.76959	4.6508	2.39499	2.48198	2.70507	1.60688	2.07665	2.83021	1.09648	2.76959	1.94317	4.67897	2.63609	1.7891	3.29276
Hepatocytes_HB11H_1_GGGCTACTCCAC	1.04342	0	0	0	0	0	0	0	0	0	0	0	0	0	0	2.32185	4.67895	3.2151	2.75438	2.12294	2.32185	3.1384	2.12294	2.32185	3.28634	1.54283	4.1514	2.12294	1.54283	3.05532
Hepatocytes_HB11H_1_GGTCCTGAAGAG	1.46344	0	0	0	0	0	0	0	0	0	0	0	0	0	0	2.98658	4.31968	3.53246	3.04093	3.04093	2.16888	2.0336	2.73372	2.0336	2.73372	2.16888	4.07006	2.0336	0.745232	3.35596
Hepatocytes_HB11H_1_GGTGGGACTAGT	0	0	0	0	0	0	0	0	0	0	0	0	0	0	0	3.78066	5.24448	3.28492	2.25853	2.62854	2.25853	2.89801	1.66478	2.25853	3.67783	1.66478	4.24207	0	0	0
Hepatocytes_HB11H_1_GGTTAAAAGAGA	2.57013	0	0	0	0	0	0	1.61393	0	0	0	0	0	0	0	2.8385	3.81215	2.8385	2.57013	2.57013	0	0	1.61393	0	2.57013	1.61393	3.9758	1.61393	0	4.4
Hepatocytes_HB11H_1_TAATCAGTCCGG	2.94824	0	0	0	0	0	0	0	0	0	0	0	0	0	0	2.56865	4.60914	3.22272	1.3893	0	1.94935	1.94935	1.94935	2.94824	3.22272	0	4.33469	1.3893	0	0
Hepatocytes_HB11H_1_TATGTTATATGT	2.2082	0	0	0	1.30827	0	0	0	0	0	0	0	0	0	0	2.2082	4.26541	2.84483	3.11787	0	2.2082	1.85623	2.99064	1.85623	2.46803	2.46803	4.66619	0	0	1.30827
Hepatocytes_HB11H_1_TCACTTCGTCAT	1.05074	0	0	0	0	0	0	0	0	0	0	0	0	0	0	2.33203	4.97122	3.54026	2.33203	1.55171	2.97541	0	1.88393	0	2.33203	1.88393	1.55171	2.64037	1.55171	2.64037
Hepatocytes_HB11H_1_TCTGATGATCCA	1.35695	0	0	0	0	0	0	0	0	0	0	0	0	0	0	2.73577	5.03611	0	2.52871	1.35695	0	2.52871	2.73577	0	3.18116	0	4.02182	0	1.35695	0
Hepatocytes_HB11H_1_TGGATCACATTT	1.23701	0	0	0	0	0	0	0	0	0	0	0	0	0	0	3.13582	4.61766	3.1876	2.58222	2.25743	2.89685	1.54072	2.12057	2.12057	1.54072	2.12057	3.95797	2.96216	1.54072	4.34126
Hepatocytes_HB11H_1_TGGTATAGCGGT	1.79846	0	0	0	0	0	0	0	0	0	0	0	0	0	0	3.05217	4.5188	2.78012	1.79846	0	1.79846	1.79846	0	1.79846	0	2.78012	3.9397	2.78012	1.79846	3.8365
Hepatocytes_HB11H_1_TTAATGAACTTC	2.01347	0	0	0	0	0	0	0	0	0	0	0	0	0	0	3.01886	4.61018	3.37143	2.46941	2.63753	2.01347	0	1.67264	1.15155	2.7814	2.01347	4.28196	2.46941	1.15155	3.29425
Hepatocytes_HB11H_1_TTGGTAAAATAA	0	0	0	0	0.61064	0	0	0	0	0	0	0	0	0	0	3.20132	5.12181	3.01343	2.14879	2.47997	2.61184	1.93025	1.6502	2.72833	2.9712	2.04548	3.52113	2.14879	1.8	3.01343
Hepatocytes_HB11H_2_CACGAACTTTAC	1.74539	0	0	0	0	0	0	0	0	0	0	0	0	0	0	2.72027	3.82684	3.45735	1.74539	1.21315	1.21315	0	3.29601	1.21315	2.55103	1.21315	3.71817	1.21315	0	4.09604
Hepatocytes_HB11H_2_CAGAAGCCCATA	0	0	0	0	0	0	0	0	0	0	0	0	0	0	0	2.2709	4.25568	3.97272	2.91106	0	0	0	0	0	3.57662	2.91106	3.79415	0	0	2.91106
Hepatocytes_HB11H_2_CAGCCCACTAAA	4.02914	0	0	0	1.4464	0	0	1.4464	0	0	0	0	0	0	0	2.63843	3.83879	2.84718	1.4464	2.37429	2.63843	2.63843	0	2.01432	3.29519	0	3.96963	1.4464	0	2.01432
Hepatocytes_HB11H_2_CCCTGACTAGTC	0.94906	0	0	0	0	0	0	0	0	0	0	1.74917	0	0	0	2.72455	4.40363	2.61493	2.72455	1.42709	1.9924	0.94906	1.74917	0.94906	1.74917	1.74917	2.35135	1.74917	0.94906	3.48632
Hepatocytes_HB11H_2_CCGCCTCGCCGG	1.57666	0	0	0	0	0	0	0	0	0	0	0	0	0	0	2.16074	4.49191	2.52703	3.17941	0	2.16074	2.52703	0	1.57666	2.79454	2.52703	2.52703	0	1.57666	0
Hepatocytes_HB11H_2_CGCCCCGACGTA	1.8082	0	0	0	1.26687	0	0	0	0	0	0	0	0	0	0	3.17586	4.79444	2.62094	2.15746	2.15746	1.26687	1.26687	2.15746	1.26687	3.36891	1.26687	4.13025	0	2.15746	3.90085
Hepatocytes_HB11H_2_CGTATCTTCAGT	1.88126	0	0	0	0	0	0	0	0	0	0	0	0	0	0	3.36068	4.90143	2.49514	2.49514	0	0	0	0	0	2.49514	0	3.81758	2.49514	0	3.14617
Hepatocytes_HB11H_2_GACATCCGCATA	1.90375	0	0	0	0	0	0	0	0	0	0	0	0	0	0	0	4.52587	2.51947	0	1.90375	1.90375	1.90375	1.90375	1.90375	3.71301	0	4.69601	0	0	0
Hepatocytes_HB11H_2_GATGCGTGAAAG	0	0	0	0	2.14827	0	0	0	0	0	0	0	0	0	0	3.1659	4.43403	3.65971	2.14827	2.14827	2.7813	2.7813	0	0	0	0	3.1659	0	0	3.65971
Hepatocytes_HB11H_2_GATGGCCTCGTT	2.35744	0	0	0	1.06911	0	0	0	0	0	0	0	0	0	0	2.90225	4.71797	2.90225	2.35744	1.06911	2.15769	1.90781	3.0021	1.06911	2.52386	1.06911	4.27351	1.57393	1.90781	1.06911
Hepatocytes_HB11H_2_GCACTTGTACGA	2.79106	0	0	0	0.993183	0	0	0	0	0	0	0	0	0	0	3.06329	4.9322	2.55713	1.8082	0.993183	2.55713	2.25119	2.25119	0	3.27704	0	4.65099	1.48152	1.48152	3.60267
Hepatocytes_HB11H_2_GCATGCGCATGT	0	0	0	0	0	0	0	0	0	0	0	0	0	0	0	2.35537	4.06478	2.35537	0	2.99992	2.35537	2.35537	0	2.99992	0	0	3.38865	2.35537	0	4.56871
Hepatocytes_HB11H_2_GCCAACCCCCGT	4.08611	1.77082	0	0	2.37503	0	0	0	0	0	0	0	0	0	0	3.40963	4.30589	0	3.2339	1.77082	1.77082	0	2.37503	0	3.80402	1.77082	4.16486	0	0	4.30589
Hepatocytes_HB11H_2_GCCATGTGCGAC	1.65136	0	0	0	0	0	0	0	0	0	0	0	0	0	0	3.09424	4.64674	3.34609	1.99076	1.99076	1.99076	1.13367	1.99076	1.99076	2.75679	2.4454	2.2437	1.65136	2.2437	4.36895
Hepatocytes_HB11H_2_GCCGGATGGCAA	0	0	0	0	0	0	0	0	0	0	0	0	0	0	0	0	3.88495	2.99902	0	0	0	0	3.66693	2.3545	2.3545	0	3.66693	0	0	2.3545
Hepatocytes_HB11H_2_GCCTAAGCTCAT	2.92943	0	0	0	0	0	0	0	0	0	0	0	0	0	0	2.40911	3.52351	2.92943	3.05626	1.26158	0	1.80204	1.80204	2.40911	3.26995	1.26158	3.52351	2.40911	0	1.26158
Hepatocytes_HB11H_2_GGCCGACCTCCT	0	0	0	0	0	0	0	0	0	0	0	0	0	0	0	2.68393	5.13478	2.41876	2.05685	2.05685	2.56011	1.48402	2.25409	2.41876	2.56011	2.41876	3.21384	0	0	2.68393
Hepatocytes_HB11H_2_GGCTTGGAACCC	1.40534	0	0	1.40534	0	0	0	0	0	0	0	0	0	0	0	1.96765	4.71644	2.79634	2.3254	2.58834	0	1.40534	1.96765	0	3.11522	0	3.97608	1.40534	1.96765	2.96844
Hepatocytes_HB11H_2_GGGACTCAGGCG	1.73378	0	0	0	1.73378	0	0	0	0	0	0	0	0	0	0	1.73378	4.7264	2.70712	2.70712	0	2.97798	0	2.70712	2.33447	2.33447	2.33447	4.32535	1.73378	2.33447	1.73378
Hepatocytes_HB11H_2_GGTCAGTCTCGT	0	0	0	0	0	0	0	0	0	0	0	0	0	0	0	2.90805	4.40466	2.52951	0	2.52951	3.3968	0	1.91304	0	1.91304	2.52951	4.25255	0	0	1.91304
Hepatocytes_HB11H_2_GTAAGTGAGCCA	1.61232	0	0	0	0	0	0	0	0	0	0	0	0	0	0	3.04796	4.51443	3.43748	2.20043	1.949	2.83661	0	1.10102	2.83661	2.56828	2.20043	2.56828	1.949	1.10102	3.04796
Hepatocytes_HB11H_2_GTCGTGAATAGT	0	0	0	0	0	0	0	0	0	0	0	0	0	0	0	1.9735	5.65601	3.46508	2.59463	0	2.97488	0	1.9735	1.9735	3.46508	2.97488	3.92329	0	0	1.9735
Hepatocytes_HB11H_2_GTGCCGGCTCCC	1.12208	0	0	0	0	0	0	0	0	0	0	0	0	0	0	2.59731	4.95474	3.07789	3.32957	1.12208	3.07789	1.63754	2.97763	1.97599	2.74076	1.12208	3.64499	1.12208	1.63754	3.92612
Hepatocytes_HB11H_2_GTGCTTTCCCAG	1.83248	0	0	0	1.83248	0	0	0	0	0	0	0	0	0	0	3.09092	4.559	3.30493	0	2.44223	1.83248	2.81828	1.83248	1.83248	3.97956	1.83248	3.63086	0	0	2.81828
Hepatocytes_HB11H_2_GTTGCCGTATGA	1.81462	0	0	2.42281	0	0	0	0	0	0	0	0	0	0	0	2.79827	4.59144	3.07061	1.81462	0	0	1.81462	1.81462	1.81462	3.28443	3.07061	3.85543	0	1.81462	0
Hepatocytes_HB11H_2_GTTGTCCCTAGA	0	0	0	0	0	0	0	0	0	0	0	0	0	0	0	1.54327	5.52637	3.13893	2.63041	2.12342	2.63041	2.63041	2.12342	2.4882	2.4882	2.32235	0	1.87484	1.54327	2.32235
Hepatocytes_HB11H_2_GTTTCTAGTCGC	2.17617	0	0	0	0	0	0	0	2.17617	0	0	0	0	0	0	2.81091	4.26707	3.19612	2.17617	2.81091	2.17617	0	0	0	0	0	4.01976	0	0	3.69044
Hepatocytes_HB11H_2_TACGGGGGACGC	0	0	0	0	0	0	0	0	0	0	0	0	0	0	0	2.28504	4.75134	3.3134	3.3134	0	2.28504	0	0	0	2.92597	2.28504	4.67202	0	0	3.80956
Hepatocytes_HB13H_12_CAGGGGAGCGAC	1.06374	0	0	0	0.667104	0	0	1.06374	0	0	0	0	0	0	0	3.04072	3.81955	1.74797	1.74797	1.90084	1.34697	0.667104	2.15045	1.56744	1.74797	2.15045	4.02567	2.15045	1.34697	4.07523
Hepatocytes_HB13H_12_CCCCAAGCCGGC	1.42541	0	0	0.423038	1.29005	0	0	0	0	0	0	0	0	0	0	1.65111	5.78661	2.65076	1.13346	0.719393	3.98265	1.42541	0.719393	2.48977	0.947704	0.719393	0.423038	2.96686	1.13346	4.15363
Hepatocytes_HB13H_12_CCGACCCCTAAT	1.65641	0	0	0	1.34208	0	0	0.211542	0	0	0	0	0	0	0	3.37656	4.81435	1.40182	1.89521	2.65272	2.45111	2.02766	1.78293	2.02766	2.32118	2.27383	3.82856	2.11662	2.38825	4.87551
Hepatocytes_HB13H_12_GATTCGACCGCG	0.995292	0	0	0	0.84437	0	0	0	0	0	0	0	0	0	0	3.67551	5.24267	2.63089	2.43559	2.27388	2.99324	1.74703	2.17129	1.95502	3.1986	2.38454	3.62125	2.51528	1.89987	4.68801
Hepatocytes_HB13H_12_GCAAGCCACGTG	1.92382	0	0	0	0.900882	0	0	0	0	0	0	0	0	0	0	3.54446	4.71935	1.68368	0.900882	2.65014	2.54114	1.367	0	1.92382	1.68368	1.367	4.3248	1.92382	1.92382	4.98166
Hepatocytes_HB13H_12_TAAGGCACGTTG	0.967044	0	0	0	0.702527	0	0	0	0	0	0	0	0	0	0	3.40582	5.22038	3.20426	2.25741	2.31941	2.96214	1.93287	1.44934	2.07042	2.25741	2.21384	3.7269	1.40033	1.84023	3.52668
Hepatocytes_HB13H_12_TGCTCCTAATAG	0	0	0	0	0	0	0	0	0	0	0	0	0	0	0	4.38749	2.49192	1.04641	3.50645	2.81558	2.23145	1.32737	2.81558	1.32737	3.91115	1.54646	3.32458	0	0.654252	2.92049
Hepatocytes_HB15H_1_CAAAGAGGGTGT	0	0	0	0	0.706979	0	0	0	0	0	0	0	0	0	0	2.85909	3.32231	3.46059	2.97049	2.10352	2.66459	1.63148	1.40697	2.10352	2.73372	0	3.89811	1.11701	0.706979	1.11701
Hepatocytes_HB15H_1_CAAGTCTCATCC	2.17295	0	0	0	1.27946	0	0	0	0	0	0	0	0	0	0	0	4.06188	4.39982	2.43175	0	3.46999	0	1.27946	2.63717	0	0	2.63717	2.17295	0	4.9121
Hepatocytes_HB15H_1_CACCGCTCCAGG	0	0	0	0	0.719663	0	0	0	0	0	0	0	0	0	0	2.9941	3.7888	3.87988	3.14107	1.13381	3.09444	1.99094	2.44559	2.53299	2.93988	0	3.83538	1.99094	1.13381	4.2711
Hepatocytes_HB15H_1_CAGCGAAGGGCT	3.13047	0	0	0.508728	0	0	0	0	0	0	0	0	0	0	0	3.00727	2.86672	2.78828	3.24015	1.84141	2.33063	1.29547	1.09511	0.508728	2.19256	0	4.89014	1.94141	1.29547	1.4623
Hepatocytes_HB15H_1_CAGCGACCTAGC	0.794816	0	0	1.232	1.232	0	0	0	0	0	0	0	0	0	0	2.57569	4.36562	4.04034	2.47875	0.794816	1.95588	1.232	2.74524	2.37139	1.76749	0.794816	0	1.53517	0	2.25111
Hepatocytes_HB15H_1_CATCCTGAATGT	1.33378	0	0	0	0	0	0	0	0	0	0	0	0	0	0	3.28182	4.03321	3.93802	3.3657	1.73324	2.49992	2.23923	1.73324	2.33388	2.49992	0	4.17173	2.13468	0.658448	1.44957
Hepatocytes_HB15H_1_CATTGCTTCAAC	0.291645	0	0	0	0.856332	0	0	0	0	0	0	0	0	0	0	2.49936	3.73705	3.67033	3.13596	2.00605	2.49936	0.856332	2.41223	2.76629	2.00605	0	4.02885	1.62206	0.990706	4.44241
Hepatocytes_HB15H_1_CCGCATACGAAG	1.1884	0	0.28215	0	0.28215	0	0	0	0	0	0	0	0	0	0	2.68724	4.28205	3.96709	3.42309	1.52295	2.86931	2.13977	1.52295	2.59429	1.59163	0	2.64185	2.2487	1.7732	1.59163
Hepatocytes_HB15H_1_CCTCCTGATAAG	0.801838	0	0	0	0	0	0	0	0	0	0	0	0	0	0	2.99869	4.33083	4.21065	3.02888	1.66841	3.16751	1.66841	2.71739	2.63269	2.32457	0	1.40465	0.801838	1.66841	1.5452
Hepatocytes_HB15H_1_CGCCATGACGGA	2.12813	0	0	0	0	0	0	0	0	0	0	0	0	0	0	2.32718	3.47959	3.93074	2.97031	2.12813	2.12813	1.04725	2.32718	2.32718	0	0	3.14405	1.04725	0	4.12783
Hepatocytes_HB15H_1_CGTCCCCTGCAT	0.921057	0	0	0	0.563023	0	0	0	0	0	0	0	0	0	0	3.06392	4.00139	3.73343	2.6284	1.71124	2.0546	1.71124	1.71124	2.0546	2.14707	0.563023	3.48893	2.30973	1.83925	1.56441
Hepatocytes_HB15H_1_CTATGGCAGTGA	0.694124	0	0	0	0.694124	0	0	0	0	0	0	0	0	0	0	3.11538	3.13736	3.04638	3.02228	1.25416	1.611	1.70635	1.79339	2.08115	1.611	0	4.13709	1.25416	1.70635	4.37768
Hepatocytes_HB15H_1_CTATTCCGTAGC	0	0	0	0	0	0	0	0	0	0	0	0	0	0	0	3.1694	3.96656	3.67209	2.80583	1.12236	2.74115	1.12236	1.12236	1.82136	2.43015	0	0.711014	0.711014	0.711014	2.51742
Hepatocytes_HB15H_1_CTCAGCCGCTTC	1.88314	0	0	0	0.657013	0	0	0	0	0	0	0	0	0	0	2.87483	4.10194	3.77815	2.92592	1.33159	2.76408	1.05014	2.41763	2.41763	1.73079	1.05014	3.10761	1.88314	0	2.82099
Hepatocytes_HB15H_1_CTCCAACAACTA	0.715952	0	0	0	0	0	0	0	0	0	0	0	0	0	0	3.26221	4.46341	4.06967	2.60665	2.23741	2.681	1.42031	2.23741	2.75021	2.43898	0.715952	0	2.34327	0.715952	3.73288
Hepatocytes_HB15H_1_CTGATGTGGCAT	2.52951	0	0	0	0	0	0	0	0	0	0	0	0	0	0	3.24821	3.18199	4.20447	3.61877	1.45844	2.02795	2.22442	2.02795	1.45844	1.45844	0	3.9539	0.974416	0.974416	2.65303
Hepatocytes_HB15H_1_CTTAACACGTCA	2.50221	0	0	0	0	0	0	0	0	0	0	0	0	0	0	2.50221	4.04388	3.69469	2.18004	1.17616	2.04455	0.751864	0.751864	2.29934	1.7018	0	3.72217	1.88779	0.751864	2.94102
Hepatocytes_HB15H_1_GCGAGAATAAGA	0	0	1.40418	0	1.40418	0	0	0	0	0	0	0	0	0	0	2.32401	2.32401	3.45701	2.96698	1.96633	1.40418	1.96633	2.32401	1.96633	3.63406	0	4.43021	0	2.58692	3.24172
Hepatocytes_HB15H_1_GCGTCGCGGGTC	1.2277	0.393846	0	0	1.07524	0	0	0	0	0	0	0	0.393846	0	0	2.88444	3.56302	3.73832	3.20481	2.57007	2.10901	2.2709	2.45262	1.84204	2.45262	0	4.22791	1.76245	1.58132	0
Hepatocytes_HB15H_1_GCTTGAGGCCTT	0	0	0	0	1.52515	0	0	0	0	0	0	0	0	0	0	2.609	3.78759	2.609	2.46704	1.52515	2.30154	1.85532	2.30154	2.30154	2.30154	0	4.60402	2.46704	2.10312	3.9385
Hepatocytes_HB15H_1_GGAGAGAATTGT	0	0	0	0	0	0	0	0	0	0	0	0	0	0	0	1.29638	3.83196	4.3224	3.10227	0	2.45309	2.19368	0	2.19368	1.84247	0	3.57034	2.45309	0	2.97514
Hepatocytes_HB15H_1_GGGATATCAGCC	0.692797	0	0	0	1.09815	0	0	0	0	0	0	0	0	0	0	3.04386	4.15819	3.71289	2.94378	2.30196	2.07883	2.30196	1.94531	2.83255	2.48427	0.692797	3.73699	2.48427	2.1966	3.25742
Hepatocytes_HB15H_1_GTAACGGCTTGA	1.9935	0	0	0	0	0	0	0	0	0	0	0	0	0	0	2.6161	3.58008	2.82452	0	2.35249	3.1439	1.42805	3.48755	1.9935	2.35249	0	4.21334	2.35249	1.42805	3.74283
Hepatocytes_HB15H_1_GTCACACCTTTT	1.46199	0	0	0	2.03197	0	0	0	0	0	0	0	0	0	0	2.86635	3.92629	3.03914	3.03914	0	2.65733	1.46199	0	0	2.03197	0	4.42919	2.39276	0	3.92629
Hepatocytes_HB15H_1_GTGCTAATTTTG	0.975651	0	0	0	0	0	0	0	0	0	0	0	0	0	0	2.22619	4.23075	3.47831	2.76481	0	2.39035	1.45996	0	1.78485	2.02967	0	0	2.86385	0	0
Hepatocytes_HB15H_2_CAAGCACGTTTG	0	0	0	0	2.08811	0	0	0	0	0	0	0	0	0	0	2.45139	4.32057	3.92172	3.9894	0	2.71729	0	2.08811	1.51178	1.51178	0	3.77087	0	1.51178	2.92714
Hepatocytes_HB15H_2_CCCTAATGGGAT	0	0	0.661474	0	0	0	0	0	0	0	0	0	0	0	0	2.9833	3.57495	3.57495	3.11644	2.50567	1.7384	1.89098	2.24483	2.33954	1.55827	0	3.15715	1.05615	2.1402	3.27019
Hepatocytes_HB15H_2_CCGTGATGTGCA	0	0	0	0	0	0	0	0	0	0	0	0	0	0	0	3.45544	4.02909	4.32399	3.56041	1.28897	2.58542	1.50527	1.50527	1.96493	2.76619	0	3.09251	2.44375	1.01258	2.27865
Hepatocytes_HB15H_2_CCTTTGAAAGTC	0.66998	0	0	0	0	0	0	0	0	0	0	0	0	0	0	3.25073	4.17333	3.71543	3.25073	1.0676	1.35134	1.57211	2.44202	1.0676	1.75284	0	0	1.75284	1.0676	2.26049
Hepatocytes_HB15H_2_CGCCCAGCCAAT	0	0	0	0	1.07428	0	0	0	0	0	0	0	0	0	0	1.07428	3.18365	2.79869	3.33187	2.67382	1.58017	1.58017	1.07428	1.91452	1.07428	1.07428	5.13964	1.58017	1.58017	3.93428
Hepatocytes_HB15H_2_CGCGCGGTCGAT	0	0	0	0.77498	0	0	0	0	0	0	0	0	0	0	0	3.03972	2.92091	3.89167	2.98208	0.77498	1.2063	1.2063	2.21853	1.2063	2.44538	0	4.24939	1.73734	0	1.2063
Hepatocytes_HB15H_2_CGTCTGCGCGGG	0	0	0	0	0	0	0	0	0	0	0	0	1.78224	0	0	3.10997	2.95099	3.61765	2.76187	2.22339	1.78224	0.973698	2.22339	1.78224	1.78224	0	4.48107	1.78224	0.973698	0.973698
Hepatocytes_HB15H_2_CGTTTGTTAAAC	0.821419	0	0	0	0.614725	0	0	0	0	0	0.614725	0	0	0	0	3.00101	4.29289	4.15633	3.1571	1.87479	2.5563	1.37927	2.70878	1.87479	1.73525	1.48083	0.353873	2.15667	0.992621	4.54761
Hepatocytes_HB15H_2_CTGAGCCTGCGA	0.989346	0	0	0	0	0	0	0	0	0	0	0	0	0	0	1.8031	3.91192	3.59674	3.20488	1.8031	1.47681	1.47681	1.8031	2.04871	1.8031	0	3.68532	1.47681	0.989346	4.0387
Hepatocytes_HB15H_2_CTGCGCCGGCGA	0.557545	0	0	0	0.557545	0	0	0	0	0	0	0	0	0	0	2.85764	3.24378	3.08642	3.30039	0.557545	1.38267	2.37052	2.22031	1.17531	2.04348	0	3.98885	2.04348	1.70079	1.17531
Hepatocytes_HB15H_2_CTTGACGACGCA	0	0	0	0	0	0	0	0	0	0	0	0	0	0	0	2.41969	2.68489	3.34332	3.88769	2.68489	1.48481	2.05774	2.41969	0	3.06735	0	4.87319	0	2.89429	0
Hepatocytes_HB15H_2_GAATTCTGGGTC	1.14772	0	0	0	0	0	0	0	0	0	0	0	0	0	0	2.70682	3.87789	4.3759	3.32818	1.44137	1.66808	2.00862	2.46428	1.85278	1.85278	0	2.36833	1.44137	2.14341	0
Hepatocytes_HB15H_2_GGCGAAGCTCTA	0	0	0	0	0	0	0	0	0	0	0	0	0	0	0	2.43318	3.86656	4.06341	4.06341	0	2.43318	1.82415	2.80895	0	3.08145	1.82415	3.6212	1.82415	0	3.6212
Hepatocytes_HB15H_2_GTACCTTAGGAG	1.30494	0	0	0	0	0	0	0	0	0	0	0	0	0	0	1.85237	3.32771	3.1135	2.84052	2.84052	2.46384	1.85237	0	2.66981	1.85237	0	4.00276	0	1.30494	2.20413
Hepatocytes_HB15H_2_GTGACAAATGAA	0	0	0	0	1.13338	0	0	0	0	0	0	0	0	0	0	3.41727	3.71398	2.24332	2.61278	0	1.9904	1.13338	1.65102	1.9904	1.9904	0	0	2.7564	1.13338	0
Hepatocytes_HB15H_2_TCACGCGCCGAC	0.942033	0	0	0	0	0	0	0	0	0	0	0	0	0	0	2.71381	4.83799	4.24661	0	0.942033	3.5225	0	0.942033	2.90236	0	0	0	1.73969	1.41837	6.03015
Hepatocytes_HB15H_2_TCATCGCTGCCG	0	0	0	0	0	0	0	0	0	0	0	0	0	0	0	2.9963	3.9454	3.86015	2.9963	0	2.75916	1.99295	1.99295	2.24596	2.44771	0	0	2.24596	0	2.61552
Hepatocytes_HB17H_12_CAAAGTCCTGGT	2.44897	0	0	0	0	0	0	0	0	0	0	0	0	0	0	3.09797	4.08042	2.44897	3.09797	2.44897	0	0	0	1.83868	2.44897	0	3.31204	1.83868	0	4.24487
Hepatocytes_HB17H_12_CACCGTACTTAC	2.08594	0	0	0	0	0	0	0	0	0	0	0	0	0	0	3.24582	3.98697	1.50986	2.9248	2.71498	2.9248	2.44913	1.50986	0	1.50986	2.71498	4.63722	2.08594	2.44913	0
Hepatocytes_HB17H_12_CACGCAGATGGC	0.564197	0	0	0	0	0	0	0.922698	0	0	0	0	0	0	1.3943	2.38458	4.84288	2.87225	2.23413	1.95505	2.57479	1.71348	1.71348	1.3943	2.73454	1.56657	1.84154	1.71348	1.3943	4.41725
Hepatocytes_HB17H_12_CATACCCTGCCC	0	0	0	1.2676	0	0	0	0	0	0	0	0	0	0	0	2.79202	3.06426	1.80905	3.06426	2.15836	1.80905	1.80905	1.2676	1.80905	3.27802	0	2.79202	1.80905	1.2676	3.3699
Hepatocytes_HB17H_12_CATTGTTTAAGG	0	0	0	0	0	0	0	0	2.30592	0	0	0	0	0	0	2.30592	3.83227	0	3.33578	1.70778	2.30592	0	2.30592	2.6776	2.94795	0	4.35394	0	0	3.83227
Hepatocytes_HB17H_12_CCAAGGTTCCGA	1.62925	0	0	0	0	0	0	0	1.62925	0	0	0	0	0	0	3.52047	4.51306	0	2.58777	2.85648	2.21921	0	2.58777	0	3.2426	0	4.19871	0	0	3.63496
Hepatocytes_HB17H_12_CCAGACGGCCTC	0	0	0	0	0	0	0	0	0	0	0	0	0	0	0	3.21581	4.28731	2.45382	1.29696	2.19439	2.97589	0	1.29696	1.84314	2.97589	0	3.21581	1.84314	0	4.89715
Hepatocytes_HB17H_12_CCCTTGCAAACG	0	0	0	0	0	0	0	0	0	0	0	0	0	0	0	3.35346	4.42848	1.87492	1.32446	2.22791	1.87492	2.86567	2.48828	1.32446	3.13902	0	3.44558	2.86567	2.48828	4.28722
Hepatocytes_HB17H_12_CCGCGATCCGAA	0	0	0	0	0	0	0	0	0	0	0	0	0	0	0	3.17802	3.35337	3.17802	0	0	2.32235	0	0	2.69459	2.32235	2.32235	2.32235	1.72273	1.72273	0
Hepatocytes_HB17H_12_CCGGCCGCTAGA	0	0	0	0	0	0	0	0	0	0	0	0	0	0	1.85487	2.84331	4.49924	1.30709	1.30709	0	3.33057	2.20676	2.46655	1.85487	2.67257	0	2.20676	1.85487	0	4.55745
Hepatocytes_HB17H_12_CGCCCGCGCGGA	0	0	0	0	0	0	0	0	0	0	0	0	0	0	2.21013	3.95904	3.66045	2.67609	2.47001	2.47001	2.67609	1.30985	1.85806	0	3.2328	1.85806	3.51058	0	0	0
Hepatocytes_HB17H_12_CGCCCTCGCCAA	1.25707	0	0	1.79678	0	0	0	1.25707	0	0	0	0	0	0	2.14538	2.77823	3.16276	1.79678	2.14538	2.14538	2.40337	2.14538	2.60826	2.14538	1.25707	1.79678	3.35571	0	0	4.93685
Hepatocytes_HB17H_12_CTATCCGCACAG	1.18138	0	0	0	0	0	0	0	1.70797	0	0	0	0	0	1.18138	3.25221	4.58631	2.05112	2.67781	1.70797	2.67781	1.18138	0	2.05112	2.50914	2.05112	1.70797	2.05112	0	4.69524
Hepatocytes_HB17H_12_CTGACCCCCTTG	0	0	0	0.964462	0	0	0	0	0	0	0	0	0	0	2.374	3.01947	4.53831	2.21013	1.76988	2.374	3.09575	1.76988	1.76988	2.374	2.21013	0	3.60317	2.63813	0	4.68345
Hepatocytes_HB17H_12_CTGTGATCGAGC	1.39784	0	0	0	0	0	0	0	0	0	0	0	0	0	2.31643	1.9591	4.877	3.39924	1.5703	2.38885	2.99775	2.23834	0.566231	1.39784	2.45639	1.39784	2.23834	2.31643	1.5703	5.35643
Hepatocytes_HB17H_12_CTTAGAACACGC	0	0	0	0	0	0	0	0	0	0	0	0	0	0	0	3.71905	3.50195	0	2.20222	0	3.50195	3.22427	2.8385	0	2.20222	2.20222	4.49419	0	0	3.50195
Hepatocytes_HB17H_12_CTTGATCGTCGT	1.83623	0	0	0	0.840799	0	0	0	0	0	0	0	0	0	0	2.96811	4.46227	1.291	1.60033	2.32508	2.1871	2.02698	1.83623	0.840799	3.09519	0	4.71609	2.02698	1.291	1.291
Hepatocytes_HB17H_12_GAAGACTAAGTA	2.79058	0	0	0	0	0	0	0	2.31987	0	0	0	0	0	0	2.58267	4.38839	2.31987	1.40072	2.58267	1.96237	0	0	1.40072	2.31987	0	4.02617	2.58267	0	4.02617
Hepatocytes_HB17H_12_GAGGCCAACATA	1.9767	0	0	0	0	0	0	0	0	0	0	0	0	0	1.55421	3.82376	3.82376	2.50095	1.7876	2.13567	2.13567	1.2492	1.55421	2.27279	2.97842	0	4.35817	2.39336	0.808162	4.18474
Hepatocytes_HB17H_12_GATTGTAGGAAG	1.73788	0	0	0	0.940698	0	0	0	0	0	0	0	0	0	0	3.52038	4.73134	2.47926	2.90029	1.9806	2.71177	1.73788	1.73788	2.17576	2.17576	2.17576	3.96154	2.33898	0	1.73788
Hepatocytes_HB17H_12_GCAACAGTGTTT	0	0	0	0	0	0	0	0	0	0	0	0	0	0	0	3.31319	5.11472	3.42692	2.39126	2.03053	2.39126	2.65579	0	1.46072	3.42692	0	4.42756	0	0	3.62166
Hepatocytes_HB17H_12_GTAGGCGTGCAT	2.78963	0	0	1.80692	0	0	0	0	0	0	0	0	0	0	1.80692	3.45157	3.7313	0	0	1.80692	1.80692	1.80692	1.80692	0	2.78963	1.80692	3.06183	0	0	3.7313
Hepatocytes_HB17H_12_GTATTGGACTTA	0	0	0	0	0	0	0	0	0	0	0	0	0	0	0	3.93313	4.54815	1.46736	2.49535	1.69569	2.93394	2.03804	1.88144	1.46736	2.49535	2.03804	3.74161	2.66383	0.747917	4.27952
Hepatocytes_HB17H_12_GTTACGTACCAC	1.79072	0	0	0	1.25187	0	0	0	0	0	0	0	0	0	0	2.91659	3.64944	0	1.25187	2.60153	1.79072	1.25187	1.79072	1.25187	1.79072	0	3.3487	1.79072	0	4.0678
Hepatocytes_HB17H_12_GTTGAGGGGGGA	3.70912	0	0	0	0	0	0	1.90036	0	0	0	0	0	0	0	2.89397	4.31679	0	1.90036	2.89397	0	0	2.5158	0	0	0	3.95498	2.5158	0	3.3824
Hepatocytes_HB17H_12_TACGCTAATACG	1.65718	0	0	0	0.794218	0	0	0	0	0	0	0	0	0	2.11339	2.74422	4.71274	3.20469	1.76658	2.0373	2.70445	0	2.0373	2.0373	2.31207	2.11339	4.28427	1.53431	0.794218	1.0364
Hepatocytes_HB18T_12_CAAAACCACAAC	2.10116	0.890001	0	0.540908	0.890001	0	0	0.890001	0	0	0	0.890001	0	0	1.66872	3.28961	3.5266	0.540908	0	0	2.0093	0.540908	1.66872	1.52341	1.66872	0	0	0.540908	0	5.06352
Hepatocytes_HB18T_12_CAAAGAACATCT	3.36893	0	0	0	1.14978	0	0	1.67053	0	0	0	0	0	0	2.01123	3.01639	3.62906	0	1.67053	0	2.01123	0	2.01123	1.14978	2.26488	0	1.14978	0	0	4.30885
Hepatocytes_HB18T_12_CCAACATTCCAT	1.72669	0	0	0.841812	0.841812	0	0	0.841812	0	0	0	0	0	0	1.72669	3.60156	4.24376	1.93767	1.09221	2.55607	1.93767	1.83773	1.09221	0.506989	2.02852	1.2923	4.308	1.72669	0	4.32562
Hepatocytes_HB18T_12_CCACCTACCGCT	1.29657	0	0	1.01927	0.634237	0	0	0.634237	0	0	0	0.634237	0	0	0	2.82971	3.77294	0	2.65912	2.37411	2.97539	2.37411	2.59512	1.51344	2.19391	0	4.03939	1.29657	0.634237	5.91428
Hepatocytes_HB18T_12_CCGTTACGATAC	0	0	0	0	0	0	0	0	0	0	0	1.13011	0	0	1.98623	2.75187	4.05338	0	0	2.6083	1.64712	1.13011	2.239	1.13011	1.64712	2.6083	4.48899	2.6083	0	1.64712
Hepatocytes_HB18T_12_CCTAGTACCAAG	2.38818	1.24514	0	0	1.24514	0	0	0	0	0	0	2.38818	0	0	0	2.76257	3.42364	0	0	0	1.24514	1.24514	2.13064	2.38818	0	0	2.13064	0	0	3.76232
Hepatocytes_HB18T_12_CCTGGCGGTCCA	0	0	0	0	0	0	0	0	0	0	0	1.8576	0	0	0	3.26724	4.04105	0	0	1.52726	1.8576	1.03061	2.10549	1.03061	1.8576	0	4.4924	1.8576	0	2.46951
Hepatocytes_HB18T_12_CGGAGTCCGTTA	1.63396	0	0	0	0.708545	0	0	0	0	0.708545	0	0	0	0	1.4093	3.64067	4.93561	1.4093	2.862	2.10623	3.12024	2.22444	1.97216	1.4093	2.22444	0.708545	1.11909	0	0.708545	5.20654
Hepatocytes_HB18T_12_CTAATACGGCAC	1.26981	0	0	1.81162	1.26981	0	0	0	0	0	0	0	0	0	0	4.04871	4.17445	2.41954	1.81162	2.16108	1.81162	1.81162	1.81162	1.26981	2.16108	0	3.796	1.26981	0	5.26275
Hepatocytes_HB18T_12_CTCAGTGGCAAG	1.26086	0	0	0	0	0	0	0	0	0	0	0	0	0	0	2.61317	5.077	2.40819	0	2.7832	0	2.61317	2.61317	2.40819	1.8012	0	4.57554	2.61317	0	2.15006
Hepatocytes_HB18T_12_CTGCTGCGGATC	1.80225	0	0	0	0	0	0	0	0	0	0	0	0	0	0	3.16905	3.84095	3.05651	2.78439	2.15117	3.16905	2.15117	2.40934	0	1.26176	1.26176	1.80225	1.26176	0	5.13944
Hepatocytes_HB18T_12_CTGGCCATAGCG	2.45657	0	0	0	0	0	0	0	0	0	0	0	0	0	0	3.99496	4.27803	0	1.51621	1.51621	2.09308	1.51621	1.51621	2.09308	0	0	0	0	0	6.04982
Hepatocytes_HB18T_12_CTGTCATCCCAC	0	0	0	0	1.76058	0	0	1.2261	0	0	0	0	0	0	0	3.7361	4.91149	1.2261	1.76058	2.10702	2.8823	1.76058	0	2.56798	2.10702	0	4.75857	0	0	5.16117
Hepatocytes_HB18T_12_GCAAAATATGAC	3.02365	0	0	0.615565	1.26754	0	0	0	0	0	0	0	0	0	0	3.17676	4.362	1.26754	2.55799	2.6218	2.84278	2.41667	2.84278	2.05484	2.55799	1.48224	4.99261	3.06418	0.993772	2.48982
Hepatocytes_HB18T_12_GCTATCCTTCTG	1.77678	0	0	0.969615	0	0	0	0	0	0	0	0.969615	0	0	1.45252	3.77414	4.31297	0	0	2.21753	2.38154	2.5224	0	0	2.64585	1.45252	4.24493	2.21753	0	3.02738
Hepatocytes_HB18T_12_GGTCCCTCATTC	1.06974	0	0	0	1.90863	0	0	0	0	0	0	1.06974	0	0	1.06974	3.0938	3.96451	0	0	1.90863	1.06974	1.57468	1.06974	1.57468	1.57468	0	4.6663	2.15853	0	3.17702
Hepatocytes_HB18T_12_GTACGGCGGGCG	2.04621	0	0	0	0	0	0	1.17748	0	1.17748	0	0	0	0	1.17748	3.87473	3.87473	2.50397	0	1.17748	2.50397	0	1.17748	2.04621	2.04621	1.70336	2.30106	0	0	4.55745
Hepatocytes_HB18T_12_GTCTCACCTGAA	2.33342	0	0	0	1.20246	1.73282	0	0	0	0.772025	0	0	0	0	1.20246	3.28133	4.08104	1.20246	1.73282	0.772025	2.07755	0.772025	2.53698	1.20246	1.73282	0	3.36521	1.50239	0	5.03372
Hepatocytes_HB18T_12_GTGCGCGCCCAG	2.06432	0	0	0	0	0	0	0	0	0	0	0	0	0	0	4.50468	4.9561	2.06432	2.80214	2.06432	2.06432	2.06432	0	1.81807	2.69191	1.49065	3.40916	1.81807	1.00063	3.5667
Hepatocytes_HB18T_12_TGTCCCTCGTGG	2.02252	0	0	2.02252	1.45365	0.970531	0	0	0	0	0	0	0	0	1.45365	4.09462	4.24639	2.7571	1.778	1.778	2.02252	2.02252	2.38288	1.778	1.778	0	0.970531	0.970531	0	6.26452
Hepatocytes_HB1H_AB_AACACGGAGCCT	0	0	0	0	0	0	0	0	0	0	0	0	0	0	0	3.24497	4.20114	3.52286	3.07041	0	1.63123	1.63123	2.22141	0	1.63123	0	4.06975	2.59005	1.63123	2.22141
Hepatocytes_HB1H_AB_AACATGCGGTGC	0.94342	0	0	0	0	0	0	0	0	0	0	0	0	0	0	3.0631	3.52471	1.20989	3.19995	3.0631	1.20989	2.66266	2.60639	0.94342	3.26194	1.87036	3.76945	1.98444	1.42009	0
Hepatocytes_HB1H_AB_AACGCTTGTATA	0.447379	0.447379	0	0	0.755377	0	0	0.447379	0	0	0	0	0	0	0	3.22926	5.11047	3.78145	2.88626	2.41195	2.59619	2.18593	2.18593	1.89342	2.71504	1.97495	3.18356	2.18593	2.2474	4.01031
Hepatocytes_HB1H_AB_AAGACATAATTA	0.584851	0	0	0	0.584851	0	0	0.951444	0	0	0	0	0	0	0	3.53743	4.63976	3.1464	1.99576	1.88146	2.49536	2.67486	1.75238	1.75238	2.9169	1.75238	0.951444	2.09833	2.72818	4.36796
Hepatocytes_HB1H_AB_AAGCTGTCAAAA	0.600063	0	0	0	0.972469	0	0	0	0	0	0	0	0	0	0	2.38571	4.95881	2.52663	2.59028	2.30703	1.91038	2.45865	1.63143	1.7806	2.45865	1.63143	3.85111	0.972469	2.45865	1.45604
Hepatocytes_HB1H_AB_ACCACACCACGC	0	0	0	0	0.444548	0	0	0	0	0	0	0	0	0	0	2.93986	4.9444	3.55954	3.52716	2.11351	0.985576	2.35293	2.04348	1.33472	2.93986	2.17895	3.36693	2.35293	2.29823	3.72097
Hepatocytes_HB1H_AB_ACTCGAAAGTGC	0.725277	0	0	0	0	0	0	0	0	0	0	0	0	0	0	3.10486	4.76318	3.35682	1.43411	1.43411	1.66036	2.00037	1.66036	2.13501	2.95022	2.13501	1.66036	0.725277	2.00037	0
Hepatocytes_HB1H_AB_AGATCACACTTG	0	0	0	0	1.34961	0	0	0	0	0	0	0	0	0	0	3.47862	5.22915	3.43357	2.5196	0.887051	2.2584	2.09677	1.90387	2.09677	3.28479	1.66466	3.56306	1.90387	2.81586	0
Hepatocytes_HB1H_AB_AGCTCATCGTTC	1.38645	0	0	0	0.318512	0	0	0	0	0	0	0	0	0	0	3.4581	5.16927	3.56974	2.8186	1.94609	2.09513	2.69988	1.6343	2.44254	2.84074	1.77088	3.84502	1.99828	1.94609	4.04106
Hepatocytes_HB1H_AB_AGTTTCACGTCA	0	0	0	0	0	0	0	0	0	0	0	0	0	0	0	1.41588	5.92803	4.09904	1.41588	1.41588	1.97966	0	0	2.60124	0	0	2.60124	0	1.41588	1.41588
Hepatocytes_HB1H_AB_ATAAATTCTCGG	0.764341	0	0	0	0.764341	0	0	0	0	0	0	0	0	0	0	3.02086	5.45023	3.82331	2.06502	2.61179	2.20089	1.49127	2.69266	1.90775	2.61179	2.06502	3.98506	2.69266	2.06502	0
Hepatocytes_HB1H_AB_ATACGTAAGAGC	0	0	0	0	1.05244	0	0	0	0	0	0	0	0	0	0	0	4.77467	2.50043	1.05244	0	2.13517	1.55377	0	2.13517	2.13517	0	2.33439	1.05244	1.55377	2.87817
Hepatocytes_HB1H_AB_ATATAGCCTCGG	0	0	0	0	1.18232	0	0	0	0	0	0	0	0	0	0	3.0614	4.69659	3.0614	1.18232	1.18232	0	2.0523	2.0523	1.18232	2.94945	1.18232	4.43901	1.70908	2.0523	4.19864
Hepatocytes_HB1H_AB_ATATGTACCTAA	2.15684	0	0	0	1.907	0	0	0	0	0	0	0	0	0	0	3.00119	4.24555	2.66561	2.52298	2.35658	2.15684	2.52298	2.35658	1.907	2.35658	1.907	4.87477	0	1.907	0
Hepatocytes_HB1H_AB_ATCGACGAGAAG	1.68154	0	0	0	0	0	0	0	0	0	0	0	0	0	0	3.24979	4.26241	1.68154	2.53872	2.41641	1.68154	1.36504	1.36504	2.27702	1.92158	2.27702	3.8941	2.11501	0	0
Hepatocytes_HB1H_AB_ATGATCTGAGGT	2.09777	1.21866	0	0	0	0	0	0	0	0	0	0	0	0	0	2.09777	4.40684	2.87235	1.75186	1.21866	2.09777	2.99879	2.09777	0	3.21191	2.09777	4.10374	1.21866	2.09777	2.35429
Hepatocytes_HB1H_AB_ATGTTTTCCGAT	0.456117	0	0	0	0.456117	0	0	0	0	0	0	0	0	0	0	2.7375	4.76358	3.05531	2.53041	2.43386	1.19747	1.91388	1.91388	0	2.69937	1.6185	4.18554	1.82478	2.32698	2.43386
Hepatocytes_HB1H_AB_ATTGCCTGTCAG	0.28104	0	0	0	0.28104	0	0	0	0	0	0	0	0	0	0	2.91903	5.26493	3.40803	2.31117	1.36623	2.59011	1.76945	1.65223	1.76945	2.68303	3.10984	0	2.5402	1.9693	0
Hepatocytes_HB1H_AB_ATTGGTTCCTCA	3.00763	0	0	0	0	0	0	0	0	0	0	0	0	0	0	2.66162	3.93805	1.69375	1.93438	1.37622	1.37622	0.908237	2.1282	0.908237	2.1282	0	4.02102	1.69375	2.29048	0
Hepatocytes_HB1H_AB_ATTTTCTTGTCG	0.599951	0	0	0	1.45585	0	0	0	0	0	0	0	0	0	0	3.4983	4.8027	3.59312	2.94889	2.45843	2.30681	2.30681	1.63123	1.45585	2.75979	2.02502	4.04126	0.972316	2.12803	2.75979
Hepatocytes_HB1H_AB_CAGACATAAATA	0.771796	0	0	0	0.574231	0	0	0.327779	0	0	0	0	0	0	0	3.23619	4.59255	3.03409	2.02736	2.73122	2.29468	2.62468	1.5849	1.79881	2.36997	2.07717	3.49062	2.12463	1.9196	0.574231
Hepatocytes_HB1H_AB_CAGATGCGATCC	0.606894	0	0	0	0.606894	0	0	0	0	0	0	0	0	0	0	3.51316	4.87047	3.36603	3.08503	2.03833	2.6928	2.39941	1.92324	2.32062	2.87325	2.23508	2.79986	1.86031	2.32062	0
Hepatocytes_HB1H_AB_CAGCCGAGATGG	1.80706	0	0	0	0	0	0	0.992327	0	0	0	0	0	0	0	3.39644	4.96696	3.91657	2.55587	2.05284	2.05284	1.80706	1.48047	2.24998	2.55587	1.80706	2.24998	1.48047	1.80706	4.18213
Hepatocytes_HB1H_AB_CAGGGAAGTAAA	1.75918	0	0	0	1.75918	0	0	0	0	0	0	0	0	0	0	2.19865	4.47208	2.92468	2.00287	2.50291	2.00287	1.4363	2.19865	2.00287	2.3623	1.75918	4.24721	0	2.00287	3.0072
Hepatocytes_HB1H_AB_CATTATCCGTCG	2.97992	0	0	0	0.890932	0	0	1.35449	0	0	0	0	0	0	0	2.63452	4.16271	0.890932	1.67001	2.2643	2.4035	2.4035	2.52567	0.890932	2.52567	1.90948	4.01857	2.10255	1.67001	0
Hepatocytes_HB1H_AB_CCAGGCCGCAAG	0	0	0	0	0.956497	0	0	0.588499	0	0	0	0	0	0	0	3.25191	4.09925	3.77202	1.4363	1.61072	2.19865	1.61072	0	0.956497	2.83472	0.956497	2.73586	1.75918	1.22491	4.15104
Hepatocytes_HB1H_AB_CCAGTCAATAGG	0	0	0	0	0	0	0	0	0	0	0	0	0	0	0	3.02777	5.31642	3.24118	2.96646	1.24023	2.48938	1.96585	1.77712	1.54428	2.48938	2.26149	0	2.7561	1.96585	0
Hepatocytes_HB1H_AB_CCCACAGGGTCT	1.71984	0.567551	0	0	1.40014	0	0	0	0	0	0	0	0	0	0	3.26614	4.28786	2.69131	3.14218	2.45918	1.84808	2.52245	2.06375	1.57271	2.87958	0.927383	4.11662	2.24107	2.06375	0
Hepatocytes_HB1H_AB_CCCAGAAGTACG	2.20222	0	0	0	0.850511	0	0	0	0	0	0	0	0	0	0	3.16945	4.6846	2.66781	2.34045	1.61393	1.85056	1.30337	0.850511	0.850511	2.91403	0	4.0943	2.04177	2.57013	0.850511
Hepatocytes_HB1H_AB_CCGACACCTAGA	1.15042	0	0	0	0.542231	0	0	0	0	0	0	0	0	0	0	2.73416	5.31456	3.01728	2.98142	2.10394	2.1881	2.01204	1.52588	1.35567	3.31905	2.1881	3.85163	1.52588	2.1881	4.81521
Hepatocytes_HB1H_AB_CCGCACGCAACG	0.851279	0	0	0	0	0	0	0	0	0	0	0	0	0	0	2.66906	4.63077	3.05115	2.09934	2.3838	1.70028	2.25165	2.04293	1.61501	2.34166	2.09934	4.04989	1.98316	1.17487	0.851279
Hepatocytes_HB1H_AB_CCGGAGTCGTAC	1.22669	0	0	0	0	0	0	0	0	0	0	0	0	0	0	3.17364	5.2668	3.58196	2.8831	1.52929	2.56876	2.36459	2.10776	2.10776	2.8831	1.94945	1.22669	2.47188	2.65708	4.13442
Hepatocytes_HB1H_AB_CCTAGAGCTATA	3.33665	0	0	0	0	0	0	1.03259	0	0	0	0	0	0	0	2.61434	2.84925	1.86019	2.30674	1.03259	1.03259	1.86019	2.10818	0	3.75165	0	4.66233	1.52967	1.03259	3.51303
Hepatocytes_HB1H_AB_CCTGAAAACTGG	1.25905	0	0	0	0	0	0	0	0	0	0	0	0	0	0	2.40589	4.64828	3.26655	2.61083	2.61083	1.79909	1.79909	1.79909	2.14782	1.79909	1.79909	3.52007	2.40589	0	2.14782
Hepatocytes_HB1H_AB_CCTGTCCACTTC	1.02177	0	0	0	0	0	0	0	0	0	0	0	0	0	0	3.00144	4.88382	3.28774	2.88435	1.97732	2.29157	2.03704	1.41383	2.49429	2.77968	2.19738	3.08615	1.77321	2.69329	0.636072
Hepatocytes_HB1H_AB_CGAAATAGGGAA	1.71335	0	0	0	0	0	0	0.564131	0	0	0	0	0	0	0	2.82828	4.44417	1.71335	2.68393	2.38444	1.95492	2.38444	2.14934	1.56645	3.10107	1.39418	4.08362	1.95492	1.71335	0.564131
Hepatocytes_HB1H_AB_CGAGCCGTGAAC	0.621289	0	0	0	0.621289	0	0	1.27647	0	0	0	0	0	0	0	3.11499	3.7857	1.49185	2.69336	2.85447	1.00161	2.50121	1.49185	1.66896	3.4387	1.95009	3.49253	0	1.66896	3.03546
Hepatocytes_HB1H_AB_CGAGTACGACAT	0	0	0	0	1.12997	0	0	0	0	0	0	0	0	0	0	2.8772	4.95161	4.05318	3.34082	2.44041	2.8772	2.23882	1.98605	2.44041	2.75168	2.8772	2.75168	0	1.98605	0
Hepatocytes_HB1H_AB_CGCCCGCAGTAA	1.22754	0	0	0	0	0	0	0	0	0	0	0	0	0	0	3.39966	4.11612	4.35941	2.36569	2.10882	1.95048	1.76227	2.47298	2.24548	2.73936	0.79137	2.56987	1.76227	1.22754	4.71841
Hepatocytes_HB1H_AB_CTACCTGCGAGG	0.628959	0	0	0	1.01208	0	0	0	0	0	0	0	0	0	0	3.00887	5.19578	3.85883	2.64864	2.51637	2.27794	2.36389	1.50466	1.50466	2.8191	2.27794	3.65463	1.68237	2.51637	4.96184
Hepatocytes_HB1H_AB_CTACTCCGTCCA	0	0	0	0	0	0	0	0	0	0	0	0	0	0	0	3.21479	3.49238	3.49238	2.82921	0	1.29619	2.19344	2.65863	0	3.40813	2.65863	3.40813	1.29619	1.84224	3.70942
Hepatocytes_HB1H_AB_CTAGATCGTCTC	0	0	0	0	0	0	0	0	0	0	0	0	0	0	0	2.00955	5.12965	2.84199	2.00955	1.4422	2.84199	1.4422	2.3693	0	2.63332	0	3.40352	0	1.4422	0
Hepatocytes_HB1H_AB_CTCACGAGAGTC	0.471803	0	0	0	0.471803	0	0	0	0	0	0	0	0	0	0	2.81391	4.91299	3.66309	2.81391	2.179	2.10834	2.56937	2.10834	1.95002	2.6991	2.03231	3.61558	1.38989	2.77708	0
Hepatocytes_HB1H_AB_CTCGGCCCCAAA	1.30084	0	0	0	0	0	0	0	0	0	0	0	0	0	0	2.66457	4.79791	3.25587	2.9347	1.69634	2.78151	2.19912	2.29333	1.69634	3.10812	1.84763	4.17649	0.636994	1.51801	3.18472
Hepatocytes_HB1H_AB_CTTAAAATCTAC	0	0	0	0	0	0	0	0.713129	0	0	0	0	0	0	0	3.08225	4.72134	2.11415	2.11415	2.11415	1.12517	1.64122	1.82484	0.713129	2.8705	2.23248	3.90997	1.82484	1.97992	4.61388
Hepatocytes_HB1H_AB_GAAGCTGTTTGA	0.97596	0	0	0	0	0	0	0	0	0	0	0	0	0	0	2.76528	5.0421	2.95443	2.65533	2.0301	2.0301	1.46034	2.0301	1.78526	3.03709	2.3908	2.76528	1.46034	2.22663	1.46034
Hepatocytes_HB1H_AB_GACTCCGATTGG	0.685682	0	0	0	1.08865	0	0	0	0	0	0	0	0	0	0	3.51182	4.42784	3.20449	2.28911	1.59747	0.685682	0.685682	0.685682	2.69407	3.48198	0	1.37508	2.47118	1.77929	2.06634
Hepatocytes_HB1H_AB_GAGCAACATCAC	0.80562	0	0	0	0	0	0	0	0	0	0	0	0	0	0	3.24889	4.0946	2.42634	3.0932	2.73724	1.85082	2.68232	1.97275	1.63451	3.51461	2.13162	4.2174	0.974853	2.31048	2.53015
Hepatocytes_HB1H_AB_GAGTACGCTCTC	0.655259	0	0	0	0.803877	0	0	0	0	0	0	0	0	0	0	3.28126	4.77017	2.67938	3.22154	2.56751	1.72779	2.49384	1.78116	1.04777	2.88871	1.48024	2.90573	1.88005	2.01216	3.17105
Hepatocytes_HB1H_AB_GATAACCTCTCC	0.814558	0	0	0	0	0	0	0.814558	0	0	0	0	0	0	0	2.14582	4.62158	3.31134	1.25743	0.814558	1.98663	2.7787	2.14582	2.14582	3.05073	1.7972	3.39913	2.14582	2.28312	4.38534
Hepatocytes_HB1H_AB_GATATACTACTA	1.69306	0	0	0	1.16877	0	0	0	0	0	0	0	0	0	0	2.66083	5.03001	3.56613	2.58015	1.87871	1.69306	2.49239	1.16877	1.69306	2.66083	1.46489	0.746222	1.69306	2.17055	4.16222
Hepatocytes_HB1H_AB_GATCTTGGGGGA	0.775644	0	0	0	0	0	0	0	0	0	0	0	0	0	0	3.04089	5.00959	3.01248	3.01248	2.28135	1.9257	2.21963	2.00767	2.496	2.6313	1.73835	4.70044	2.15385	2.21963	0
Hepatocytes_HB1H_AB_GATGTTTTTGAA	0.658988	0	0	0	0.382823	0	0	0	0	0	0	0	0	0	0	2.76791	4.97758	2.82484	2.9298	2.50095	2.28868	2.37906	1.81329	2.24023	2.46195	2.07898	3.99216	2.57466	2.53848	3.55673
Hepatocytes_HB1H_AB_GCCAGTCAAGTT	0.952176	0	0	0	0	0	0	0	0	0	0	0	0	0	0	3.33409	4.16905	2.1924	2.7293	0.952176	1.75337	2.61964	2.35594	1.43095	2.35594	1.75337	3.62703	1.99679	1.75337	5.24057
Hepatocytes_HB1H_AB_GCCATTTCCAAG	0	0	0	0	1.04869	0	0	0	0	0	0	0	0	0	0	2.76199	4.81509	3.14617	3.06307	2.97242	1.54923	2.13009	0	1.88126	1.88126	2.76199	3.2229	1.54923	1.88126	4.54005
Hepatocytes_HB1H_AB_GCGAATAGGGTA	0	0	0	0	0.848825	0	0	0	0	0	0	0	0	0	0	2.83573	4.5208	2.1996	2.83573	2.75404	1.84808	2.66507	1.30123	0.848825	2.66507	1.30123	4.19732	0.848825	1.61157	0
Hepatocytes_HB1H_AB_GCGTGCAGACCA	0	0	0	0	0	0	0	0	0	0	0	0	0	0	0	1.94754	4.9991	3.76306	1.94754	1.38772	3.52821	1.94754	1.94754	2.77437	0	1.94754	2.3043	2.56671	0	4.69323
Hepatocytes_HB1H_AB_GCGTGCCTCAAT	0	0	0	0	0.683489	0	0	0	0	0	0	0	0	0	0	3.38244	4.56576	2.62105	2.87205	2.46713	1.77561	2.38027	1.59394	1.08571	2.87205	1.59394	4.43516	1.77561	2.06248	0.683489
Hepatocytes_HB1H_AB_GGAAACCGTCCT	0.771691	0	0	0	1.07808	0	0	0	0	0	0	0	0	0	0	3.4665	5.1062	3.29521	3.12312	2.33286	2.6245	2.21309	1.97476	2.25463	2.70545	2.25463	3.71221	1.86087	2.47305	2.47305
Hepatocytes_HB1H_AB_GGAGATTCAGCT	0	0	0	0	0	0	0	0	0	0	0	0	0	0	0	3.10163	5.13313	3.67597	2.33117	2.03283	2.45248	2.19309	1.60571	1.60571	1.84191	2.19309	2.97451	2.33117	1.84191	1.84191
Hepatocytes_HB1H_AB_GGATGTAGATGA	2.48724	0	0	0	0.477891	0	0	0	0	0	0	0	0	0	0	3.111	4.21628	2.04632	0	2.1933	1.87396	2.48724	2.04632	1.0431	2.53692	1.54245	3.9365	2.12251	1.77518	0
Hepatocytes_HB1H_AB_GGGAATTGAGTG	0.628183	0	0	0	0.628183	0	0	0	0	0	0	0	0	0	0	3.09017	4.59422	3.04959	3.09017	2.27645	1.01102	2.27645	1.28719	2.07864	2.51484	2.07864	3.73975	1.68102	2.27645	1.50337
Hepatocytes_HB1H_AB_GTAACCCACAAA	0.894893	0	0	0	0	0	0	0	0	0	0	0	0	0	0	2.73895	4.73507	3.55553	1.80249	2.4096	1.9152	2.34238	0.894893	1.15392	2.34238	1.15392	4.02515	1.67545	1.52989	4.01214
Hepatocytes_HB1H_AB_GTACGCAAAGTT	1.06961	0	0	0	0	0	0	0	0	0	0	0	0	0	0	2.59843	4.82405	3.28998	2.66721	1.35361	0.671475	2.66721	1.57453	2.26323	2.73156	2.35813	3.32501	2.59843	1.57453	3.04925
Hepatocytes_HB1H_AB_GTATCTCCGCCG	1.10735	0	0	0	0	0	0	0	0	0	0	0	0	0	0	3.47841	5.13697	2.65121	3.14801	1.95714	1.10735	2.49691	2.20886	2.4098	2.90273	2.49691	3.67631	2.0909	2.20886	4.89579
Hepatocytes_HB1H_AB_GTCTCAATTCCA	0.878181	0	0	0	0.532544	0	0	0	0	0	0	0	0	0	0	3.17203	4.61724	2.86372	2.84345	2.24486	1.71761	2.44659	2.08351	1.83649	2.82277	1.13455	4.27218	1.65241	2.24486	3.12681
Hepatocytes_HB1H_AB_GTCTCAGAGTAG	0.795149	0.795149	0	0	0	0	0	0	0	0	0	0	0	0	0	3.18141	4.28595	1.23243	2.4793	2.11488	2.25165	1.95641	1.95641	1.53564	2.25165	1.23243	4.08276	1.76799	1.95641	3.23062
Hepatocytes_HB1H_AB_GTCTTATCGGGA	0	0	0	0	1.48332	0	0	0	0	0	0	0	0	0	0	3.4553	5.24466	2.89246	3.01108	1.48332	2.05606	2.31123	1.71261	2.75786	3.11711	2.05606	0.758863	1.71261	2.05606	0
Hepatocytes_HB1H_AB_GTGCACAAGGCG	3.41568	0	0	0	0	0	0	0	0	0	0	0	0	0	0	3.508	4.22985	2.75486	2.92652	2.75486	1.92972	2.75486	1.92972	2.5475	2.28557	2.28557	4.69975	0	0	2.92652
Hepatocytes_HB1H_AB_GTTCCTTATCTT	0.271081	0	0	0	0	0	0	0	0	0	0	0	0	0	0	3.21793	5.16869	3.5447	2.6879	1.33564	1.97791	2.55198	1.93387	1.93387	2.39463	3.11286	2.93113	1.88781	1.83951	2.6879
Hepatocytes_HB1H_AB_TAGCCACGATTG	1.93891	0	0	0	0	0	0	0	0	0	0	0	0	0	0	3.03675	4.48056	1.09318	2.70043	1.60291	1.93891	2.82553	2.18997	2.55741	2.18997	0	4.06951	2.39047	0	2.39047
Hepatocytes_HB1H_AB_TCCATCCCAAGG	0.997375	0	0	0	0.997375	0	0	0	0	0	0	0	0	0	0	2.05983	4.2156	1.81376	1.81376	2.05983	2.05983	2.79731	2.68712	2.25715	2.79731	0.997375	4.39967	2.42187	0	3.73928
Hepatocytes_HB1H_AB_TGCGTCCACAGG	0.924896	0	0	0	0	0	0	0	0	0	0	0	0	0	0	1.39704	4.21878	2.95799	2.1527	0.924896	2.786	1.39704	1.95818	1.39704	1.95818	2.57816	2.95799	1.39704	1.95818	0
Hepatocytes_HB1H_C_AAACTATGTCGT	1.01247	0	0	0	1.83373	0	0	0	0	0	0	0	0	0	0	3.67763	4.89919	3.65523	2.08063	2.08063	2.27849	2.36444	1.50514	1.01247	2.81968	1.28884	2.76602	1.01247	1.68287	3.00945
Hepatocytes_HB1H_C_AAAGGTAGTCAC	1.40488	0	0	0	0.931185	0	0	0	0	0	0	0	0	0	0	2.88551	4.71123	2.50757	2.32484	2.10109	1.89274	2.27342	2.03635	1.27047	2.54848	1.11515	4.15144	2.03635	2.32484	3.15914
Hepatocytes_HB1H_C_AACTCTCGACTG	0.89391	0	0	0	0.89391	0	0	0	0	0	0	0	0	0	0	2.6392	4.66778	2.98471	1.91378	2.6392	1.35824	2.26882	2.10698	2.10698	3.12104	1.91378	3.85502	0.89391	2.10698	4.07392
Hepatocytes_HB1H_C_AATGCGGGCCAA	0.89391	0	0	0	0.89391	0	0	0	0	0	0	0	0	0	0	2.98471	5.20172	2.73739	2.73739	2.10698	2.73739	1.35824	1.35824	2.26882	3.0552	0.89391	1.35824	2.10698	1.6741	4.04904
Hepatocytes_HB1H_C_ACCAACAAGCAA	0	1.24285	0	0	0	0	0	0	0	0	0	0	0	0	0	1.78019	4.34937	2.38526	1.24285	2.38526	1.78019	2.75956	2.12781	1.24285	2.58982	1.78019	3.75918	1.78019	1.24285	3.57
Hepatocytes_HB1H_C_AGCAGCCAAACA	0	1.59959	0	0	0	0	0	0	0	0	0	0	0	0	0	2.82162	4.90775	3.20705	3.03279	2.55358	1.59959	0	1.59959	1.59959	2.82162	2.55358	2.55358	1.59959	1.59959	0
Hepatocytes_HB1H_C_AGCCGCAATTTG	1.21021	0	0	0	1.92941	0	0	0	0	0	0	0	0	0	0	3.04503	5.28313	2.54717	2.82677	1.74193	2.34342	1.84006	1.37187	1.74193	3.04503	1.21021	1.511	1.511	2.63534	3.95515
Hepatocytes_HB1H_C_ATACACTGGTAG	0.934364	0	0	0	0	0	0	0	0	0	0	0	0	0	0	3.24764	4.94238	4.06366	3.11964	1.72931	2.59262	1.97163	0.934364	2.46972	2.70206	1.97163	3.59865	2.59262	1.72931	3.71809
Hepatocytes_HB1H_C_ATCAGCCTAGTT	1.27052	0	0	0	0.495109	0	0	0.495109	0	0.277888	0	0	0	0	0	3.24517	4.80211	3.3057	2.50241	2.04473	1.95818	2.33115	1.95818	2.12439	2.75592	1.75873	3.81124	1.27052	1.27052	0.956162
Hepatocytes_HB1H_C_CAATTAGTCCCA	2.33153	0	0	0	0	0	0	0	0	0	0	0	0	0	0	2.70408	4.68099	3.86006	2.33153	0	0	2.33153	1.7311	0	2.33153	0	1.7311	0	1.7311	3.95346
Hepatocytes_HB1H_C_CACCTAGTTTGG	0.972469	0	0	0	0.740179	0	0	0	0	0	0	0	0	0	0	2.88997	5.00763	3.28703	2.33395	1.57631	2.02523	2.09507	1.86896	2.22163	2.56951	1.68366	0	1.45604	1.57631	0.437064
Hepatocytes_HB1H_C_CATTTAAAAATT	0.610794	0	0	0	1.37286	0	0	0	0	0	0	0	0	0	0	3.21863	5.19475	3.44388	2.14909	2.48028	2.64258	2.83298	2.28644	2.64258	3.01375	2.58078	3.92537	1.56622	2.40719	0.987228
Hepatocytes_HB1H_C_CCCAGAAGTACG	0	0	0	0	0	0	0	0	0	0	0	0	0	0	0	3.38062	4.57278	2.09152	2.45495	1.51482	0	1.51482	2.09152	2.09152	2.93082	0	3.85295	2.72093	2.93082	0
Hepatocytes_HB1H_C_CCCCGCACTGCG	0	0	0	0	0.590645	0	0	0	0	0.590645	0	0	0	0	0	3.01179	4.86618	2.36667	3.40071	2.63063	2.83926	2.687	2.10977	2.20293	2.28815	0.959467	4.74081	1.76317	2.00704	0.590645
Hepatocytes_HB1H_C_CCCTTCAGGGAC	1.41329	0	0	0	1.41329	0	0	0	0	0	0	0	0	0	0	2.11087	5.88217	4.02417	0.711225	1.12264	3.36678	0.711225	0.711225	3.02981	0.711225	0	0	3.07868	1.63821	1.82171
Hepatocytes_HB1H_C_CCGCCCACGACG	0.530447	0	0	0	1.1311	0	0	0	0	0	0	0	0	0	0	3.50212	5.12114	3.76077	2.75325	2.37915	2.55682	1.8867	2.37915	2.37915	2.31214	2.16293	2.75325	1.98749	2.24032	3.31739
Hepatocytes_HB1H_C_CCGGACTGCACC	1.63914	0	0	0	0.604399	0	0	0	0	0	0	0	0	0	0	2.39442	4.19843	2.23018	1.91855	1.78857	1.63914	1.63914	1.25003	0.97844	3.15334	1.91855	4.2471	2.13669	2.23018	0.97844
Hepatocytes_HB1H_C_CGAGAAATAAAC	0	0	0	0	0	0	0	0	0	0	0	0	0	0	0	2.90859	4.96968	3.62154	2.26856	1.28084	1.95527	1.49654	1.82444	2.26856	1.67387	2.50676	1.00544	2.17463	2.26856	0
Hepatocytes_HB1H_C_CGGAAGGCAGAG	1.14115	0	0	0	0	0	0	0	0	0	0	0	0	0	0	3.35672	4.93788	3.10476	3.19598	2.25355	2.00028	0	1.14115	2.00028	2.45547	1.14115	4.06937	1.66028	2.45547	4.87484
Hepatocytes_HB1H_C_CGGCGATCTAAC	0	0	0	0	1.6072	0	0	0	0	0	0	0	0	0	0	3.71084	5.19572	3.3646	2.56237	0	1.6072	3.04186	2.19474	2.56237	2.56237	0	3.3646	2.19474	2.56237	0
Hepatocytes_HB1H_C_CGTACAAGTGCG	0.629327	0	0	0	0.629327	0	0	0	0	0	0	0	0	0	0	3.05192	4.60544	1.50527	2.70949	2.08079	1.68301	3.00962	1.68301	1.50527	2.51709	1.01258	4.3005	0.629327	1.83387	4.99281
Hepatocytes_HB1H_C_CGTCTATACAGC	0	0	0	0	0	0	0	0	0	0	0	0	0	0	0	2.64768	4.66315	3.02925	2.38333	2.02295	1.77841	2.75756	1.77841	1.45402	1.77841	1.45402	3.65645	2.52421	0	3.69793
Hepatocytes_HB1H_C_CGTCTTGTTAAG	1.10299	0	0	0	1.61469	0	0	0.513453	0	0	0	0	0	0	0	3.27714	5.27952	3.63516	2.87786	2.20305	2.04258	1.95153	2.12603	2.3413	1.95153	2.12603	1.10299	1.95153	3.01849	0
Hepatocytes_HB1H_C_CGTGCCGCAAAT	1.29484	0	0	0	1.29484	0	0	0	0	0	0	0	0	0	0	3.49058	4.81152	2.82746	2.19179	2.19179	1.84068	2.82746	1.84068	2.82746	2.6569	0	4.12648	2.19179	2.19179	0
Hepatocytes_HB1H_C_CGTTATCTAGCA	0	0	0	0	1.0348	0	0	0	0	0	0	0	0	0	0	2.7419	5.0213	3.87491	3.56887	2.8525	3.04262	1.8631	2.11121	2.95207	3.51637	1.8631	2.11121	1.0348	2.11121	0
Hepatocytes_HB1H_C_CTGCACGGATTT	1.06911	0	0	0	0	0	0	0	0	0	0	0	0	0	0	2.59772	4.72648	2.35744	2.90225	2.26254	2.15769	2.73084	1.57393	1.57393	3.21526	1.57393	4.23271	1.90781	2.04053	3.84816
Hepatocytes_HB1H_C_CTTATTGGCAAG	0	0	0	0	0.770712	0	0	0	0	0	0	0	0	0	0	2.53473	4.95243	3.23425	2.91341	2.21147	1.91788	1.91788	2.77863	2.21147	1.73081	2.53473	3.47678	1.20075	1.5005	0
Hepatocytes_HB1H_C_CTTGATCGTCTT	1.32425	0	0	0	0	0	0	0	0	0	0	0	0	0	0	3.13875	4.9732	3.52967	2.22766	2.48803	1.32425	2.22766	2.22766	1.87468	1.32425	1.32425	3.01139	2.48803	1.87468	3.86931
Hepatocytes_HB1H_C_CTTGCCAACTGG	0	0	0	0	0	0	0	0	0	0	0	0	0	0	0	3.13917	4.20848	1.1658	0	2.28584	1.1658	1.1658	1.1658	1.1658	3.39149	1.68953	3.6518	0	1.68953	1.68953
Hepatocytes_HB1H_C_GAAAGACGGAGA	0.851279	0.513614	0	0	0.851279	0	0	0.513614	0	0	0	0	0	0	0	2.83976	4.35929	1.30435	2.27492	1.95188	0.851279	1.74033	1.74033	1.30435	2.57137	2.4631	3.67034	1.61501	1.47169	1.30435
Hepatocytes_HB1H_C_GAGGGAGCAAAA	1.40407	0	0	0	0.930534	0	0	0	0	0	0	0	0	0	0	3.355	4.68685	3.45686	2.88449	2.88449	2.58678	1.72412	1.9662	1.40407	1.72412	1.9662	4.76836	2.16094	0	3.355
Hepatocytes_HB1H_C_GCAGCACCAGCA	0.505993	0	0	0	0.284664	0	0	0	0	0	0	0	0	0	0	3.25917	4.77824	3.24644	2.78183	2.02635	2.65131	2.32443	2.22277	1.88682	2.06884	2.06884	3.32051	0.505993	2.32443	0.687102
Hepatocytes_HB1H_C_GCCAAATCTTTA	1.59503	0	0	0	0	0	0	0	0	0	0	0	0	0	0	3.11825	4.84192	3.85354	2.62232	2.06368	1.3728	2.18121	2.18121	1.93047	2.97861	2.69123	4.2449	0.68417	2.06368	3.20157
Hepatocytes_HB1H_C_GCCCTATGGCTT	1.11744	0	0	0	1.63199	0	0	0.344585	0	0	0	0	0	0	0	2.88299	4.34523	2.45929	1.84818	2.6213	2.26587	2.73431	2.42348	2.17665	2.97109	1.97005	4.35584	1.78118	2.07868	4.5984
Hepatocytes_HB1H_C_GCCTCAACTTCA	0.516394	0	0	0	0.855243	0	0	0	0	0	0	0	0	0	0	3.05773	4.66132	3.28417	2.49762	2.37969	2.09158	2.28112	2.41051	1.68525	2.6031	1.90892	3.9964	1.62054	1.90892	0.516394
Hepatocytes_HB1H_C_GGAGGTTAGGTG	2.40612	0	0	0	1.7993	0	0	0	0	0	0	0	0	0	0	1.7993	4.5198	4.19856	2.40612	0	2.40612	2.40612	2.40612	1.7993	3.05313	0	0	0	1.7993	0
Hepatocytes_HB1H_C_GGATCTTGAATG	0	0	0	0	0.832858	0	0	0	0	0	0	0	0	0	0	2.63897	4.50747	3.13975	1.58916	0.832858	2.72777	2.01483	2.01483	1.82447	2.54152	2.63897	3.58621	1.28087	2.01483	0
Hepatocytes_HB1H_C_GGCCATGAACTA	1.14538	0	0	0	0.305476	0	0	0	0	0	0	0	0	0	0	3.14203	4.63647	2.83774	2.70361	2.46114	1.73068	1.95637	2.00564	1.95637	2.97441	1.73068	4.24271	1.25302	1.95637	3.76487
Hepatocytes_HB1H_C_GGCCGCCTTGTC	0.96577	0	0	0	0	0	0	0	0	0	0	0	0	0	0	2.84886	3.9081	2.01587	2.74991	1.77163	0	2.74991	2.74991	2.37592	2.74991	2.01587	4.14025	1.44777	1.44777	0
Hepatocytes_HB1H_C_GGCCTAAATAGC	0.960223	0	0	0	0.27949	0	0	0	0	0	0	0	0	0	0	3.20027	4.94609	3.08921	2.55962	2.60829	3.0594	2.55962	1.18087	1.07662	3.02867	2.16779	3.20027	1.70736	1.51447	0
Hepatocytes_HB1H_C_GGTTGCCAGCCG	1.08992	0	0	0	1.599	0	0	0	0	0	0	0	0	0	0	2.95802	4.44144	1.93472	2.23961	2.98333	1.599	2.82092	2.06802	1.93472	3.20634	1.69407	4.19926	2.38603	1.599	2.18562
Hepatocytes_HB1H_C_GTCGGTGCACGA	1.2716	0	0	0	0.825615	0	0	0	0	0	0	0	0	0	0	3.06957	5.20369	2.62705	2.90823	2.97592	1.7032	2.4772	1.2716	2.30088	3.30716	2.0037	3.78396	1.2716	2.36318	3.75436
Hepatocytes_HB1H_C_GTCTACTTCGAT	0	0	0	0	0	0	0	0	0	0	0	0	0	0	0	3.4133	4.86565	3.96942	1.70797	1.18138	0	2.30613	1.70797	1.18138	2.05112	2.94817	2.94817	2.50914	0	1.70797
Hepatocytes_HB1H_C_GTTACGTATGGG	1.44814	0	0	0	0	0	0	0	0	0	0	0	0	0	0	2.84932	4.92521	2.84932	2.37636	2.64054	2.37636	2.37636	2.01629	0	2.84932	2.37636	3.76856	2.84932	1.44814	4.32902
Hepatocytes_HB1H_C_TAGCCGGATCGG	0.941651	0	0	0	1.53683	0	0	0	0	0.419633	0	0	0	0	0	3.23891	5.04222	3.70442	3.01022	2.05133	2.28888	2.11621	1.53683	2.56436	2.67804	2.64156	3.80216	0.941651	1.64311	3.01022
Hepatocytes_HB1H_C_TCTCAATACTAG	0.947897	0	0	0	0.582293	0	0	0	0	0	0	0	0	0	0	3.03271	5.50831	3.40901	2.49006	1.42565	2.49006	2.34963	1.99076	1.87656	2.72277	2.34963	0.947897	1.59953	1.87656	4.23341
Hepatocytes_HB1H_C_TGGTAATGCCCG	0.905771	0	0	0	0	0	0	0.905771	0	0	0	0	0	0	0	3.3674	5.12125	3.20199	2.28676	2.4263	1.93085	2.7561	2.12456	2.28676	1.93085	2.4263	2.92778	2.28676	2.28676	2.65778
Hepatocytes_HB1H_C_TTCAACAACTTG	1.13281	0	0	0	0	0	0	0	0	0	0	0	0	0	0	3.34487	4.09305	1.65034	2.44425	1.98967	2.75561	1.65034	1.13281	0	1.65034	1.13281	3.41646	1.65034	2.24257	4.02023
Hepatocytes_HB1H_C_TTGGATGCGCCG	1.42914	0	0	0	0	0	0	0.950713	0	0	0	0	0	0	0	2.82586	4.06306	3.14526	1.99473	2.72707	2.19029	2.61743	1.99473	1.42914	2.61743	1.42914	4.92384	2.19029	1.42914	0
Hepatocytes_HB1N_B_GGAGATGAAGAA	0	0	0	0	0	0	0	0	0	0	0	0	0	0	0	0	5.50294	3.36498	0	0	2.70581	0	0	2.07734	0	0	2.70581	0	0	5.47408
Hepatocytes_HB1N_B_GGATCTTTTATG	0	0	0	0	0	0	0	0	0	1.28171	0	0	0	0	0	0	6.07089	3.19562	0	0	2.81042	1.82546	0	1.82546	1.28171	0	2.4346	0	0	3.68993
Hepatocytes_HB1N_C_GACTTACCACGG	0	0	0	0	2.81091	0	0	0	0	0	0	0	0	0	0	3.19612	3.86859	0	2.17617	0	0	0	0	2.17617	0	0	4.15104	0	2.17617	0
Hepatocytes_HB1N_C_GTCGGGAAGGAG	2.43793	0	0	0	0	0	0	0	0	2.43793	0	0	0	0	0	2.43793	5.296	2.43793	2.43793	0	0	0	0	0	0	0	2.43793	0	3.08642	3.97493
Hepatocytes_HB3H_A_GGAGGAAATGCG	0	0	0	0	0	0	0	0	0	2.79731	0	0	0	0	0	1.81376	3.95766	0	0	0	0	0	1.81376	1.81376	0	0	0	0	0	5.49007
Hepatocytes_HB3H_A_GGGTCATACCTC	1.78347	0	0	0	0	0	0	0	0	3.70387	0	0	0	0	0	0	3.81891	0	0	0	0	0	0	0	0	0	0	3.03505	0	5.62844
Hepatocytes_HB3H_C_AATATCTGGGAC	2.33827	0	0	0	0	0	0	0	0	0	0	0	0	0	0	0	4.19785	0	0	2.33827	0	0	2.98197	0	0	0	0	0	0	5.60777
Hepatocytes_HB3H_C_GATGACAGTCCA	0	2.3693	0	0	0	0	0	0	0	0	0	0	0	0	0	3.01455	4.47971	0	2.3693	2.3693	0	0	0	0	0	0	0	0	0	4.84394
Hepatocytes_HB3H_C_GTGTGCCACCTC	3.66489	0	0	0	0	0	0	0	0	3.17099	0	0	0	0	0	2.78629	2.15296	2.15296	3.66489	2.15296	0	0	0	0	2.15296	0	3.66489	0	0	0
Hepatocytes_HB3H_C_TTAGTTCAGAAG	3.11746	0	0	0	0	0	0	0	0	0	0	0	0	0	0	2.26546	2.90532	2.90532	2.90532	0	0	1.67106	1.67106	0	0	0	3.57072	0	0	0
Hepatocytes_HB5H_B_GCGTGCTACTTC	0	0	0	0	0	0	0	1.42517	0	0	0	0	0.94751	0	0	2.61258	3.61962	0.94751	2.18565	1.74708	1.42517	2.18565	1.99022	0	1.42517	1.74708	3.26837	1.99022	0	2.9933
Hepatocytes_HB5H_B_GGCGGACACCCT	1.61104	0	0	0	0	0	0	1.61104	0	0	0	0	1.61104	0	0	2.5668	2.5668	0	0	2.199	0	0	0	0	2.199	1.61104	3.2208	2.199	1.61104	4.17636
Hepatocytes_HB5H_C_CGATCGCGCCAA	2.01235	0	0	0	0	0	0	0	0	0	0	0	0	0	0	3.50869	3.9674	2.63632	0	2.63632	0	0	2.63632	2.01235	3.01762	2.01235	3.01762	3.01762	0	2.63632
Hepatocytes_HB5H_C_TTAAGCTACTCC	0	0	0	0	0	0	0	0	0	0	0	0	0	0	0	1.87165	3.44185	1.87165	2.22447	1.87165	1.32163	1.32163	2.48475	0	1.32163	1.87165	2.69108	0	0	2.86204
Hepatocytes_HB7H_AB_AAGACGATATGC	2.28584	0	0	0	0	0	0	0	0	0	0	0	0	0	0	1.68953	3.90372	0	1.68953	0	2.28584	1.68953	2.28584	0	0	1.68953	4.44174	1.68953	2.28584	0
Hepatocytes_HB7H_AB_ATACGGAAGACC	3.10421	0	0	0	0	0	0	0	0	1.51482	0	0	0	0	0	1.51482	3.59693	2.09152	2.72093	0	0	2.72093	1.51482	2.09152	2.09152	2.45495	3.85295	2.45495	1.51482	0
Hepatocytes_HB7H_AB_ATTCATTAGATC	2.45869	0	0	0	0	0	0	0	0	0	0	0	0	0	0	3.10812	4.09087	1.84763	2.83522	0	1.84763	1.84763	1.84763	0	1.84763	1.84763	4.09087	1.84763	0	0
Hepatocytes_HB7H_AB_CAGAGCACGCGG	0	0	0	0	0	0	0	0	0	0	0	0	0	0	0	2.56809	4.6381	4.37281	2.56809	0	3.22215	0	1.94883	0	1.94883	0	1.94883	0	0	0
Hepatocytes_HB7H_AB_GACCCTGGTTCG	0	0	0	0	0	0	0	0	0	0	0	0	0	0	0	3.57645	3.7541	3.0841	2.07308	2.70126	2.70126	2.07308	0	3.0841	2.07308	0	4.15172	0	2.70126	0
Hepatocytes_HB7H_AB_GATCAGCGCTAC	1.61426	0	0	0	0	0	0	0	0	0	0	0	0	0	0	1.61426	4.01324	2.20258	2.57051	1.10263	1.10263	0	1.10263	1.61426	0	3.14125	3.56119	1.10263	1.95107	0
Hepatocytes_HB7H_AB_GGTTACGTCCTC	1.32649	0	0	0	0	0	0	0	0	1.32649	0	0	0	0	0	2.23037	3.25463	1.32649	3.14166	1.87726	1.87726	0	3.35612	0	1.32649	2.23037	3.81297	2.86828	1.87726	0
Hepatocytes_HB7H_AB_GTCACGGAATGA	2.08225	0	0	0	0	0	0	0	0	0	0	0	0	0	0	2.08225	3.51962	2.54193	1.73724	2.33827	2.08225	2.08225	1.73724	0	1.73724	2.71104	3.44779	2.08225	0	0
Hepatocytes_HB7H_AB_TGTAATGGGTAC	2.55022	0	0	0	0	0	0	0	0	0	0	0	0	0	0	2.92931	4.27471	1.93224	1.93224	0	2.55022	2.28822	0	1.93224	1.93224	2.92931	4.39094	2.28822	0	0
Hepatocytes_HB7H_AB_TGTACTACAAAT	0	0	0	0	0	0	0	0	0	0	0	0	0	0	0	1.96871	4.08654	2.32651	1.40627	0	1.40627	1.96871	1.40627	0	0	2.32651	3.63676	1.40627	1.40627	0
Hepatocytes_HB7H_C_CGACGTATGCGG	0	0	0	0	0	0	0	0	0	0	0	0	0	0	0	3.10618	3.91346	1.14217	2.89417	2.45683	0	2.62477	2.45683	0	1.14217	2.25489	4.32644	0	0	0
Hepatocytes_HB7H_C_CTCGATCCCCGC	0	0	0	0	1.46608	0	0	0	0	0	0	0	0	0	0	3.19153	4.43445	2.66228	0	1.46608	1.46608	3.04421	0	1.46608	1.46608	2.03659	4.76753	2.66228	0	0
Hepatocytes_HB7H_C_TAGACTTCGTCC	0	0	0	0	0	0	0	0	0	2.84153	0	0	0	0	0	2.20509	5.03922	2.84153	0	0	0	2.84153	0	0	0	0	3.22736	3.22736	0	0
Hepatocytes_HB7H_C_TAGCGTATCGTA	1.89409	0	0	0	0	0	0	0	0	1.89409	0	0	0	0	0	0	3.94775	2.88701	1.89409	2.88701	0	0	2.50903	0	2.50903	3.83238	4.14491	1.89409	3.70194	0
Hepatocytes_HB7H_C_TTCGAGACTCCG	1.81894	1.2761	0	0	0	0	0	0	0	0	0	0	0	0	0	3.18816	3.54311	1.81894	3.3813	1.81894	1.81894	1.2761	1.2761	0	2.16882	2.16882	4.18306	1.81894	0	0
Hepatocytes_HB7N_C_AAGACGATATGC	2.10406	0	0	0	0	0	0	0	0	0	0	0	0	0	0	2.73429	4.29038	0	2.10406	0	3.11787	2.10406	2.10406	0	0	2.10406	4.69127	0	2.73429	0
Hepatocytes_HB7N_C_ATACGGAAGACC	3.13191	0	0	0	0	0	0	0	0	1.86864	0	0	0	0	0	1.86864	3.34629	2.85867	2.48148	0	0	3.13191	0	2.48148	2.48148	2.48148	4.11536	2.85867	0	0
Hepatocytes_HB7N_C_GATCAGCGCTAC	0	0	0	0	0	0	0	0	0	0	0	0	0	0	0	1.5274	4.18832	2.46968	1.5274	0	2.10565	0	0	1.5274	0	2.73598	3.61259	0	1.5274	0
Hepatocytes_HB7N_C_GGTTACGTCCTC	0	0	0	0	0	0	0	0	0	0	0	0	0	0	0	1.81376	3.45949	0	2.79731	0	2.79731	0	3.06963	0	0	1.81376	3.95766	3.06963	1.81376	0
Hepatocytes_HB7N_C_GTCACGGAATGA	2.612	0	0	0	0	0	0	0	0	0	0	0	0	0	0	2.24257	3.09303	2.24257	2.24257	3.26776	1.65034	2.24257	1.65034	0	2.24257	1.65034	3.41646	2.24257	0	0
Hepatocytes_HB7N_C_TGTAATGGGTAC	2.37106	0	0	0	0	0	0	0	0	0	0	0	0	0	0	3.22969	4.5351	0	0	0	3.01639	2.37106	1.76719	2.37106	2.37106	1.76719	4.23354	2.37106	0	0
Hepatocytes_HB7N_C_TGTACTACAAAT	0	0	0	0	0	0	0	0	0	0	0	0	0	0	0	1.92595	4.18172	1.92595	1.92595	1.92595	1.92595	1.92595	0	0	0	0	4.34642	1.92595	0	0
[truncated: 13 more columns]

## Sheet: Fig. 1c
Normalized counts	ALB	HNF4A	GPC3	SPINK1	MEG3	GLUL	CYP2E1	OAT	RHBG	TBX3	ALDOB	ASS1	PCK1	FBP1	HAL	AXIN2	LEF1	APCDD1	NOTUM	NKD1	FGFR1	FGF2	FGF9	FGF20	EGFR
Cholangiocytes_HB10T_C_AAGATAATACTG	0	0	0	0	0	1.75759	0	0	0	0	0	0	0	0	0	0	0	0	0	0	0	0	0	0	0
Cholangiocytes_HB10T_C_ATACCCGTGCAG	0	0	0	0	0	2.30457	0	1.38795	0	0	0	0	0	0	0	0	0	1.38795	0	0	0	0	0	0	0
Cholangiocytes_HB10T_C_CACGAACGGAAG	0	0	0	0	2.26392	0	0	0	0	0	0	0	0	0	0	0	0	0	0	0	2.26392	0	0	0	0
Cholangiocytes_HB10T_C_TCAAATAACACT	2.0521	0	0	0	2.0521	0	0	0	0	0	0	0	0	0	0	0	0	0	0	0	0	0	0	0	0
Cholangiocytes_HB11H_1_AACGCGTCCCCA	3.57768	0	0	0	0	2.68196	0	0	0	0	0	0	0	0	0	0	0	0	0	0	0.92133	0	0	0	0
Cholangiocytes_HB11H_1_AGATGTTCTGTT	3.51795	0	0	0	0	0	0	0	0	0	0	0	0	0	0	0	0	0	0	0	0	0	0	0	0
Cholangiocytes_HB11H_1_CAAACAATCTAG	3.4533	0	0	0	0	2.15769	0	0	0	0	0	0	0	0	0	0	0	0	0	0	0	0	0	0	0
Cholangiocytes_HB11H_1_CAGCCGATGGGT	3.91577	0	0	0	0	0.912498	0	0	0	0	0	0	0	0.912498	0	0	0	0.912498	0	0	1.69957	0	0	0	1.69957
Cholangiocytes_HB11H_1_CATACTCTTATG	4.291	0	0	0	0	2.30308	0	0	0	0	0	0	0	0	0	1.7052	0	0	0	0	0	0	0	0	0
Cholangiocytes_HB11H_1_CCTTATACGTCC	3.58839	0	0	0	0	1.79594	0	0	0	0	0	0	0	0	0	0	0	0	0	0	0	0	0	0	3.43884
Cholangiocytes_HB11H_1_CGATATGTACTG	3.97836	0	0	0	0	0	0	0	0	0	0	0	0	0	0	0	0	0	0	0	2.07826	0	0	0	1.50303
Cholangiocytes_HB11H_1_CGATTGTGGCTT	2.86136	1.16254	0	0	0	0.741471	0	0	0	0	0	0	0	0	0	0	0	0	0	0	0.741471	0	0	0	1.45793
Cholangiocytes_HB11H_1_CGTCCAGTCGTG	2.63092	0	0	0	0	0	0	0	0	0	0	0	0	0	0	0	0	0	0	0	2.63092	0	0	0	0
Cholangiocytes_HB11H_1_CGTCTGAGGCCG	3.69659	0	0	0	0	0.99662	0	0	0	0	0	0	0	0	0	0	0	0	0	0	0.617645	0	0	0	2.42078
Cholangiocytes_HB11H_1_GCCTCAACTAGT	2.87168	0	0	0	0	2.23359	0	0	0	0	0	0	0	0	0	0	0	1.64223	0	0	0	0	0	0	0
Cholangiocytes_HB11H_1_GCTTCCTTTTAA	4.60999	0	0	0	0	0.503495	0	0	0	0	0	0	0	0.503495	0	0	0	0	0	0	1.45219	0	0	0	1.93013
Cholangiocytes_HB11H_1_GGCATTGTCAGC	4.21426	0.396392	0	0	0	1.92241	0	0	0	0	0	0	0	0	0	0	0	0	0	0	0.396392	0	0	0	1.23322
Cholangiocytes_HB11H_1_GGTATGACAGAA	3.13594	0	0	0	0	1.54081	0	0	0	0	0	0	0	0	0	0	0	0	0	0	1.54081	0	0	0	1.8722
Cholangiocytes_HB11H_1_GTTGACAAACGG	3.72931	0	0	0	0	1.31104	0	0	0	0	0	0	0	0	0	0	0	0	0	0	0	0	0	0	2.21157
Cholangiocytes_HB11H_1_TCAGAAGCTCAG	4.40743	0	0	0	0	1.435	0	0	0	0	0	0	0	0	0	0	0	0	0	0	1.14202	0	0	0	2.00139
Cholangiocytes_HB11H_1_TCCAATATGGCT	4.20257	0	0	0	0	1.12841	0	0	0	0	0	0	0	0	0	0	0	0	0	0	0	0	0	0	1.82887
Cholangiocytes_HB11H_1_TCGGAGTAGCCT	4.04655	0	0	0	0	1.64579	0	0	0	0	0	0	0	0.468672	0	0	0	0	0	0	1.38363	0	0	0	1.52328
Cholangiocytes_HB11H_2_CGCGCCAGGTAA	3.52166	2.22031	0	0	0	0	0	0	0	0	0	0	0	0	0	0	0	0	0	0	0	0	0	0	2.22031
Cholangiocytes_HB11H_2_CGTTATCATCTT	3.92304	0	0	0	0	0	0	0	0	0	0	0	0	0	0	0	0	0	0	0	0	0	0	0	0
Cholangiocytes_HB11H_2_CTAGTACAGATC	2.31533	0	0	0	0	0	0	0	0	0	0	0	0	0	0	0	0	0	0	0	0	0	0	0	0
Cholangiocytes_HB11H_2_GATAGGATGCTC	0	2.27168	0	0	0	0	0	0	0	0	0	0	0	0	0	0	0	0	0	0	0	0	0	0	2.91188
Cholangiocytes_HB11H_2_GATATCCGCTGT	0	0	0	0	0	0	0	0	0	0	0	0	0	0	0	0	0	0	0	0	0	0	0	0	2.24785
Cholangiocytes_HB11H_2_GCCGGATACTGG	2.373	1.08042	0	0	0	1.08042	0	0	0	0	0	0	0	0	0	0	0	1.08042	0	0	1.58756	0	0	0	0
Cholangiocytes_HB11H_2_GCGTACTGAAGG	3.43568	0	0	0	0	2.14161	0	0	0	2.14161	0	0	0	0	0	0	0	0	0	0	0	0	0	0	2.77423
Cholangiocytes_HB11H_2_GGACATCCATAC	2.60443	0	0	0	0	0	0	0	0	0	0	0	0	0	0	0	0	0	0	0	0	0	0	0	1.41849
Cholangiocytes_HB11H_2_GGAGGCTTGAGC	4.66809	0	0	0	0	0	0	0	0	0	0	0	0	0	0	0	0	0	0	0	0	0	0	0	1.68558
Cholangiocytes_HB11H_2_GGTCTCATAGCT	3.5043	0	0	0	0	0	0	0	0	0	0	0	0	0	0	0	0	0	0	0	1.72425	0	0	0	0
Cholangiocytes_HB11H_2_GTCTTATCGGTG	3.38602	0	0	0	0	0	0	0	0	0	0	0	0	0	0	0	0	0	0	0	2.21448	0	0	0	0
Cholangiocytes_HB11H_2_TACCGTCTGTCT	3.27416	0	0	0	0	1.99542	0	0	0	0	0	0	0	0	0	0	0	0	0	0	1.99542	0	0	0	1.42974
Cholangiocytes_HB13H_12_CACATGTATGAG	4.16086	0.393312	0	0	0	1.84066	0	0	0	0	0.894308	0	0	0	0	0	0	0	0	0	1.07416	0	0	0	0
Cholangiocytes_HB13H_12_CAGTATCGGAAT	3.6523	0	0	0	0	2.34093	0	0.486158	0	0	0	0	0	0.811869	0	0	0	1.55948	0	0	0	0	0	0	0.486158
Cholangiocytes_HB13H_12_CATGAGAAAACA	3.02418	0	0	0	0	0	0	0	0	0	0	0	0	0	0	0	0	1.59238	0	0	0	0	0	0	1.08442
Cholangiocytes_HB13H_12_CCCGTCTGCGCG	3.53268	0.728257	0	0	0	2.1401	0	0	0	0	0	0	0	0	0	0	0	0.728257	0	0	0.728257	0	0	0	2.00536
Cholangiocytes_HB13H_12_CCGGTGTGTAGT	4.62292	1.26742	0	0	0	2.29565	0	0	0	0	0	0	0	1.57433	0	0	0	0.822347	0	0	0	0	0	0	1.80884
Cholangiocytes_HB13H_12_CCTCGCGTATTG	4.50432	0.756936	0	0	0	1.48051	0	0	0	0	1.48051	0	0	0	0	0	0	0	0	0	1.48051	0	0	0	1.70963
Cholangiocytes_HB13H_12_CCTGTCTGTCCC	3.16859	1.16438	0	0	0	2.12184	0	1.16438	0	0	0	0	0.550803	0	0	0	0	0.903931	0	0	0.550803	0	0	0	1.37082
Cholangiocytes_HB13H_12_CCTTCCGTTAAC	2.85416	1.1135	0	0	0	1.1135	0	0	0	0	0	0	0	1.1135	0	0	0	0	0	0	0.704332	0	0	0	1.40302
Cholangiocytes_HB13H_12_CGAAGATCTGGC	3.49547	0	0	0	0	1.84493	0	0	0	0	0	0	0	0	0	0	0	0	0	0	0	0	0	0	0
Cholangiocytes_HB13H_12_CGATCAAGGACT	4.02002	0	0	0	0	1.13267	0	0	0	0	1.13267	0	0	1.13267	0	0	0	0	0	0	0	0	0	0	2.44406
Cholangiocytes_HB13H_12_CGGGTGGGATCT	2.80681	0	0	0	0	1.41376	0	1.41376	0	0	0	0	0	0	0	0	0	1.41376	0	0	0	0	0	0	1.97724
Cholangiocytes_HB13H_12_CGTCTAACAGTG	4.56803	0.746105	0	0	0	2.86969	0	0	0	0	0.746105	0	0	0	0	0	0	0	0	0	0	0	0	0	1.16862
Cholangiocytes_HB13H_12_CGTGCTAAGTGA	3.96423	0	0	0	0	1.14845	0	0	0	0	0	0	0	0	0	0	0	0	0	0	0	0	0	0	0
Cholangiocytes_HB13H_12_CGTTACGCCGCT	4.56187	0	0	0	0	1.49198	0	0	0	0	0	1.00172	0	0	0	0	0	0	0	0	0	0	0	0	0
Cholangiocytes_HB13H_12_CTAACACGTGGC	4.19824	0	0	0	0	1.68106	0	0	0	0	0	0	0	0	0	0	0	0	0	0	0	0	0	0	1.36461
Cholangiocytes_HB13H_12_CTAAGTGTATTC	2.96558	0.505222	0	0	0	1.08926	0	0	0	0	0	0	0	0.505222	0	0	0	1.52941	0	0	0.505222	0	0	0	1.28907
Cholangiocytes_HB13H_12_CTCCGGTATTTA	4.81485	0	0	0	0	3.0507	0	0	0	0	0.935492	0	0	0	0	0	0	0	0	0	0	0	0	0	0.935492
Cholangiocytes_HB13H_12_CTTACGCCACTA	4.62727	0	0	0	0	1.61927	0	0	0	0	0	0	0	1.10681	0	0	0	0	0	0	0	0	0	0	0
Cholangiocytes_HB13H_12_CTTCGTGACTGC	4.30946	0	0	0	0	1.9226	0	0	0	0	0	0	0	0	0	0	0	0.606553	0	0	0	0	0	0	1.25342
Cholangiocytes_HB13H_12_CTTTGGACTCTG	3.84058	0	0	0	0	0.817726	0	0	0	0	0	0	0	0.817726	0	0	0	1.26149	0	0	0.817726	0	0	0	0
Cholangiocytes_HB13H_12_GACAGCATAGAA	1.27827	0.417447	0	0.711067	0	0.417447	0	0.417447	0	0	0	0	0	1.12243	0	0	0	0.937756	0	0	1.41305	0	0	0	0.711067
Cholangiocytes_HB13H_12_GACTATATCGGC	3.81189	0	0	0	0	0	0	0	0	0	3.97554	0	0	0	0	0	0	0	0	0	0	0	0	0	1.30317
Cholangiocytes_HB13H_12_GACTTTGAGTGA	4.60807	1.084	0	0	0	1.68678	0	0	0	0	0.903145	0	0	0	0	0	0	0	0	0	1.36984	0	0	0	0.903145
Cholangiocytes_HB13H_12_GAGGCCTACTCA	3.4895	0	0	0	0	1.65555	0	0	0	0	0	0.722213	0	0.722213	0	0	0	0.722213	0	0	0	0	0	0	1.42958
Cholangiocytes_HB13H_12_GATCTGGTTCGC	1.7806	0	0	0	0	1.7806	0	0	0	0	0	0	0	0.803503	0	0	0	0.803503	0	0	0.803503	0	0	0	2.12824
Cholangiocytes_HB13H_12_GATGTATCCGAC	3.06549	0	0	0	0	1.52778	0	1.22533	0	0	0	0	0	0	0	0	0	0	0	0	0.789659	0	0	0	1.75968
Cholangiocytes_HB13H_12_GATGTCATTTTT	5.27988	0.477705	0	0	0	0.79964	1.54206	0	0	0	2.67223	0.79964	0	0.477705	0	0	0	0	0	0	0	0	0	0	0
Cholangiocytes_HB13H_12_GCATAGATACTC	4.93411	1.02245	0	0	0	0.368108	0	0	0	0	2.98011	1.30019	0	0	0	0	0	0	0	0	0.636575	0	0	0	1.17093
Cholangiocytes_HB13H_12_GCCCTGAATGCT	2.62307	0	0	0	0	0.99463	0	0	0	0	0	0	0	0.616191	0	0	0	0	0	0	0.99463	0	0	0	0
Cholangiocytes_HB13H_12_GCTAGTTCCACA	2.81264	0	0	0	0	0	0	0	0	0	0	0	0	0.652747	0	0	0	0	0	0	0	0	0	0	0
Cholangiocytes_HB13H_12_GCTTGACCCAGT	3.88447	0.577178	0	0	0	1.41683	0	0	0	0	0	0	0	0	0	0	0	0.577178	0	0	0	0	0	0	0.577178
Cholangiocytes_HB13H_12_GGAGCGGACGCA	5.0158	0	0	0	0	0	0	0	0	0	0	0	0	0	0	0	0	0	0	0	0	0	0	0	0
Cholangiocytes_HB13H_12_GGAGTGACGCTG	4.54619	0	0	0	0	0	0	0	0	0	0	0	0	0	0	0	0	1.40072	0	0	0	0	0	0	0
Cholangiocytes_HB13H_12_GGGTGGTTATTG	4.76169	0.97873	0	0	0	0.509483	0	0	0	0	3.6856	1.38377	0	0.845379	0	0	0	0	0	0	1.53781	0	0	0	0.691468
Cholangiocytes_HB13H_12_GGTAAACTCTGC	3.46368	0.864936	0	0	0	2.48481	0	0	0	0	0	0	0	0	0	0	0	0	0	0	0.523205	0	0	0	1.49001
Cholangiocytes_HB13H_12_GTAAGTCCAAGA	4.53453	0	0	0	0	2.30925	0	0	0	0	0	0	0	0.562795	0	0	0	0.562795	0	0	1.18379	0	0	0	0.562795
Cholangiocytes_HB13H_12_GTACGACCTGAG	4.79653	0.935916	0	0	0	2.07606	0	0	0	0	0	0	0	0.573673	0	0	0	0	0	0	0.935916	0	0	0	0.935916
Cholangiocytes_HB13H_12_GTAGATTTGAAA	3.89505	0	0	0	0	0.833594	0	0	0	0	0	0	0	0.833594	0	0	0	2.31363	0	0	2.01595	0	0	0	2.31363
Cholangiocytes_HB13H_12_GTATCGTTTCAG	4.77956	0	0	0	0	2.13672	0	0	0	0	0	0	0	1.38345	0	0	0	0	0	0	0	0	0	0	1.70165
Cholangiocytes_HB13H_12_GTCACAGTCAGG	4.09964	0	0	0	0	0.866891	0	0	0	0	0	0	1.63676	0	0.866891	0	0	1.87457	0	0	0	0	0	0	1.87457
Cholangiocytes_HB13H_12_GTCCGAGACTGA	3.06667	0	0	0	0	1.16721	0	0	0	0	0	0	0	0.44035	0	0	0	0.745028	0	0	0	0	0	0	2.44337
Cholangiocytes_HB13H_12_GTGACAAAGTGA	3.79443	0	0	0	0	1.36017	0	0	0	0	0.895449	0	0	0	0	0	0	1.36017	0	0	0.895449	0	0	0	2.10926
Cholangiocytes_HB13H_12_GTGCTCACACCT	1.23117	0.961958	0	0	0	1.44306	0	0.592447	0	0	0	0	0	0	0	0	0	0.592447	0	0	1.23117	0	0	0	0.961958
Cholangiocytes_HB13H_12_GTGGTTCTTCTA	3.2128	0	0	0	0	1.38155	0	0	0	0	0	0	0	0	0	0	0	0.912498	0	0	0	0	0	0	1.69957
Cholangiocytes_HB13H_12_TAACCGTTAGTT	3.8067	1.19873	0	0	0	2.3286	0	0	0	0	0	0	0	0	0	0	0	1.19873	0	0	0	0	0	0	1.19873
Cholangiocytes_HB13H_12_TACATTGTCCTA	3.01179	0	0	0	0	1.58201	0	0	0	0	1.07581	0	0	0	1.58201	0	0	0	0	0	0	0	0	0	0
Cholangiocytes_HB13H_12_TCATTGACACTG	2.50379	1.43704	0	0	0	0.588927	0	0.588927	0	0	0	0	0	1.22559	0	0	0	2.1995	0	0	0	0	0	0	1.43704
Cholangiocytes_HB13H_12_TCGGGAGCGTTT	5.34233	0.589498	0	0	0	2.50497	0	0	0	0	3.57045	0.589498	0	1.76104	0.589498	0	0	0	0	0	0	0	0	0	0.589498
Cholangiocytes_HB13H_12_TCTGTGAGTATC	2.76858	0	0	0	0	0.88479	0	0	0	0	0	0	0	0.537217	0.537217	0	0	2.00163	0	0	0.88479	0	0	0	0
Cholangiocytes_HB13H_12_TGACCTGCCGAA	4.58954	0.889156	0	0	0	0	0	0	0	0	2.2616	1.35226	0	0	0	0	0	0	0	0	0.889156	0	0	0	0.889156
Cholangiocytes_HB13H_12_TGGGTCCACGTC	2.3873	0	0	0	0	1.45738	0	0	0	0	0	0	0	1.29081	0	0	0	0.840649	0	0	0.506176	0	0	0	0
Cholangiocytes_HB15H_1_CAAACACACGGA	3.70835	0	0	0.716381	0	0.716381	0.716381	0	0	0	0	0.716381	0	0	0	0	0	0	0	0	1.98541	0	0	0	1.42095
Cholangiocytes_HB15H_1_CAATCGCGCAAC	2.22434	0	0	0	0	0	0	0	0	0	0	0	0	0	0	0	0	0	0	0	2.86191	0	0	0	0
Cholangiocytes_HB15H_1_CACTGGATTCCG	2.59058	0	0	0	0	0.972674	0	0	0	0	0.600211	0	0	0	0	0	0	0	0	0	1.24344	0	0	0	0.600211
Cholangiocytes_HB15H_1_CAGACTGCGAAA	1.29407	0	0	0	0	0	1.29407	0	0	0	1.29407	0	0	0	0	0	0	0	0	0	1.29407	0	0	0	1.29407
Cholangiocytes_HB15H_1_CAGTTACCAAAT	3.81482	0	0	0	0	0	0	0	0	0	0	0	0	0	0	0	0	0	0	0	0	0	0	0	0
Cholangiocytes_HB15H_1_CCAATAGCTGAC	5.25603	0	0	0	0	1.71216	0	0	0	0	0	0	0	0	0	0	0	0	0	0	1.99569	0	0	0	2.11209
Cholangiocytes_HB15H_1_CCGTACTATATC	3.32424	0	0	0	0	1.3801	0	0	0	0	0	0	0	0	0	0	0	0	0	0	1.3801	0	0	0	1.3801
Cholangiocytes_HB15H_1_CCGTGTGATCCT	2.47522	0.645547	0	0	0	1.03463	0.645547	0	0	0	0	0	0	1.03463	0	0	0	0.645547	0	0	1.03463	0	0	0	0
Cholangiocytes_HB15H_1_CCTTCCCCATAA	3.97357	1.24832	0	0	0	1.78657	0	0	0	0	0	0	0	0	0	0	0	0	0	0	1.78657	0	0	0	0
Cholangiocytes_HB15H_1_CGCCCAGCTTCA	3.21998	0	0	0	0	0	0	0	0	0	0	0	0	0	0	0	0	0	0	0	0.916981	0	0	0	0
Cholangiocytes_HB15H_1_CGCCTTTGCGCC	0	0	0	1.27871	0	0	0	0	0	0	0	0	0	0	0	0	0	0	0	0	2.17203	0	0	0	1.27871
Cholangiocytes_HB15H_1_CGGATTGAGACA	3.5033	1.36852	0	0	0	0	0	0	0	0	0	0	0	0.902099	0	0	0	0	0	0	0.902099	0	0	0	0
Cholangiocytes_HB15H_1_CGTCGTCCTGGA	0	0	0	0.974879	0	2.02859	0	0	0	0	0	0	0	0	0	0.601812	0	0	0	0	2.59386	0	0	0	1.45901
Cholangiocytes_HB15H_1_CTATCTTGTGTG	4.11608	0	0	0	0	1.10962	0	0	0	0	0	0	0	0	0	0	0	0	0	0	1.47903	0	0	0	0.856741
Cholangiocytes_HB15H_1_CTCCTAAACGGG	0	0	0	0	0	1.19181	0	0	0	0	0	1.19181	0	0	0	0	0	0	0	0	1.72028	0	0	0	2.06422
Cholangiocytes_HB15H_1_CTTCCTTGATTT	3.99015	0	0	0	0	0	0	0	0	0	0	0	0	0.791173	0	0	0	0	0	0	0.791173	0	0	0	0
Cholangiocytes_HB15H_1_GCGAGCGCTACC	2.19972	0	0	0	0	1.61168	0	0	0	0	0	0	0	0.848901	0	0	0	0	0	0	0	0	0	0	0
Cholangiocytes_HB15H_1_GCGGCTATTTTG	2.25968	0	0	0	0	1.27369	0	0	0	0	0.619501	0	0	0.619501	0	0	0	0	0	0	0.999161	0	0	0	1.48885
Cholangiocytes_HB15H_1_GGCTAGGGATGA	3.41887	0	0	0	0	0	0	0	0	0	0	0	0	1.24163	0	0	0	0	0	0	2.12629	0	0	0	1.24163
Cholangiocytes_HB15H_1_GGGCCGGCGATA	3.09612	0	0	0	0	0	0	0	0	1.01499	0	0	0	1.01499	0	0	0	0	0	0	1.01499	0	0	0	0
Cholangiocytes_HB15H_1_GGGTTGAAAAAT	2.04621	0	0	0	0.611025	0.611025	0	0	0	0	0	0	0	1.8007	0	0	0	0.611025	0	0	2.04621	0	0	0	1.26043
Cholangiocytes_HB15H_1_GTGTATTGACTG	1.032	1.032	0	1.52896	0	0	0	0	0	0	0	0	0	0	0	0	0	0	0	0	1.85943	0	0	0	1.85943
Cholangiocytes_HB15H_1_TACCGTTTATTA	4.12776	0.476476	0	0	0	1.23592	0	0	0	0	0.476476	0	0	0	0	0	0	0	0	0	0.797857	0	0	0	0.797857
Cholangiocytes_HB15H_1_TAGAGCGTTCTC	4.11109	0	0	0	0	0	0	0	0	0	0	0	0	0	0	0	0	0	0	0	2.03708	0	0	0	1.17022
Cholangiocytes_HB15H_1_TATAAGATCCCG	4.04859	0	0	0	0	2.00142	0	0	0	0	0	0	0.82414	0	0	0	0	0	0	0	0	0	0	0	0.82414
Cholangiocytes_HB15H_1_TCAACGGCAGCC	0	0	0	0	0	1.15586	0	0	0	0	0	0	0	0	0	0	0	0	0	0	2.64337	0	0	0	1.15586
Cholangiocytes_HB15H_1_TCGGGGTGGTGA	3.45568	0	0	0	0	1.44207	0	0	0	0	0	0	0	0	0	0	0	0	0	0	2.00941	0	0	0	0
Cholangiocytes_HB15H_2_CCCATCTCAATG	4.07948	0	0	0	0	1.14816	0	0	0	0	0	0	0	0	0	0	0	0	0	0	0	0	0	0	0
Cholangiocytes_HB15H_2_CCGGTCAGGTGC	3.20582	0	0	0	0	0	0	0	0	0	0	0	0	0	0	0	0	0	0	0	1.93426	0	0	0	0
Cholangiocytes_HB15H_2_CCTCAGCGAGGC	0	0.996404	0	0	0	0	0	0	0	0	0	0	0	0	0	0	0	0	0	0	2.05849	0	0	0	0
Cholangiocytes_HB15H_2_CCTCTTAAACCA	4.31361	0	0	0	0	0	0	0	0	0	0	0	0	0	0	0	0	0	0	0	0	0	0	0	0
Cholangiocytes_HB15H_2_CGAATCCTATTG	3.98179	0	0	0	0	2.10101	0.786521	0	0	0	1.52328	0	0	0	0	0	0	0	0	0	0	0	0	0	0
Cholangiocytes_HB15H_2_CGCGTCACGGAG	3.26286	0	0	0	0	1.66572	0	0	0	0	0	0.477961	0	0	0	0	0	0	0	0	2.82923	0	0	0	1.04322
Cholangiocytes_HB15H_2_CTAACTTTGCGG	2.76618	0.467445	0	0	0	1.94005	0	0	0	0	0	0	0	0	0	0	0	0.467445	0	0	0.467445	0	0	0	1.64314
Cholangiocytes_HB15H_2_CTACCCGCAAAA	3.28778	0	0	0	0	1.09304	0	0	0	0	0	0	0	0	0	0	0	0	0	0	1.09304	0	0	0	1.09304
Cholangiocytes_HB15H_2_GAACAACAACAC	5.1499	0	0	0	0	1.22797	1.22797	0	0	0	0	0	0	0	0	0	0	0	0	0	2.10935	0	0	0	0
Cholangiocytes_HB15H_2_GGACTATTCTCG	1.8316	0.504091	0	0	0	1.08736	0	0	0	0	0	0	0	0.504091	0	0	0	0.504091	0	0	1.287	0	0	0	0
Cholangiocytes_HB15H_2_GGTAGCTCCGTT	0	1.21232	0	0	0	0	0	0	0	0	0.779617	0	0	0	0	0	0	0	0	0	2.54994	0	0	0	0
Cholangiocytes_HB15H_2_GTCGAGCCAAAA	3.67511	0	0	0	0	2.0523	0	0	0	0	0	0	0	0	0	0	0	0	0	0	1.70908	0	0	0	0
Cholangiocytes_HB15H_2_GTGACGGGCTAT	0	0	0	0	0	1.51649	0	0	0	0	0	0	0	0	0	0	0	0	0	0	2.4569	0	0	0	0
Cholangiocytes_HB15H_2_GTGACGGTAAGT	3.7769	0	0	0	0	1.66166	0	0	0	0	0	0	0	1.14232	0	0	0	0	0	0	1.14232	0	0	0	2.25508
Cholangiocytes_HB15H_2_GTTAATGTTGAG	0	0	0	0	0	1.27853	0	0	0	0	0	0	0	0	0	0	0	0	0	0	2.1718	0	0	0	1.27853
Cholangiocytes_HB15H_2_TATGCAGCCTTG	1.80162	0	0	0	0	1.80162	0	0	0	0	0	0	0	0	0	0	0	0	0	0	1.26122	0	0	0	0
Cholangiocytes_HB16T_1_GTATATGGTGCA	0	0	1.18326	0	4.84188	2.05348	0	0	0	1.8965	0	0	0	0.757296	0	0.757296	0	0	1.8965	1.71019	2.41525	0	0	0	0.757296
Cholangiocytes_HB16T_2_CACATCATCGAA	0	0	0	0	3.74885	0	0	0	0	0	0	1.82197	0	0	0	0	0	0	0	0	0	0	0	0	0
Cholangiocytes_HB16T_2_GTATGAATCGTG	0	0	0	0	0	0	0	0	0	0	0	0	0	0	0	0	1.71972	0	2.96175	0	0	0	1.71972	0	0
Cholangiocytes_HB17H_12_CCACAGCTGTCC	1.09344	0	0	1.09344	0	1.60323	0	0	0	0	0	0	0	1.09344	0	0	0	2.19032	0	0	1.60323	0	0	0	0
Cholangiocytes_HB17H_12_CCCATGCATTGG	3.67305	0	0	0	0	0.981455	0	0.981455	0	0	0	0	0	0	0	0	0	1.46711	0	0	0.981455	0	0	0	1.46711
Cholangiocytes_HB17H_12_CCCTGTATGTTA	0.831904	0	0	0.831904	0	0.831904	0	0	0	0	0	0	0	0.831904	0	0	0	1.82306	0	0	0.831904	0	0	0	1.27965
Cholangiocytes_HB17H_12_CGTTTATTATGC	4.50366	0	0	0	0	0	0	0	0	0	0	0	0	0	0	0	0	0	0	0	3.07355	0	0	0	0
Cholangiocytes_HB17H_12_CTCGTAAGATAG	4.26032	0	0	0	0	0	0	0	0	0	0	0	0	0	0	0	0	0	0	0	0	0	0	0	0
Cholangiocytes_HB17H_12_GATAGCCAATCC	2.04504	0	0	0	0	0	0	0	0	0	0	1.17655	0	0	0	0	0	0	0	0	1.17655	0	0	0	1.17655
Cholangiocytes_HB17H_12_GATTAATGACAA	3.75268	0	0	0	0	0	0	0	0	0	0	0	0	0	0	0	0	1.56549	0	0	0	0	0	0	0
Cholangiocytes_HB17H_12_GATTGTAAACGC	4.54262	0	0	0	0	0	1.41047	0	0	0	0	0	0	0	0	0	0	0	0	0	0	0	0	0	0
Cholangiocytes_HB17H_12_GCTAGACCCCTT	2.5372	0	0	0	0	1.20262	0	0	0	0	0	0	0	0	0	0	0	0	0	0	1.20262	0	0	0	0
Cholangiocytes_HB17H_12_GTCTTCCTGAAT	4.23964	0	0	0	0	2.20222	0	0	0	0	0	0	0	0	0	0	0	1.61393	0	0	0	0	0	0	1.61393
Cholangiocytes_HB17H_12_GTGTACGCGTGA	3.99339	0	0	0	0	1.93375	0	0	0	0	0	0	0	0	0	0	0	1.37566	0	0	0	0	0	0	0
Cholangiocytes_HB17H_12_TACTCGCTTGTC	4.34923	1.8654	0	0	0	0	0	0	0	0	0	0	0	0	0	0	0	0	0	0	0	0	0	0	0
Cholangiocytes_HB17H_12_TAGCCCGACAAA	4.54857	1.12418	0	0	0	1.12418	0	0	0	0	0	0	0	1.12418	0	0	0	0	0	0	1.64005	0	0	0	0
Cholangiocytes_HB17H_12_TGATCTCACCTA	4.42308	0	0	0	0	1.37148	0	0	0	0	0	0	0	0	0	0	0	0	0	0	1.37148	0	0	0	0
Cholangiocytes_HB17H_12_TGCTCACAAGGT	4.52549	1.53765	0	0	0	2.7482	0	0	0	0	0	0	0	0	0	0	0	2.48164	0	0	1.53765	0	0	0	0
Cholangiocytes_HB18T_12_CGCAGTCGGGCA	0	0	0	0	0	0	0	0	0	0	0	0	0	0	0	0	0	0	0	0	0	0	0	0	1.72009
Cholangiocytes_HB18T_12_CGCTGTCTGAGG	0	0	0	0	0	0	0	0	0	0	0	0	0	0	0	0	0	0	0	0	1.46685	0	0	0	1.46685
Cholangiocytes_HB18T_12_CGTCTAAGATCG	0	0	0	0	0	1.0229	0	0	0	0	0	0	0	0	1.0229	0	0	0	0	0	1.51788	0	0	0	0
Cholangiocytes_HB18T_12_CGTTACTGCCGA	0	0	0	0	0	1.25294	0	0	0	0	0	0	0	0	0	0	0	0	0	0	0	0	0	0	1.25294
Cholangiocytes_HB18T_12_CTTCTACGCAGA	0	0	0	0	0	1.0861	0	0	0	0	0	0	0	0	0	0	0	0	0	0	0	0	0	0	1.9298
Cholangiocytes_HB18T_12_GAGGCGCTTAGT	0	0	0	0	0	1.30827	0	0	0	0	0	0	1.30827	0	0	0	0	0	0	0	1.30827	0	0	0	2.46803
Cholangiocytes_HB18T_12_GCGTCCACTTTG	0	0	0	0	0	1.10573	0	0	0	0	0	0	0	0	0	0	0	0	0	1.10573	2.2067	0	0	0	0
Cholangiocytes_HB18T_12_GGATCCGGTGTT	0	0	0	0	0	0	0	0	0	0	0	0	0	0	0	0	0	0	0	0	1.8535	0	0	0	1.61673
Cholangiocytes_HB18T_12_GTGTTCCGGTAG	0	0	0	0	0	2.71498	0	0	0	2.08594	0	0	0	0	0	0	0	0	2.08594	3.37447	0	0	0	0	0
Cholangiocytes_HB18T_12_TATCCTAATCGT	0	0	0	0	0	1.36039	0	0	0	0	0	0	0	0	0	0	0	0	0	0	1.91625	0	0	0	1.36039
Cholangiocytes_HB1H_AB_AAACGACGTGAT	4.42047	1.9267	0	0	0	1.9267	0	0	0	0	0	0	0	0	0	0	0	0	0	0	0	0	0	0	0
Cholangiocytes_HB1H_AB_AAACTTGATCGT	4.13208	0	0	0	0	1.49744	0	0	0	0	0	0	0	0	0	0	0	1.198	0	0	0	0	0	0	0
Cholangiocytes_HB1H_AB_AAAGGCCCCGGT	4.16943	0	0	0	0	1.23814	0	0	0	0	0	0	0	0	0	0	0	1.23814	0	0	1.23814	0	0	0	1.23814
Cholangiocytes_HB1H_AB_AACCGCTAATTC	3.04738	0	0	0	0	2.40063	0	0	0	0	0	0	0	0	0	0	0	1.25491	0	0	0	0	0	0	1.79426
Cholangiocytes_HB1H_AB_AACTGACTCCCT	4.21847	0	0	0	0	2.18313	0	0	0	0	0	0	0	0	0	0	0	0	0	0	0	0	0	0	0
Cholangiocytes_HB1H_AB_AAGTCACAATAC	3.67556	0.588606	0	0	0	1.43649	0	0	0	0	0	0	0	0	0	0	0	0.588606	0	0	0	0	0	0	0.588606
Cholangiocytes_HB1H_AB_AATCCCGGGGGG	4.33671	0	0	0.624495	0	1.00599	0	0	0	0	0	0	0	1.28146	0	0	0	0	0	0	0	0	0	0	1.00599
Cholangiocytes_HB1H_AB_AATTAACCAGTT	3.76502	0	0	0	0	2.7117	0	0	0	0	0	0	0	0	0	0	0	1.50712	0	0	0	0	0	0	0
Cholangiocytes_HB1H_AB_AATTACGCGTTA	3.64357	0	0	0	0	2.5221	0	0	0	0	0	0	0	1.35162	0	0	0	0	0	0	0	0	0	0	0
Cholangiocytes_HB1H_AB_ACACCCAAAGGC	1.04929	0	0	1.04929	0	1.33064	0	0	0	0	0	0	0	0.656388	0	0	0	1.54996	0	0	0.656388	0	0	0	1.33064
Cholangiocytes_HB1H_AB_ACGCGGATCGCA	1.85578	0	0	0	0	2.20772	0	0	0	0	0	0	0	0	0	0	0	2.20772	0	0	0	0	0	0	0
Cholangiocytes_HB1H_AB_ACGGTGTATCCG	3.28196	0	0	0	0	0	0	0	0	0	0	0	0	0	0	0	0	0	0	0	0.996404	0	0	0	0
Cholangiocytes_HB1H_AB_ACTCCTCCCTGG	3.75098	0	0	0	0	0.869377	0	0	0	0	0	0	0	1.3273	0	0	0	0	0	0	0.869377	0	0	0	0
Cholangiocytes_HB1H_AB_ACTGCATCGGGA	4.12195	0	0	0	0	2.88983	0	0	0	0	0	0	0	0	0	0	0	0	0	0	0	0	0	0	1.23174
Cholangiocytes_HB1H_AB_AGCAAGAACCCA	2.3768	0	0	0	0	1.77244	0	0	0	0	0	0	0	0	0	0	0	0	0	0	0	0	0	0	1.23623
Cholangiocytes_HB1H_AB_AGCCGCGAAGTA	4.59157	0	0	0	0	1.06336	0	0	0	0	0	0	0	1.06336	0	0	0	0.666827	0	0	0	0	0	0	1.90036
Cholangiocytes_HB1H_AB_AGCGCGATTGAG	3.63643	0	0	0	0	2.22055	0	0	0	0	0	0	0	0.862357	0	0	0	1.63046	0	0	0	0	0	0	0.862357
Cholangiocytes_HB1H_AB_AGGAGCACCATG	4.61446	0	0	0	0	2.0363	0	0	0	0	0	0	0	0	0	0	0	0	0	0	1.16961	0	0	0	1.16961
Cholangiocytes_HB1H_AB_AGGCCTAGGCCG	4.22087	0	0	0	0	2.0001	0	0	0	0	0	0	0	0	0	0	0	1.43387	0	0	0	0	0	0	1.43387
Cholangiocytes_HB1H_AB_AGGCGGGGCCGA	2.69951	1.09252	0	0	0	2.5565	0	0	0	0	0	0	0	0	0	0	0	1.09252	0	0	1.09252	0	0	0	0
Cholangiocytes_HB1H_AB_AGGGAATTTAGC	2.17918	0	0	1.28454	0	0	0	0	0	0	0	0	0	0	0	0	0	2.17918	0	0	0	0	0	0	0
Cholangiocytes_HB1H_AB_AGGGTACGGGAG	3.49332	0	0	0	0	2.37451	0	0	0	0	0	0	0	0.634445	0	0	0	0.634445	0	0	0	0	0	0	0
Cholangiocytes_HB1H_AB_AGGTTCACTCCC	1.54298	0	0	0	0	3.13858	0	0	0	0	0	0	0	0	0	0	0	1.54298	0	0	1.04354	0	0	0	1.54298
Cholangiocytes_HB1H_AB_ATACGTGCGCAT	3.86813	0	0	0	0	1.96167	0	0	0	0	0	0	0	1.11089	0	0	0	1.11089	0	0	0	0	0	0	1.11089
Cholangiocytes_HB1H_AB_ATCCTCGAGGTA	4.2235	0	0	0	0	0.986489	0	0	0	0	0	0	0	0.986489	0	0	0	0	0	0	0	0	0	0	0.986489
Cholangiocytes_HB1H_AB_ATCGAGGTATAT	3.18866	1.36276	0	0	0	1.36276	0	0	0	0	0	0	0	0	0	0	0	0	0	0	1.36276	0	0	0	1.91897
Cholangiocytes_HB1H_AB_ATTACCCCTACT	2.58324	1.23779	0	0	0	1.23779	0	0	0	0	0	0	0	0	0	0	0	1.77427	0	0	0	0	0	0	0
Cholangiocytes_HB1H_AB_ATTCGACTCTAG	3.82684	0.650592	0	0	0	1.32176	0	0	0	0	0	0	0	0	0	0	0	0	0.650592	0	0	0	0	0	1.04146
Cholangiocytes_HB1H_AB_CACACCGGATTA	3.17048	0	0	0	0	1.39687	0	0	0	0	0	0	0	0.565672	0	0	0	1.18842	0	0	0	0	0	0	0.924759
Cholangiocytes_HB1H_AB_CACACGGACCGC	3.15742	0	0	0	0	1.89122	0	0	0	0	0	0	0	0	0	0	0	1.55849	0	0	1.05634	0	0	0	1.55849
Cholangiocytes_HB1H_AB_CACGGCGTGAAC	4.04958	0	0	0	0	1.74008	0	0	0	0	0	0	0	0.942319	0	0	0	1.20863	0	0	0	0	0	0	1.41873
Cholangiocytes_HB1H_AB_CAGCGGGCACAT	2.9905	0	0	0	0	1.33483	0	0	0	0	0	0	0.530534	0.875335	0	0	0	0.530534	0	0	0.530534	0	0	0	0.530534
Cholangiocytes_HB1H_AB_CATGAAGATTTG	3.63219	0	0	0	0	1.42405	0	0	0	0	0	0	0	0	0	0	0	1.83362	0	0	0	0	0	0	1.42405
Cholangiocytes_HB1H_AB_CATTCCTGCAGT	1.44976	0.596376	0	1.9034	0	1.44976	0	0	0	0	0	0	0	0.596376	0	0	0	1.44976	0	0	0.596376	0	0	0	0
Cholangiocytes_HB1H_AB_CCAAAGCCGTGG	1.85033	0	0	0	0	1.85033	0	0	0	0	0	0	0	0	0	0	0	1.85033	0	0	0	0	0	0	0
Cholangiocytes_HB1H_AB_CCAAGCGCCTGG	4.61851	0	0	0	0	2.37858	0	0	0	0	0	0	0	0	0	0	0	0	0	0	0	0	0	0	1.77406
Cholangiocytes_HB1H_AB_CCACTTCTAAAG	3.82845	0	0	0	0	1.70458	0	0	0	0	0	0.916171	0	0	0	0	0	0.916171	0	0	0	0	0	0	1.94574
Cholangiocytes_HB1H_AB_CCGCACACCGCG	3.52089	0	0	0	0	1.98563	0	0	0	0	0	0	0	0	0	0	0	1.88486	0	0	0.873949	0	0	0	1.50205
Cholangiocytes_HB1H_AB_CCGCTACCTCTA	3.20591	0	0	0	0	1.98981	0	0	0	0	0	0.94722	0	0	0	0	0	0	0	0	0	0	0	0	0
Cholangiocytes_HB1H_AB_CCTGTGATAGCG	3.35273	0	0	0	0	1.08858	0	0	0	0	0	0	0	0	0	0	0	0	0	0	0	0	0	0	1.08858
Cholangiocytes_HB1H_AB_CGACCACTCACT	3.13589	0	0	0	0	2.71792	0	0	0	0	0	0	0	0	0	0	0	0	0	0	0.944715	0	0	0	0
Cholangiocytes_HB1H_AB_CGCTCGCTGTCC	4.84015	0	0	0	0	1.332	0	0	0	0	0	0	0	1.332	0	0	0	1.332	0	0	0	0	0	0	0
Cholangiocytes_HB1H_AB_CGGAGGCTACTG	3.57792	0	0	0	0	2.18705	0	0	0	0	0	0.948478	0	0.948478	0	0	0	0	0	0	1.42637	0	0	0	2.35049
Cholangiocytes_HB1H_AB_CGGCAGTTCATG	4.75923	0	0	0	0	2.52485	0	0	0	0	0	0	0	1.19325	0	0	0	0	0	0	0	0	0	0	0
Cholangiocytes_HB1H_AB_CGGCTTTCGGCT	3.61975	0	0	0	0	1.88539	0	0	0	0	0	0	0	0	0	0	0	0	0	0	0	0	0	0	1.64706
Cholangiocytes_HB1H_AB_CGGGAAAGCGCT	2.88288	0	0	0	0	2.20778	0	0	0	0	0	0	0	0.854098	0	0	0	1.10654	0	0	0.515591	0	0	0	0.515591
Cholangiocytes_HB1H_AB_CGGGTCCATCCT	4.8891	0	0	0	0	2.53627	0	0	0	0	0	0	0	0	0	0	0	1.07798	0	0	0	0	0	0	1.9193
Cholangiocytes_HB1H_AB_CGTCGGAAGGTG	2.03356	0	0	0	0	0.97844	0	0	0	0	0	0	0	0.97844	0	0	0	0.97844	0	0	0	0	0	0	1.4634
Cholangiocytes_HB1H_AB_CGTGTACCGATA	3.41426	0	0	0	0	2.54614	0	0	0	0	0	0	0	0	0	0	0	1.08506	0	0	0	0	0	0	1.59316
Cholangiocytes_HB1H_AB_CTAGAACTTTTA	3.44359	0	0	0	0	1.83568	0	0	0	0	0	0	0	0.840424	0	0	0	1.29053	0	0	1.29053	0	0	0	1.29053
Cholangiocytes_HB1H_AB_CTCAATGGCGAT	2.00843	0	0	3.01332	0	0	0	0	0	0	0	0	0	0	0	0	0	2.00843	0	0	0	0	0	0	2.00843
Cholangiocytes_HB1H_AB_CTCCCACGCTGG	2.86541	0	0	0	0	0	0	0	0	0	0	0	0	0	0	0	0	0	0	0	0	0	0	0	0
Cholangiocytes_HB1H_AB_CTCGAGCAGCTA	4.00239	0	0	0	0	2.01283	0	0	0	0	0	0	0	1.04827	0	0	0	1.54871	0	0	1.04827	0	0	0	0.65563
Cholangiocytes_HB1H_AB_CTGTAAGGGTCG	4.33135	0	0	0	0	1.85011	0	0	0	0	0	0	0	0	0	0	0	1.30298	0	0	0	0	0	0	0
Cholangiocytes_HB1H_AB_CTTAAACCCATT	2.98901	0	0	0	0	2.63249	0	0	0	0	0	0	0	0	0	0	0	1.60378	0	0	0	0	0	0	0.689616
Cholangiocytes_HB1H_AB_CTTCCTTCATCA	2.10755	1.5291	0	0	0	2.94812	0	0	0	0	0	0	0	0	0	0	0	0	0	0	0	0	0	0	0
Cholangiocytes_HB1H_AB_CTTGATTGTCGA	2.48923	0	0	0	0	0.695505	0	0	0	0	0	0	0	1.10176	0	0	0	0	0	0	1.10176	0	0	0	1.10176
Cholangiocytes_HB1H_AB_GACAAGGTTCTG	4.3079	0	0	0	0	1.67775	0	0	0	0	0	0	0	0.545566	0	0	0	1.36158	0	0	0.545566	0	0	0	0.896565
Cholangiocytes_HB1H_AB_GACAGCCGGCGT	4.23104	0	0	0	0	0	0	0	0	0	0	0	0	0	0	0	0	1.20523	0	0	0	0	0	0	1.20523
Cholangiocytes_HB1H_AB_GACAGGGGCCAT	3.1013	0	0	0	0	1.99716	0	0	0	0	0	0	0	0	0	0	0	1.1387	0	0	0	0	0	0	1.1387
Cholangiocytes_HB1H_AB_GACTATTACTGC	3.59446	1.287	0	0	0	2.7357	0	0	0	0	0	0	0	0	0	0	0	0	0	0	0.837663	0	0	0	0.837663
Cholangiocytes_HB1H_AB_GAGCCGTATTCA	3.94087	0.776372	0	0	0	1.50867	0	0	0	0	0	0	0	0	0	0	0	0.776372	0	0	0	0	0	0	0.776372
Cholangiocytes_HB1H_AB_GAGTACTGGGGG	4.06934	0	0	0	0	1.8684	0	0	0	0	0	0	0	0	0	0	0	0	0	0	0	0	0	0	0
Cholangiocytes_HB1H_AB_GATTCGCAATGT	2.0844	0	0	2.0844	0	1.50849	0	0	0	0	0	0	0	0	0	0	0	1.50849	0	0	0	0	0	0	0
Cholangiocytes_HB1H_AB_GCCCTGTTTGTC	4.2076	0	0	0	0	1.71653	0	0	0	0	0	0	0	0.761409	0	0	0	2.06023	0	0	0	0	0	0	1.48702
Cholangiocytes_HB1H_AB_GCCTTTTCGCTA	2.65908	0	0	0	0	0	0	0	0	0	0	0	0	0	0	0	0	1.16747	0	0	0	0	0	0	0
Cholangiocytes_HB1H_AB_GCGCCAAATTAG	1.17322	0	0	0	0	1.46985	0	0	0	0	0	0	0	0.74962	0	0	0	0	0	0	0	0	0	0	1.46985
Cholangiocytes_HB1H_AB_GCGTATCGTCGT	2.06864	0	0	0	0	1.49448	0	0	0	0	0	0	0	0.766555	0	0	0	1.49448	0	0	0	0	0	0	1.49448
Cholangiocytes_HB1H_AB_GGATCGACATGG	4.0573	0	0	0	0	2.05645	0	0	0	0	0	0	1.18562	0	0	0	0	0	0	0	0	0	0	0	0
Cholangiocytes_HB1H_AB_GGCGCCGCCTCG	2.31245	0	0	0	0	1.86555	0	0	0	0	0	0	0	0	0	0	0	1.03668	0	0	0	0	0	0	1.71372
Cholangiocytes_HB1H_AB_GGGTGATGCAAG	4.05642	0	0	0	0	0	0	0	0	0	0	0	0	0	0	0	0	0	0	0	0	0	0	0	0
Cholangiocytes_HB1H_AB_GGTGAATAGGGA	3.95777	0	0	0	0	1.90278	0	0	0	0	0	0	0	1.34866	0	0	0	1.90278	0	0	0	0	0	0	2.25725
Cholangiocytes_HB1H_AB_GGTGGAGAAGAG	3.31382	0	0	0	0	2.19132	0	0	0	0	0	0	0	0	0	0	0	0	0	0	0	0	0	0	0
Cholangiocytes_HB1H_AB_GTAAGTTGTCAT	3.86585	0	0	0	0	1.432	0	0	0	0	0	0	0	0.723851	0	0	0	1.13935	0	0	1.13935	0	0	0	0
Cholangiocytes_HB1H_AB_GTCAGTGTGGCG	3.29738	0	0	0	0	0.863149	0	0	0	0	0	0	0	0	0	0	0	0	0	0	0	0	0	0	1.31941
Cholangiocytes_HB1H_AB_GTTACACGGGGA	1.71634	0	0	0	0	1.18847	0	0	0	0	0	0	0	0	0	0	0	1.71634	0	0	0	0	0	0	1.18847
Cholangiocytes_HB1H_AB_GTTCCCCACGCG	4.44423	0	0	0	0	0	0	0	0	0	0	0	0	0	0	0	0	0	0	0	0	0	0	0	1.09968
Cholangiocytes_HB1H_AB_TAACAGGAATAG	2.42453	0	0	0.999215	0	0	0	0	0	0	0	0	0	0.999215	0	0	0	1.48892	0	0	0	0	0	0	0
Cholangiocytes_HB1H_AB_TAGCGCTATGGG	3.51459	0	0	0	0	2.29168	0	0	0	0	0	0	0	0	0	0	0	1.37721	0	0	0	0	0	0	1.93553
Cholangiocytes_HB1H_C_AACTGCGAAGAC	3.7571	0	0	0	0	1.85578	0	0	0	0	0.515563	0	0	0	0	0	0	0.515563	0	0	0.854059	0	0	0	0.515563
Cholangiocytes_HB1H_C_ACGTTCGAGCTG	4.75348	0	0	0	0	1.20797	0	0	0	0	0	0.577864	0	0	0	0	0	0	0	0	0	0	0	0	0
Cholangiocytes_HB1H_C_ACTCCGGAACAC	4.77615	0	0	0	0	2.54668	0	0	0	0	0	0	0	0	0	0	0	0	0	0	0	0	0	0	0
Cholangiocytes_HB1H_C_ACTTCAATCAGA	2.32014	0	0	0	0	1.96264	0	0	0	0	0	0	1.40095	1.40095	0	0	0	0	0	0	0	0	0	0	0
Cholangiocytes_HB1H_C_AGATTGAGGCAG	3.98143	0	0	0	0	0	0	0	0	0	0	0	0	0	0	0	0	0	0	0	0	0	0	0	0
Cholangiocytes_HB1H_C_AGCAATGTAACT	4.522	0.794617	0	0	0	1.23174	0	0	0	0	0.794617	1.23174	1.53488	0.794617	0	0	0	0	0	0	0	0	0	0	0
Cholangiocytes_HB1H_C_AGCGGGAATCGT	2.15786	0	0	1.06923	0	0	0	0	0	0	0	0	0	1.57408	0	0	0	2.52404	0	0	0	0	0	0	1.06923
Cholangiocytes_HB1H_C_AGGTGTACTAGT	3.78706	0	0	0	0	1.85487	0	0	0	0	0	0	0	0	0	0	0	0	0	0	0	0	0	0	0
Cholangiocytes_HB1H_C_ATCGCACTGAAG	3.8812	0	0	0	0	2.13974	0	0	0	0	0	0	0	0.810722	0	0	0	1.55785	0	0	0.810722	0	0	0	1.79145
Cholangiocytes_HB1H_C_ATCGGAAGCGCG	3.17515	0	0	0	0	2.31966	0	0	0	0	0	0	0	0	0	0	0	1.19181	0	0	1.19181	0	0	0	0
Cholangiocytes_HB1H_C_ATTTAATGCATC	3.19313	0	0	0	0	1.36623	0	0	0	0	0	0	0	0	0	0	0	0	0	0	0	0	0	0	2.27846
Cholangiocytes_HB1H_C_CAATGCGCCTTA	4.33463	0.565639	0	0	0	2.23712	0	0	0	0	0.565639	0	0	1.18837	0	0	0	0.565639	0	0	0	0	0	0	1.18837
Cholangiocytes_HB1H_C_CACCTTAGGAGC	2.52686	0	0	0	0	2.73389	0	0	0	0	0	0	0	1.35546	0	0	0	1.91059	0	0	1.35546	0	0	0	0
Cholangiocytes_HB1H_C_CATAGAACTCTG	3.7591	0	0	0	0	0.599803	0	0	0	0	0	0	0	0	0	0	0	0.972112	0	0	0	0	0	0	0.599803
Cholangiocytes_HB1H_C_CATAGTTCCTTT	4.62166	0.800923	0	0	0	1.96543	0	0	0	0	0	0	0	0	0	0	0	0	0	0	0.800923	0	0	0	1.23988
Cholangiocytes_HB1H_C_CATGCTGAGCAT	2.11291	0	0	0	0	1.72772	0	0	0	0	0.507488	0	0	0.507488	0	0	0	2.02961	0	0	0	0	0	0	0
Cholangiocytes_HB1H_C_CCAAGCTCATAG	3.16156	0	0	0	0	0	0	0	0	0	0	0	0	0	0	0	0	1.56191	0	0	1.56191	0	0	0	1.56191
Cholangiocytes_HB1H_C_CCACAAGGCGAT	3.47086	0	0	0	0	0	0	0	0	0	0	0	0	0.664941	0	0	0	0	0	0	2.02955	0	0	0	0.664941
Cholangiocytes_HB1H_C_CCAGTTACTGGA	4.41213	0	0	1.51316	0	1.51316	0	0	0	0	0	0	0	0	0	0	0	0	0	0	0	0	0	0	0
Cholangiocytes_HB1H_C_CCAGTTATATGC	4.35136	0	0	0	0	0	0	0	0	0	0	0	0	0	0	0	0	1.20018	0	0	0	0	0	0	1.20018
Cholangiocytes_HB1H_C_CCATAGCGCCCC	3.90558	0	0	0	0	1.72919	0	0	0	0	0	0	0	0	0	0	0	0	0	0	0	0	0	0	0
Cholangiocytes_HB1H_C_CCCAAGAAGCAA	0	0	0	1.69988	0	1.17453	0	0	0	0	0	1.17453	0	0	0	0	0	2.04251	0	0	0	0	0	0	0
Cholangiocytes_HB1H_C_CGAATCCTACCT	4.40809	0	0	0	0	2.07349	0	0	0	0	0	0	0	0	0	0	0	1.19921	0	0	1.19921	0	0	0	0
Cholangiocytes_HB1H_C_CGCGCAACGACT	4.40999	0	0	0	0	1.09265	0	0	0	0	0	0	0	1.09265	0	0	0	0	0	0	0	0	0	0	0
Cholangiocytes_HB1H_C_CGCTCAACAACA	4.0397	0	0	0	0	3.05844	0	0	0	0	0	0	0	0	0	0	0	0	0	0	0	0	0	0	0
Cholangiocytes_HB1H_C_CGTCTAGCCCGG	4.12734	0	0	0	0	1.39888	0	0	0	0	0	0	0	1.39888	0	0	0	1.39888	0	0	0	0	0	0	1.39888
Cholangiocytes_HB1H_C_CGTTTTCACAAG	4.39024	0	0	0	0	2.19344	0	0	0	0	0	0	0	0	0	0	0	0	0	0	1.29619	0	0	0	0
Cholangiocytes_HB1H_C_CTATTACCTGTG	2.84128	0	0	0	0	1.85305	0	0	0	0	0	0	0	0	0	0	0	0	0	0	1.85305	0	0	0	0
Cholangiocytes_HB1H_C_CTCCCTGAACGC	1.57514	0	0	0	0	0	0	0	0	0	0	0	0	1.57514	0	0	0	0	0	0	0	0	0	0	0
Cholangiocytes_HB1H_C_CTGACCTTAGAT	3.90133	1.00467	0	0	0	1.00467	0	0	0	0	0	0	0	0	0	0	0	1.00467	0	0	1.00467	0	0	0	0
Cholangiocytes_HB1H_C_CTGTGCTAGATG	1.75127	0	0	0	0	1.75127	0	0	0	0	0	0	0	1.75127	0	0	0	0	0	0	0	0	0	0	0
Cholangiocytes_HB1H_C_CTGTTATTGTAC	4.55919	0	0	0	0	2.21472	0	0	0	0	0	0	0	0	0	0	0	0.858579	0	0	1.48149	0	0	0	0.518736
Cholangiocytes_HB1H_C_GAAACGCCAAGA	4.16253	0	0	0	0	1.18122	0	0	0	0	0	0	0	1.18122	0	0	0	0	0	0	0	0	0	0	0
Cholangiocytes_HB1H_C_GAAGTCAGTTCA	4.53273	2.23695	0	0	0	2.60617	0	0	0	0	0	0	0	0	0	0	0	1.64526	0	0	0	0	0	0	0
Cholangiocytes_HB1H_C_GACGGCCTAGAT	3.31702	0	0	0	0	0	0	0	0	0	0	0	0	0	0	0	0	0	0	0	0	0	0	0	0
Cholangiocytes_HB1H_C_GAGCTACCGATG	4.66955	1.7216	0	0	0	0	0	0	0	0	0	0	0	0	0	0	0	0	0	0	0	0	0	0	0
Cholangiocytes_HB1H_C_GATACATGACGC	4.00753	0	0	0	0	2.39808	0	0	0	0	0	0	0	0	0	0	0	0	0	0	0	0	0	0	0
Cholangiocytes_HB1H_C_GCTAGGCTGAGG	3.30797	0	0	0	0	1.29005	0	0	0	0	0	0	0	0	0	0	0	2.44511	0	0	0	0	0	0	0
Cholangiocytes_HB1H_C_GGCCGAGTCCGA	4.08637	1.06052	0	0	0	1.89666	0	0	0	0	0	1.06052	0	0	0	0	0	1.06052	0	0	0	0	0	0	0
Cholangiocytes_HB1H_C_GTAATCTCGTTG	2.26995	0	0	0	0	1.76158	0	0	0	0	0.675146	0	0	0	0	0	0	1.07454	0	0	0	0	0	0	0
Cholangiocytes_HB1H_C_GTCGCTACACGC	2.88412	0	0	1.22746	0	1.22746	0	0	0	0	0	0	0	0	0	0	0	0	0	0	1.76217	0	0	0	1.22746
Cholangiocytes_HB1H_C_GTGGAGCGACGC	1.7883	0	0	1.46314	0	1.46314	0.978233	0	0	0	0	0	0	0	0	0	0	1.46314	0	0	0	0	0	0	0
Cholangiocytes_HB1H_C_GTTGGATAGACG	3.99682	0	0	0	0	1.06748	0	0	0	0	1.57196	0	0	1.06748	0	0	0	0	0	0	0	0	0	0	1.57196
Cholangiocytes_HB1H_C_TACTCCTGCTTG	3.13076	0	0	0	0	2.27794	0	0	0	0	0	0	0	0	0	0	0	0	0	0	0	0	0	0	1.68237
Cholangiocytes_HB1H_C_TAGTGGACCGGG	1.51593	0	0	0	0	3.2533	0	0	0	0	0	0	0	0	0	0	0	0	0	0	0	0	0	0	2.09277
Cholangiocytes_HB1H_C_TCGTCCTTCTTG	3.13563	0	0	0	0	2.15028	0	0	0	0	0	0	0	0.564589	0	0	0	0	0	0	0.923247	0	0	0	0.564589
Cholangiocytes_HB1H_C_TTAGATGGGCAG	4.48548	0	0	0	0	2.22526	0	0.709016	0	0	0	0	0	0	0	0	0	1.11972	0	0	0.709016	0	0	0	1.81807
Cholangiocytes_HB1N_A_ACACCGGTTTCT	2.88116	0	0	0	0	0	0	0	0	0	0	0	0	2.24257	0	0	0	0	0	0	0	0	0	0	0
Cholangiocytes_HB1N_A_CCCGTGCACCCT	3.93323	0	0	0	0	2.46212	0	0	0	0	0	0	0	0	0	0	0	1.52094	0	0	0	0	0	0	1.52094
Cholangiocytes_HB1N_A_CGTTGAAAGGAG	5.4694	0	0	0	0	0	0	0	0	0	0	0	0	0	0	0	0	1.9767	0	0	0	0	0	0	0
Cholangiocytes_HB1N_B_CCGCCATTAGAG	4.43849	0	0	0	0	2.23695	0	0	0	0	0	0	0	0	0	0	0	0	0	0	0	0	0	0	1.64526
Cholangiocytes_HB1N_B_CGGGCTCGTACG	2.89666	0	0	0	0	0	0	0	0	0	0	0	0	0	0	0	0	0	0	0	0	0	0	0	1.90278
Cholangiocytes_HB1N_B_GACCGACTACCC	4.60698	1.67001	0	0	0	2.63452	0	0	0	0	0	0	0	0	0	0	0	1.67001	0	0	0	0	0	0	0
Cholangiocytes_HB1N_B_GAGCCATTAGAG	4.57382	0	0	0	0	2.74698	0	0	0	0	0	0	0	0	0	0	0	0	0	0	0	0	0	0	0
Cholangiocytes_HB1N_B_GAGTGTATCCGA	0	0	0	0	0	0	0	0	0	0	0	0	0	1.49493	0	0	0	0	0	0	1.49493	0	0	0	0
Cholangiocytes_HB1N_B_GCATTGCGCCTG	3.49109	0	0	0	0	0	0	0	0	0	0	0	0	0	0	0	0	0	0	0	0	0	0	0	0
Cholangiocytes_HB1N_B_GCTAGGTGGCGC	0	0	0	0	0	0	0	0	0	0	0	0	0	0	0	0	0	2.17895	0	0	2.81385	0	0	0	2.81385
Cholangiocytes_HB1N_B_GGGAGCTGCGGT	2.20904	0	0	0	0	0	0	0	0	0	1.62008	0	0	1.62008	0	0	0	0	0	0	0	0	0	0	1.62008
Cholangiocytes_HB1N_B_GGGCAGTTATGG	3.74968	0	0	0	0	0	0	0	0	0	0	0	0	0	0	0	0	0.97844	0	0	0	0	0	0	0
Cholangiocytes_HB1N_B_GTGTTGCTCGAC	5.06944	0	0	0	0	0	0	0	0	0	0	0	0	0	0	0	0	0	0	0	1.14304	0	0	0	0
Cholangiocytes_HB1N_C_GCCTCTATGGTA	2.31794	0	0	0	0	0	0	0	0	0	0	0	0	0	0	0	0	0	0	0	1.96054	0	0	0	2.31794
Cholangiocytes_HB1N_C_GGTCATATCTCG	2.6085	0	0	0	0	0	0	0	0	0	0	0	0	0	0	0	0	0	0	0	0	0	0	0	0
Cholangiocytes_HB1N_C_TACCCGCAGTAT	0	0	0	0	0	1.74578	0	0	0	0	0	0	0	1.74578	0	0	0	0	0	0	0	0	0	0	0
Cholangiocytes_HB3H_C_CTGTTCTCCGGA	0	0	0	0	0	2.1181	0	0	0	0	0	0	0	0	0	0	0	0	0	0	0	0	0	0	0
Cholangiocytes_HB3H_C_GCGTATATAACC	4.3808	0	0	0	0	1.48852	0	0	0	0	0	0	0	0	0	0	0	0	0	0	0	0	0	0	0
Cholangiocytes_HB3N_ABC_GCTGGTCAGAGC	5.84941	1.30357	0	0	0	0	0	0	0	0	4.29626	0	0	0	0	0	0	0	0	0	1.30357	0	0	0	1.30357
Cholangiocytes_HB4T_AC_ATGACTGTTCCT	0	0	3.48694	0	0	1.99295	0	2.61552	0	0	0	0	0	0	0	1.99295	0	0	0	1.99295	0	0	0	0	0
Cholangiocytes_HB4T_AC_CACGACCTGTTG	1.96554	0	2.69545	0	0	2.88377	0	0	0	0	0	0	0	0	0	0	0	1.96554	1.40349	2.58607	0	0	0	0	0
Cholangiocytes_HB4T_AC_GACTGCCTGACT	0	0	1.61684	1.61684	0	2.20544	0	0	0	0	0	0	0	0	0	0	0	1.61684	1.61684	2.20544	0	0	0	0	0
Cholangiocytes_HB4T_AC_GCCCCGTGTTTC	2.03476	0	2.66032	0	0	2.93036	0	0	0	3.14277	0	0	0	0	0	0	0	2.03476	0	3.23415	0	0	0	0	0
Cholangiocytes_HB4T_AC_GGTTAGTCAGCA	0	0	0	0	0	1.51234	0	0	0	0	0	0	0	0	0	0	0	2.71795	2.92781	2.71795	0	0	0	0	0
Cholangiocytes_HB4T_AC_GTCCTAGAAATT	0	0	2.67508	0	0	3.05731	0	2.04856	0	2.04856	0	0	0	0	0	0	0	2.04856	0	2.04856	0	0	0	0	0
Cholangiocytes_HB4T_AC_GTCTATCCATTT	0	0	2.87203	0	2.12944	2.12944	0	0	0	1.04821	0	0	0	0	0	1.88063	0	2.12944	1.04821	2.63675	0	0	0	1.04821	1.54864
Cholangiocytes_HB4T_B_ATCTTAACCTCC	1.43508	0	0	0	1.43508	3.28091	0	0	0	1.43508	0	0	0	0	0	2.00148	0	2.62467	2.36085	1.43508	0	0	0	1.43508	0
Cholangiocytes_HB4T_B_CCACTAAATTTC	0	0	2.29381	0	0	2.9352	0	0	0	0	0	0	0	0	0	0	0	0	3.3228	0	0	0	0	0	0
Cholangiocytes_HB4T_B_CCACTGTGCCCC	0	0	0	0	0	4.1262	0	0	0	2.86906	0	0	0	0	0	2.49158	0	2.86906	0	0	0	0	0	0	0
Cholangiocytes_HB4T_B_GATGCTGACACA	0	0	0	0	0	1.69805	0	0	0	1.17299	0	1.17299	0	0	0	0	0	0	1.17299	0	1.69805	2.93668	0	0	0
Cholangiocytes_HB4T_B_TGCGCATCTTAC	1.4733	2.04475	0	0	0	2.04475	0	0	0	0	0	0	0	0	0	0	0	0	2.04475	0	0	2.40612	0	0	1.4733
Cholangiocytes_HB5H_B_GCTGACACAATC	3.14991	0	0	0	0	1.88456	0	0	0	0	0	0	0	0	0	0	0	0	0	0	0	0	0	0	0
Cholangiocytes_HB7H_AB_AAAATGTAATGG	2.9918	0	0	0	0	2.61112	0	0	0	0	0	0	0	1.98885	0	0	0	0	0	0	0	0	0	0	0
Cholangiocytes_HB7H_AB_AACATGAGATCG	0	0	0	0	0	2.88355	0	0	0	0	0	0	2.24483	0	0	0	0	0	0	0	0	0	0	0	0
Cholangiocytes_HB7H_AB_AAGCGTGAAGTG	2.14894	0	0	0	0	0	0	0	0	0	0	0	0	0	0	0	0	0	0	0	1.56609	0	0	0	0
Cholangiocytes_HB7H_AB_AATCAGTTATCC	4.76367	0	0	0	0	2.29622	0	0	0	0	2.29622	0	0	0	2.29622	0	0	0	0	0	0	0	0	0	0
Cholangiocytes_HB7H_AB_AATCCCAAAGTA	3.94727	0	0	0	0	1.99459	1.99459	0	0	0	1.99459	1.99459	0	0	0	0	0	0	0	0	1.99459	0	0	0	0
Cholangiocytes_HB7H_AB_AATGGGAATCCG	2.86424	0	0	0	0	1.63587	0	0	0	0	0	0	0	1.63587	0	0	0	0	0	0	0	0	0	0	0
Cholangiocytes_HB7H_AB_ACCCCACACGTT	3.68933	0	0	0	0	1.77109	0	0	0	0	0	0	0	0	0	0	0	0	0	0	0	0	0	0	0
Cholangiocytes_HB7H_AB_ACCTGGCCACCA	2.83397	0	0	0	0	2.19794	0	0	0	0	0	2.19794	0	0	0	0	0	0	0	0	0	0	0	0	0
Cholangiocytes_HB7H_AB_ACGGAACTAACG	2.45382	0	0	0	0	2.45382	0	0	0	0	1.84314	0	0	2.45382	0	0	0	0	0	0	0	0	0	0	0
Cholangiocytes_HB7H_AB_AGAGTGTTCCGT	3.62691	0	0	0	0	1.71821	0	0	0	0	0	0	0	0	0	0	0	0	0	0	0	0	0	0	0
Cholangiocytes_HB7H_AB_AGATTACATTCA	2.52845	0	0	0	0	0	0	0	0	0	1.57788	0	0	0	0	0	0	0	0	0	2.52845	0	0	0	0
Cholangiocytes_HB7H_AB_AGCGACCGAGCA	3.29696	1.67493	0	0	0	2.64014	0	0	0	0	0	0	0	1.67493	0	0	0	0	0	0	2.64014	0	0	0	0
Cholangiocytes_HB7H_AB_AGGATGATGGGA	3.26111	0	0	0	0	2.60559	0	0	0	0	0	1.9837	0	0	0	0	0	0	0	0	0	0	0	0	0
Cholangiocytes_HB7H_AB_ATATAGCAGCGC	0	0	0	0	0	2.2123	0	0	0	0	0	0	0	0	0	0	0	0	0	0	0	0	0	0	0
Cholangiocytes_HB7H_AB_ATCCATACGGAC	3.04834	0	0	0	0	2.04037	0	0	0	0	0	0	0	0	0	0	0	0	0	0	0	0	0	0	0
Cholangiocytes_HB7H_AB_ATCTCGCTTTCC	3.24615	0	0	0	0	0	0	0	0	0	2.59119	0	0	0	0	0	0	0	0	0	0	0	0	0	0
Cholangiocytes_HB7H_AB_ATGCTAACTTAT	3.21504	0	0	0	0	1.29638	1.29638	0	0	0	0	0	0	0	0	0	0	0	0	0	0	0	0	0	0
Cholangiocytes_HB7H_AB_CAGAGCCTTGCC	0	0	0	0	0	3.09243	0	2.44367	0	0	2.44367	0	0	0	0	0	0	0	0	0	0	0	0	0	0
Cholangiocytes_HB7H_AB_CAGTTAATGGAA	3.27835	0	0	0	2.25241	0	2.6222	0	0	0	1.65924	0	0	0	0	0	0	0	0	0	0	0	0	0	0
Cholangiocytes_HB7H_AB_CCATGGGAACCA	1.97563	0	0	0	0	1.63721	0	0	0	0	0	0	0	0	0	0	0	0	0	0	1.63721	0	0	0	0
Cholangiocytes_HB7H_AB_CCCCATCCGGCG	2.93352	0	0	0	0	2.29221	0	0	0	0	0	0	0	0	0	0	0	0	0	0	0	0	0	0	0
Cholangiocytes_HB7H_AB_CCGACTCGAACA	2.54723	0	0	0	0	1.92946	0	0	0	0	1.92946	0	0	0	0	0	0	0	0	0	1.92946	0	0	0	0
Cholangiocytes_HB7H_AB_CCGCGTTCCCGT	3.32603	0	0	0	0	2.04212	0	0	0	0	0	0	0	0	0	0	0	0	0	0	0	0	0	0	0
Cholangiocytes_HB7H_AB_CCTCTCTACATT	0	0	0	0	0	2.04621	0	0	0	0	0	0	0	0	0	0	0	0	0	0	0	0	0	0	0
Cholangiocytes_HB7H_AB_CGCTACTTCCTT	2.98894	0	0	0	0	0	0	0.998782	0	0	0	0	0	0	0	0	0	0	0	0	0	0	0	0	0
Cholangiocytes_HB7H_AB_CGGCCAGTCGAC	2.97789	0	0	0	0	1.55377	1.55377	1.55377	0	0	0	0	0	0	0	0	0	0	0	0	1.55377	0	0	0	0
Cholangiocytes_HB7H_AB_CGGCCCTATCCA	3.37093	0	0	0	0	2.24408	0	0	0	0	0	1.33778	0	1.33778	0	0	0	0	0	0	0	0	0	0	0
Cholangiocytes_HB7H_AB_CGGTGAGGTCGT	3.12498	0	0	0	0	0	0	0	0	0	0	0	0	0	0	0	0	0	0	0	0	0	0	0	0
Cholangiocytes_HB7H_AB_CGTGGGGCCCCA	3.37311	0	0	0	0	2.08471	2.08471	0	0	0	2.71367	2.08471	0	0	0	0	0	0	0	0	2.71367	0	0	0	0
Cholangiocytes_HB7H_AB_CGTTTCTACTTA	1.39853	0	0	0	0	0.926092	0	0	0	0	0	0	0	0	0	0	0	0	0	0	0	0	0	0	0
Cholangiocytes_HB7H_AB_CTCCCCATGACC	4.41353	0	0	0	0	1.51427	0	0	0	0	0	0	0	0	0	0	0	0	0	0	0	0	0	0	1.51427
Cholangiocytes_HB7H_AB_CTCTATGGAGTT	2.38318	0	0	0	0	1.4539	0	1.77828	0	0	0	0	0	0	0	0	0	1.77828	0	0	0	0	0	0	1.4539
Cholangiocytes_HB7H_AB_CTCTGGTGACAT	3.60108	0	0	0	0	2.09526	0	0	0	0	2.09526	0	0	0	0	0	0	0	0	0	0	0	0	0	0
Cholangiocytes_HB7H_AB_CTCTTCTCACGA	2.45398	1.51399	0	0	0	2.09059	0	0	0	0	0	0	0	0	0	0	0	0	0	0	0	0	0	0	1.51399
Cholangiocytes_HB7H_AB_CTGGTCGCCTAA	4.77514	0	0	0	0	3.06523	0	0	0	0	0	0	0	0	0	0	0	0	0	0	0	0	0	0	1.8099
Cholangiocytes_HB7H_AB_CTGTCATGTATA	0	0	0	0	0	3.29822	0	0	0	0	0	0	0	0	0	0	0	0	0	0	0	0	0	0	0
Cholangiocytes_HB7H_AB_GAAACCCATTCC	1.69641	0	0	0	0	0	0	0	0	0	0	0	0	0	0	0	0	0	0	0	2.29341	0	0	0	0
Cholangiocytes_HB7H_AB_GAGATGCCGAGT	0	0	0	0	0	0	0	0	0	0	0	0	0	0	0	0	0	0	0	0	0	0	0	0	0
Cholangiocytes_HB7H_AB_GATATCCGATGC	3.89411	0	0	0	0	2.49344	0	0	0	0	2.49344	0	0	1.54777	0	0	0	0	0	0	0	0	1.54777	0	0
Cholangiocytes_HB7H_AB_GATCAGACCAGA	2.75852	0	0	0	0	2.49175	0	0	0	0	0	0	0	0	0	0	0	0	0	0	0	0	0	0	0
Cholangiocytes_HB7H_AB_GATCGATGTATA	3.32409	2.66632	0	0	0	0	2.04037	0	0	0	0	0	2.04037	2.04037	0	0	0	0	0	0	0	0	0	0	0
Cholangiocytes_HB7H_AB_GCCATACGCGGG	3.9487	0	0	0	0	1.38435	0	0	0	0	1.38435	0	0	0	0	0	0	0	0	0	0	0	0	0	0
Cholangiocytes_HB7H_AB_GGGATCGTTTAT	3.11994	0	0	0	0	2.10596	2.10596	0	0	0	0	0	0	0	0	0	0	0	0	0	0	0	0	0	0
Cholangiocytes_HB7H_AB_GGGTCGCACTCA	1.93198	0	0	0	0	2.54994	1.93198	1.37412	0	0	0	0	0	0	0	0	0	0	0	0	0	0	0	0	0
Cholangiocytes_HB7H_AB_GTCCCTGCCGTT	2.25089	0	0	0	0	2.88995	1.65786	0	0	0	1.65786	0	0	0	0	0	0	0	0	0	2.62062	0	0	0	0
Cholangiocytes_HB7H_AB_GTCTCTTGACCT	2.88461	1.33923	0	0	0	2.24584	1.33923	0	0	0	1.33923	0	0	0	0	0	0	0	0	0	0	0	0	0	0
Cholangiocytes_HB7H_AB_GTCTGACGAATT	4.03908	0	0	0	0	2.38348	0	0	0	0	0	2.02309	0	0	0	0	0	0	0	0	0	0	0	0	0
Cholangiocytes_HB7H_AB_GTTACCCCACAC	3.56821	0	0	0	0	1.66896	0	0	0	0	0	0	0	0	0	0	0	1.66896	0	0	2.26314	0	0	0	0
Cholangiocytes_HB7H_AB_TAAGCGGTGGTA	2.2616	0	0	0	0	0	0	0	0	0	0	0	0	0	0	0	0	0	0	0	0	0	0	0	0
Cholangiocytes_HB7H_AB_TACCCACCTGAC	3.2044	0	0	0	0	2.72027	1.74539	1.74539	0	0	0	0	0	0	0	0	0	0	0	0	0	0	0	0	1.74539
Cholangiocytes_HB7H_AB_TAGTATAGCACA	3.98214	0	0	0	2.27951	0	2.27951	2.27951	0	0	0	0	0	0	0	0	0	0	0	0	0	0	0	0	0
Cholangiocytes_HB7H_AB_TCGACACGGGTA	3.49806	0	0	0	0	2.19865	0	0	0	0	2.83472	0	0	0	0	0	0	0	0	0	0	0	0	0	0
Cholangiocytes_HB7H_AB_TCGGTGCCCCAG	4.09231	0	0	0	0	0	0	0	0	0	1.41071	0	0	0	0	0	0	0	0	0	1.41071	0	0	0	0
Cholangiocytes_HB7H_AB_TCGTAGCGGGAA	2.22619	0	0	0	0	1.63554	0	2.59501	0	0	0	0	0	0	0	0	0	0	0	0	1.63554	0	0	0	0
Cholangiocytes_HB7H_AB_TCGTTAGATAAA	2.17168	0	0	0	0	2.17168	1.58648	0	0	0	0	0	0	0	0	0	0	0	0	0	0	0	0	0	0
Cholangiocytes_HB7H_AB_TCTAGAAAGCAA	2.72106	0	0	0	0	2.25317	0	0	0	0	1.34529	0	0	0	0	0	0	0	0	0	2.25317	0	0	0	0
Cholangiocytes_HB7H_AB_TGCCATTAGTCT	3.44225	0	0	0	0	2.1476	0	2.1476	0	0	0	0	0	0	0	0	0	0	0	0	0	0	0	0	0
Cholangiocytes_HB7H_AB_TGCTATTAGCGG	3.70912	0	0	0	0	0	0	0	0	0	0	0	0	0	0	0	0	0	0	0	0	0	0	0	0
Cholangiocytes_HB7H_AB_TGCTCTCCTTCG	2.20796	0	0	0	0	0	0	0	0	0	0	0	0	1.10668	0	0	0	1.61911	0	0	0	0	0	0	1.95627
Cholangiocytes_HB7H_AB_TGTAAGGATAGG	3.50708	0	0	0	0	1.85502	0	0	0	0	1.02864	0	0	0	0	0	0	0	0	0	0	0	0	0	0
Cholangiocytes_HB7H_AB_TTCATGTTGTCC	3.57803	0	0	0	0	2.53377	0	0	0	0	0	0	0	0	0	0	0	0	0	0	0	0	0	0	0
Cholangiocytes_HB7H_AB_TTTACCCTCGGC	0	0	0	0	0	2.04446	0	0	0	0	3.05281	0	0	0	0	0	0	0	0	0	0	0	0	0	0
Cholangiocytes_HB7H_C_AACCTACACATT	2.33658	0	0	0	0	0	0	0	0	0	0	0	0	0	0	0	0	0	0	0	0	0	0	0	0
Cholangiocytes_HB7H_C_AACGAGACATGC	4.26861	0	0	0	0	2.54452	0	2.54452	0	0	0	0	0	0	0	0	0	0	0	0	0	0	0	0	0
Cholangiocytes_HB7H_C_ACCGAACATTTC	3.12825	0	0	0	0	2.1136	0	0	0	0	0	0	0	0	0	0	0	0	0	0	2.74445	0	0	0	0
Cholangiocytes_HB7H_C_ACGCTTCCACAC	2.36143	0	0	0	0	0	0	0	0	0	0	0	0	0	0	0	0	0	0	0	0	0	0	0	0
Cholangiocytes_HB7H_C_ACTTCGTAGCGC	2.74309	0	0	0	0	0	0	0	0	0	0	0	0	0	0	0	0	0	0	0	0	0	0	0	0
Cholangiocytes_HB7H_C_CAGAAACTGGAC	2.31492	0	0	0	0	0	0	0	0	0	0	0	0	0	0	0	0	0	0	0	0	0	0	0	0
Cholangiocytes_HB7H_C_CATCCTCAGTCG	0	0	0	0	0	0	0	2.17065	0	0	0	0	0	0	0	0	0	0	0	0	2.80505	0	0	0	0
Cholangiocytes_HB7H_C_CATTAGCCACGC	3.17684	0	0	0	0	0	0	0	0	0	0	0	0	0	0	0	0	0	0	0	0	0	0	0	0
Cholangiocytes_HB7H_C_CCACATATATCA	2.13107	0	0	0	0	2.13107	0	0	0	0	0	0	2.13107	0	0	0	0	0	0	0	0	0	0	0	0
Cholangiocytes_HB7H_C_CCCGAATAAAGC	3.15667	0	0	0	0	3.15667	0	0	0	0	0	0	0	0	0	0	0	0	0	0	1.70446	0	0	0	0
Cholangiocytes_HB7H_C_CCTGAAAGTGTT	4.05063	0	0	0	0	0	0	0	0	0	0	0	0	0	0	0	0	0	0	0	0	0	0	0	0
Cholangiocytes_HB7H_C_CCTTATCATAGG	1.99955	0	0	0	0	1.99955	0	0	0	0	0	0	0	0	0	0	0	0	0	0	0	0	0	0	0
Cholangiocytes_HB7H_C_CTCTCGGCAAAT	0	0	0	0	0	1.80162	0	2.1505	0	0	0	0	0	0	0	0	0	0	0	0	1.26122	0	0	0	1.26122
Cholangiocytes_HB7H_C_GACCTGACTCTT	2.67257	0	0	0	0	0	0	0	0	0	0	0	0	0	0	0	0	0	0	0	0	0	0	0	0
Cholangiocytes_HB7H_C_GACTGAGTAGTC	3.43734	1.31821	0	0	0	1.31821	0	0	0	0	0	0	0	0	0	0	0	0	0	0	1.31821	0	0	0	0
Cholangiocytes_HB7H_C_GCCCCTGAGATG	3.56905	0	0	0	0	2.52527	0	0	0	0	0	0	0	0	0	0	0	0	0	0	0	0	0	0	3.17757
Cholangiocytes_HB7H_C_GCCCTAATAGGA	1.87422	0	0	0	0	2.48752	0	0	0	0	0	0	0	0	0	0	0	0	0	0	0	0	0	0	0
Cholangiocytes_HB7H_C_GGCCTCTGCGAG	3.55464	0	0	0	0	0	0	0	0	0	0	0	0	0	0	0	0	0	0	0	3.16337	0	0	0	2.51163
Cholangiocytes_HB7H_C_GGCGGGTATCGG	4.22367	0	0	0	0	0	0	0	0	0	0	0	0	0	0	0	0	0	0	0	0	0	0	0	0
Cholangiocytes_HB7H_C_GGTAACAGGAGA	2.47697	0	0	0	0	2.47697	0	0	0	0	0	0	0	0	0	0	0	0	0	0	0	0	0	0	0
Cholangiocytes_HB7H_C_GTAAAGTCTGAC	2.0146	0	0	0	0	0	0	0	0	0	0	0	0	0	0	0	0	0	0	0	0	0	0	0	0
Cholangiocytes_HB7H_C_GTTGAGTCCGAG	3.51478	0	0	0	0	2.47398	0	0	0	0	0	0	0	0	0	0	0	0	0	0	0	0	0	0	0
Cholangiocytes_HB7H_C_TGACTAATCAGC	2.27168	0	0	0	0	0	0	0	0	0	0	0	0	0	0	0	0	0	0	0	0	0	0	0	0
Cholangiocytes_HB7H_C_TGCGTTCTGTCA	2.69932	0	0	0	0	1.87914	0	1.32812	0	0	0	0	0	0	0	0	0	0	0	0	1.32812	0	0	0	0
Cholangiocytes_HB7H_C_TGTCCAGCACAC	2.86917	0	0	0	0	2.39547	0	0	0	0	0	0	0	0	0	0	0	0	0	0	1.46429	0	0	0	0
Cholangiocytes_HB7H_C_TTGTGCAGCGGG	3.87319	0	0	0	0	0	0	0	0	0	0	0	0	0	0	0	0	0	0	0	0	0	0	0	0
Cholangiocytes_HB7N_A_AAGGATCGACGC	0	0	0	0	0	3.08543	0	0	0	0	0	0	0	0	0	0	0	0	0	0	0	0	0	0	0
Cholangiocytes_HB7N_A_AGACTTTGCCAC	2.78249	0	0	0	0	1.80056	0	0	0	0	0	0	0	1.80056	0	0	0	0	0	0	1.80056	0	0	0	1.80056
Cholangiocytes_HB7N_A_CTCTGGGGACCT	2.58173	0	0	0	0	2.21339	0	1.624	0	0	0	1.11076	0	0	0	0	0	0	0	0	0	0	0	0	1.11076
Cholangiocytes_HB7N_A_GAAACCCAATAT	3.20497	0	0	0	0	2.55158	0	0	0	0	0	0	0	0	0	0	0	0	0	0	0	0	0	0	0
Cholangiocytes_HB7N_A_GGAATTGTACAC	3.06377	0	0	0	0	0	0	0	0	0	0	0	0	0	0	0	0	0	0	0	0	0	0	0	0
Cholangiocytes_HB7N_A_GGTAGATTGTCA	1.01308	0	0	0	0	1.01308	0	1.01308	0	0	0	1.01308	0	0	0	0	0	0	0	0	0	0	0	0	0
Cholangiocytes_HB7N_A_GTACCCGATTCA	1.42781	0	0	0	0	1.42781	0	0	0	0	0	0	0	0	0	0	0	0	0	0	0	0	0	0	0
Cholangiocytes_HB7N_A_TAAATGAATTTC	2.91352	0	0	0	0	2.64377	0	0	0	0	0	0	0	1.67811	0	0	0	0	0	0	0	0	0	0	0
Cholangiocytes_HB7N_B_ACCGCTCAAGAT	1.75127	0	0	0	0	0	0	0	0	0	0	0	0	0	0	0	0	0	0	0	1.75127	0	0	0	0
Cholangiocytes_HB7N_B_ACCTTAGGGAAG	3.77071	0	0	0	0	2.29542	0	0	0	0	0	0	0	0	0	0	0	0	0	0	2.29542	0	0	0	0
Cholangiocytes_HB7N_B_AGCCTATCTTAA	4.60065	0	0	0	0	1.86794	0	0	0	0	0	0	0	0	0	0	0	0	0	0	0	0	0	0	0
Cholangiocytes_HB7N_B_ATCGTAACAGCG	0	0	0	0	0	0	0	0	0	0	0	0	0	0	0	0	0	0	0	0	0	0	0	0	0
Cholangiocytes_HB7N_B_CAATGAATGCAA	3.16837	0	0	0	0	1.71447	0	0	0	0	0	0	0	0	0	0	0	0	0	0	0	0	0	0	2.31327
Cholangiocytes_HB7N_B_CAGAGACTGGCT	2.471	0	0	0	0	0	0	0	0	0	0	0	0	0	0	0	0	0	0	0	0	0	0	0	0
Cholangiocytes_HB7N_B_CCGCGCACGGAG	2.44849	0	0	0	0	0	0	0	0	0	0	0	0	0	0	0	0	0	0	0	0	0	0	0	3.09746
Cholangiocytes_HB7N_B_CGCCTATTGCTG	2.89236	0	0	0	0	2.51424	0	0	0	0	0	0	0	0	0	0	0	0	0	0	0	0	0	0	1.89891
Cholangiocytes_HB7N_B_GTCTCCTAGATT	0	0	0	0	0	0	0	0	0	0	0	0	0	0	0	0	0	0	0	0	0	0	0	0	0
Cholangiocytes_HB7N_B_TCCAAATTAACA	3.8926	0	0	0	0	0	0	0	0	0	0	0	0	0	0	0	0	0	0	0	0	0	0	0	0
Cholangiocytes_HB7N_B_TTTTGTCCCCTG	4.68593	0	0	0	0	2.4631	0	0	0	0	0	0	0	0	0	0	0	0	0	0	0	0	0	0	0
Cholangiocytes_HB7N_C_AAAATGTAATGG	2.17134	0	0	0	0	2.17134	0	0	0	0	0	0	0	0	0	0	0	0	0	0	0	0	0	0	0
Cholangiocytes_HB7N_C_AAGCGTGAAGTG	0	0	0	0	0	0	0	0	0	0	0	0	0	0	0	0	0	0	0	0	0	0	0	0	0
Cholangiocytes_HB7N_C_AATGGGAATCCG	2.81606	0	0	0	0	0	0	0	0	0	0	0	0	0	0	0	0	0	0	0	0	0	0	0	0
Cholangiocytes_HB7N_C_ACAATACTCTGT	1.2314	0	0	0	0	2.37062	0	0	0	0	0	0	0	0	0	0	0	0	0	0	1.2314	0	0	0	0
Cholangiocytes_HB7N_C_ACCGCTTGCCTG	4.03652	0	0	0	0	1.29445	0	0	0	0	0	0	0	0	0	0	0	0	0	0	2.19132	0	0	0	0
Cholangiocytes_HB7N_C_ACCTCTAGACGC	3.05121	0	0	0	0	0	0	0	0	0	0	0	0	0	0	0	0	0	0	0	1.1033	0	0	0	0
Cholangiocytes_HB7N_C_AGATTACATTCA	2.7813	0	0	0	0	0	0	0	0	0	0	0	0	0	0	0	0	0	0	0	3.44298	0	0	0	0
Cholangiocytes_HB7N_C_AGCCCCAAACGG	1.13054	1.13054	0	0	0	0	0	0	0	0	0	1.13054	0	0	0	0	0	0	0	0	2.44118	0	0	0	0
Cholangiocytes_HB7N_C_ATGCTAACTTAT	3.45078	0	0	0	0	0	0	0	0	0	0	0	0	0	0	0	0	0	0	0	0	0	0	0	0
Cholangiocytes_HB7N_C_CAGTTAATGGAA	3.42916	0	0	0	2.39336	0	0	0	0	0	0	0	0	0	0	0	0	0	0	0	0	0	0	0	0
Cholangiocytes_HB7N_C_CCAAGGGCATTG	3.14193	0	0	0	0	0	0	0	0	0	0	0	0	0	0	0	0	0	0	0	0	0	0	0	0
Cholangiocytes_HB7N_C_CCATGGGAACCA	2.23434	0	0	0	0	0	0	0	0	0	0	0	0	0	0	0	0	0	0	0	2.23434	0	0	0	0
Cholangiocytes_HB7N_C_CCGACTCGAACA	2.45527	0	0	0	0	0	0	0	0	0	0	0	0	0	0	0	0	0	0	0	0	0	0	0	0
Cholangiocytes_HB7N_C_CGGCCAGTCGAC	3.22537	0	0	0	0	1.49332	0	1.49332	0	0	0	0	0	0	0	0	0	0	0	0	0	0	0	0	0
Cholangiocytes_HB7N_C_CGGCGAGCTTTG	2.61031	0	0	0	0	0	0	0	0	0	0	0	0	0	0	0	0	0	0	0	1.33519	0	0	0	0
Cholangiocytes_HB7N_C_CGTTTCTACTTA	1.20523	0	0	0	0	0	0	0	0	0	0	0	0	0	0	0	0	0	0	0	0	0	0	0	0
Cholangiocytes_HB7N_C_GAAACCCATTCC	0	0	0	0	0	0	0	0	0	0	0	0	0	0	0	0	0	0	0	0	2.05864	0	0	0	0
Cholangiocytes_HB7N_C_GAGATGCCGAGT	0	0	0	0	0	0	0	0	0	0	0	0	0	0	0	0	0	0	0	0	0	0	0	0	0
Cholangiocytes_HB7N_C_GAGTAAGCTATA	3.13034	0	0	0	0	0	0	0	0	0	0	0	0	0	0	0	0	0	0	0	0	0	0	0	0
Cholangiocytes_HB7N_C_GATAGCGAGGTC	4.6764	0	0	0	0	0	0	0	0	0	0	0	0	0	0	0	0	0	0	0	0	0	0	0	0
Cholangiocytes_HB7N_C_GCTCGCGCTATC	3.15796	0	0	0	0	0	0	0	0	0	0	1.33902	0	1.33902	0	0	0	0	0	0	0	0	0	0	0
Cholangiocytes_HB7N_C_GCTGTTAGAATC	3.20364	0	0	0	0	2.18313	0	0	0	0	0	0	0	0	0	0	0	0	0	0	2.55031	0	0	0	0
Cholangiocytes_HB7N_C_GGGTCGCACTCA	0	0	0	0	0	0	0	1.8418	0	0	0	0	0	0	0	0	0	0	0	0	0	0	0	0	0
Cholangiocytes_HB7N_C_GTCCCTGCCGTT	0	0	0	0	0	2.74105	0	0	0	0	0	0	0	0	0	0	0	0	0	0	2.74105	0	0	0	0
Cholangiocytes_HB7N_C_GTCGGCGCACAT	3.17026	2.15229	0	0	0	2.15229	0	0	0	0	0	0	0	0	0	0	0	0	0	0	0	0	0	0	0
Cholangiocytes_HB7N_C_GTCTCTTGACCT	2.86346	0	0	0	0	1.63521	0	0	0	0	1.63521	0	0	0	0	0	0	0	0	0	0	0	0	0	0
Cholangiocytes_HB7N_C_GTTACCCCACAC	3.51373	0	0	0	0	2.01686	0	0	0	0	0	0	0	0	0	0	0	2.01686	0	0	2.01686	0	0	0	0
Cholangiocytes_HB7N_C_TAAGCGGTGGTA	0	0	0	0	0	0	0	0	0	0	0	0	0	0	0	0	0	0	0	0	0	0	0	0	0
Cholangiocytes_HB7N_C_TCGTTAGATAAA	2.94539	0	0	0	1.94677	0	0	0	0	0	0	0	0	0	0	0	0	0	0	0	0	0	0	0	0
Cholangiocytes_HB7N_C_TCTAGAAAGCAA	3.02754	0	0	0	0	1.77692	0	0	0	0	0	0	0	0	0	0	0	0	0	0	1.77692	0	0	0	0
Cholangiocytes_HB7N_C_TGCTAGTGCAGC	3.78513	0	0	0	0	2.73093	0	0	0	0	0	0	0	0	0	0	0	0	0	0	0	0	0	0	0
Cholangiocytes_HB7N_C_TGTAAGGATAGG	3.72931	0	0	0	0	1.91798	0	0	0	0	0	0	0	0	0	0	0	0	0	0	0	0	0	0	0
Cholangiocytes_HB7N_C_TTTTCCATAACC	3.15554	1.33716	0	0	0	1.88955	0	0	0	0	0	0	0	0	0	0	0	0	0	0	1.33716	0	0	0	0
Embryonal_HB12T_1_AGTCCGGTTTCT	0	0	0	0	0	1.76558	0	0	0	0	0	0	0	0	0	1.76558	1.76558	3.55291	0	3.40352	1.76558	0	0	0	0
Embryonal_HB12T_2_GACGATGATCGT	0	0	0	0	0	2.17364	0	1.28002	0	0	0	0	0	0	0	0	0	1.82349	0	1.82349	1.28002	0	0	0	0
Embryonal_HB12T_2_GTTTGTAGAATT	0	0	0	0	0	2.62082	0	0	0	0	0	0	0	0	0	1.99789	0	2.62082	0	1.99789	0	0	0	0	0
Embryonal_HB14T_12_CACTAACTGTAG	0	0	0	0	0	1.48198	0	0	0	3.33979	0	0.615409	0	0	0	0.615409	2.15799	3.71283	0.993557	3.24501	1.2673	0	0	0.615409	0
Embryonal_HB14T_12_CAGCGGAGAGTC	0	0	0	0	0	2.44143	0	0.459164	0	2.85169	0	0	0	0	0	1.3645	1.5033	3.53272	0.459164	2.91683	1.20327	0.459164	0	0	0
Embryonal_HB14T_12_CAGTTGCATTTG	0	0	0	0	0.828475	2.30546	0	0	0	2.80202	0	0	0	0	0	1.27526	2.16779	3.33528	3.07441	2.53436	0	0	0	0.828475	0
Embryonal_HB14T_12_CATAACGATCAA	0.819426	0	0	0	0	2.86218	0	0	0	3.56298	0.819426	0	0	0.819426	0	1.5702	1.80448	3.1169	1.5702	1.5702	0	0.819426	0	0.819426	0
Embryonal_HB14T_12_CATCGCACTTGC	0	0	0	0	0	2.60948	0	0.407913	0	2.35801	0	0	0	0	0	0.920693	2.77946	3.79135	1.50978	2.53247	0.696817	0.696817	0	0	0
Embryonal_HB14T_12_CATGACTAGGCG	0.818245	0	0	0	0	3.39141	0	0	0	2.99562	0	0	0	0	0	1.47645	1.93303	2.99562	1.37503	3.05703	0.612124	0.612124	0	0	0
Embryonal_HB14T_12_CCAGACATAGCG	0	0	0	0	0	3.49832	0	0	0	2.19889	0	0	0	0	0	1.61093	1.8474	2.83497	2.83497	2.19889	0.848366	0	0	0	0.848366
Embryonal_HB14T_12_CCATCGCATAAT	1.24075	0	0	0	0	2.90183	0	0	0	3.14087	0	0	0	0	0	1.24075	1.77773	3.86506	0	2.90183	1.24075	1.24075	0	0	0
Embryonal_HB14T_12_CCCCCTTGTAGC	0.843205	0	0	0	0	2.45018	0	0	0	2.55833	0	0	0	0	0	0.843205	1.6037	3.67352	1.29407	2.19085	0.843205	0	0	0	0
Embryonal_HB14T_12_CCGCGAGCAACA	0	0	0	0	0	1.65307	0	1.8917	0	2.8024	0	0	0	0	0	1.65307	2.50644	3.32307	2.3845	2.24559	1.65307	0	0	0.878654	0
Embryonal_HB14T_12_CCGCGTCGAGTG	0	0	0	0	0	2.42206	0	1.63073	0	3.1609	0	0	1.11639	0	0	0	0	4.06914	2.22086	3.39294	1.11639	0	0	1.11639	0
Embryonal_HB14T_12_CCGTAAATTCCG	0.642157	0	0	0	0	2.38934	0	0	0	3.03556	0	0	0	0	0	1.3088	1.98843	4.02419	1.03003	2.46869	1.03003	0	0	0.642157	0.642157
Embryonal_HB14T_12_CCTAGTGATCAA	0.938987	0	0	0	0	2.80783	0	1.2048	0	2.89764	0	0	0	0	0	1.41459	2.47668	3.95879	2.08047	3.22444	0	0	0	0	0
Embryonal_HB14T_12_CGATTGTCACGA	0	0	0	0	0	2.873	0	0.630434	0	2.28077	0	1.01409	0	0.630434	0	1.01409	2.08286	3.56271	1.50712	3.01187	0	1.83586	0	1.29069	0
Embryonal_HB14T_12_CGGCCACGCCTC	0	0	0	0	0	2.24007	0	1.33447	0	2.79661	0	0	0	0	0	0.875049	2.24007	3.96581	1.33447	3.79254	0	0	0	0.875049	0
Embryonal_HB14T_12_CGGTCGAGTAGT	0	0	0	0	0.596743	2.89812	0	0	0	2.64327	0	0	0	0	0	2.01883	2.21506	3.20557	1.45039	3.02474	0	0	0	0	0
Embryonal_HB14T_12_CGGTCTTACCAG	0	0	0	0	0	2.07028	0	0	0	2.76756	0	0	0	0	0	1.55391	1.9259	3.41137	1.9259	3.15187	1.43439	1.43439	0	0.954954	0
Embryonal_HB14T_12_CGTTCGGCATAC	0	0	0	0	0	2.93267	0	0.943372	0	3.0129	0	0	0	0	0	1.28492	0.943372	3.3931	1.12866	2.56696	0.420601	0	0	0.715765	0
Embryonal_HB14T_12_CTACAGTCCTAG	0	0	0	0	0	2.61597	0	0.269479	0	2.97333	0	0	0	0	0	0.656403	2.09353	3.89687	2.26798	2.81979	1.15214	0	0	2.26798	0
Embryonal_HB14T_12_CTAGACTATTAC	0	0	0	0	0	2.85587	0	0.775043	0	1.50675	0	0	0	0	0	1.73743	0.775043	2.85587	0.775043	2.21864	0.775043	0	0	0	0
Embryonal_HB14T_12_CTAGTAAACTTA	0	0	0	0	0	2.62576	0	0	0	2.76951	0	0	0	0	0	1.66235	2.0025	3.80187	1.43598	3.05826	0	1.43598	0	0.726543	0
Embryonal_HB14T_12_CTCATTTGTCCT	0	0	0	0	0	2.83387	0	0.775443	0	2.60244	0	0	0	0	0	1.50733	1.80447	3.27275	1.08268	2.60244	0.577195	1.08268	0	0.329676	0
Embryonal_HB14T_12_CTGCGCGCATGC	0	0	0	0	0	1.89218	0	0.959219	0	2.57051	0	0	0	0	0	1.61426	1.61426	3.91391	2.00669	3.22465	0.959219	0.590466	0	0.959219	0
Embryonal_HB14T_12_CTTGACTCGTGA	0	0	0	0	0	2.91173	0	0.921103	0	2.7801	0	0	0	0	0	1.18421	1.95278	3.9591	1.83931	2.91173	0.921103	0	0	0	0.563055
Embryonal_HB14T_12_CTTTACTGCTGC	0.602297	0	0	0	0	2.53118	0	0.602297	0	2.02953	0	0	0	0.602297	0	1.45983	1.24672	3.55188	1.45983	1.91459	1.45983	0	0	0	0
Embryonal_HB14T_12_CTTTGTCCAAGC	0	0	0	0	0	2.44527	0	1.33736	0	2.08225	0	0	0	0	0	1.13357	1.50657	3.26884	1.88979	3.24176	0.531949	0	0	0.531949	0
Embryonal_HB14T_12_GAAACGGTACCA	0	0	0	0	0	2.8032	0	0	0	2.61591	0	0	0	0	0	0.879148	0.879148	3.66456	0.879148	2.61591	1.33965	0	0	0.879148	0
Embryonal_HB14T_12_GAAGTGCAGCCC	0.432665	0	0	0	0	3.01989	0	0.432665	0	2.99311	0	0	0	0	0	1.67352	2.14932	3.61822	2.01441	3.07138	1.31017	0.96473	0	1.56643	0.733675
Embryonal_HB14T_12_GACCACATTTGN	0	0	0	0	0	2.87604	0	0.726948	0	2.83506	0	0	0	0	0	1.25098	2.25655	4.0229	1.72834	3.55088	0	1.43658	0	1.59306	0
Embryonal_HB14T_12_GACCGACATTAC	1.30196	0	0	0	0	2.83667	0	0.849399	0	2.27198	0	0	0	0	0	0	1.61238	3.85374	2.04008	3.01575	0.512297	1.10106	0	1.61238	0
Embryonal_HB14T_12_GACGGATAAAGG	0.737694	0	0	0	0	2.72027	0	0.737694	0	3.64015	0	0	0	0	0	0.737694	2.0211	3.79873	2.38139	3.79873	0	2.0211	0	0	0
Embryonal_HB14T_12_GACGTCGACCAT	0	0	0	0	0	2.873	0	1.01409	0	3.05418	0	0	0	0	0	1.68494	2.08286	3.63479	1.01409	2.18671	0.630434	1.01409	0	0	0.630434
Embryonal_HB14T_12_GACTTTCCCGTG	0	0	0	0	0	2.86074	0	0	0	1.32062	0	0	0	0	0	0	2.22324	3.86446	2.22324	2.86074	1.32062	0	0	0	0
Embryonal_HB14T_12_GAGAGGATCCAT	1.20789	0	0	0	0	3.06037	0	0.941675	0	3.1139	0	0	0	0	0	1.31841	1.92658	3.84492	1.66804	2.98423	1.08361	0.941675	0	0.941675	0
Embryonal_HB14T_12_GAGATGGGCACG	0.88865	0	0	0	0	2.63092	0	1.14669	0	2.09915	0	0	0	0	0	0.539951	1.14669	3.5657	1.66686	2.26083	1.14669	0.539951	0	0	0
Embryonal_HB14T_12_GAGTGCATGAGT	0	0	0	0	0	1.61157	0	1.30123	0	2.98146	0	0	0	0.848825	0	0.848825	1.84808	3.94743	1.30123	3.3228	1.61157	0.848825	0	0.848825	0
Embryonal_HB14T_12_GAGTTCCCATAA	0.527383	0	0	0	0	2.98322	0	0.870869	0	3.23109	0	0	0	0	0	0	2.49419	3.80116	1.98106	2.78987	1.7684	0	0	0.527383	0
Embryonal_HB14T_12_GATCAAACTACT	0	0	0	0	0	2.37553	0	0.833299	0	2.43424	0	0	0	0	0	1.58978	1.92484	2.92112	1.58978	2.43424	1.08226	1.71436	0	0	0
Embryonal_HB14T_12_GATCTCGCCGGG	0.457774	0	0	0	0	2.27298	0	0	0	3.13814	0	0	0	0	0	1.20063	2.57958	3.18726	0.457774	3.11264	0.770619	1.36168	0	0.457774	0
Embryonal_HB14T_12_GATGATAGTACC	1.30611	0	0	0	0	2.57361	0	0.852667	0	2.34385	0	0	0	0	0	0.514587	2.12852	3.56446	1.95395	2.88053	1.10487	1.10487	0	0	0
Embryonal_HB14T_12_GATTCCGGCTAG	0	0	0	0	1.9083	2.52439	0	1.06948	0	3.00265	0	0	0	0	0	2.79184	1.9083	2.1582	2.66703	2.90279	1.06948	1.57438	0	0	0
Embryonal_HB14T_12_GCAATAGACTGC	2.33105	0	0	0	0	2.65813	0	1.09542	0	2.70358	0	0	0	0	0	1.46266	0.508913	3.88713	2.39354	2.50791	0	0.508913	0	0.508913	0
Embryonal_HB14T_12_GCACAGACGGCC	0.381949	0	0	0	0	3.48521	0	1.05101	0	2.9518	0	0	0	0	0	1.20168	2.41886	4.4228	0.873556	3.55406	0	0.873556	0	0.657663	0
Embryonal_HB14T_12_GCACGGGTCTTA	3.41741	0	0	0	0	4.0337	0	0.877258	0.531891	3.34582	0	0.531891	0	1.13348	0	1.33726	2.38233	3.82728	0.877258	2.24345	0.877258	1.13348	0	0.531891	0
Embryonal_HB14T_12_GCAGGTGCAATT	1.32532	0	0	0	0	3.35459	0	0.525229	0	1.97652	0	0	0	0	0	1.87591	1.76403	3.22603	1.63804	2.48936	2.06793	2.06793	0	0	0
Embryonal_HB14T_12_GCGCCTACTTGG	0.700017	0	0	0	0	1.80318	0	0	0	3.10412	0	0	0	0	0	0.700017	1.39658	3.59683	1.10776	2.84611	2.41035	0	0	0	0
Embryonal_HB14T_12_GGAAAGTGAGCC	0.787597	0	0	0	0	2.97403	0	0.787597	0	3.35188	0	0	0	0	0	1.0286	1.64738	4.59153	1.38511	4.06918	1.22266	0.787597	0	1.22266	0
Embryonal_HB14T_12_GGAAGTTAAGCA	0	0	0	0	0	1.70284	0	0	0	2.2062	0	0	0	0	0	0	2.38665	3.91969	1.30664	2.73219	0	1.02812	0	0.640752	0
Embryonal_HB14T_12_GGACGACGTGCC	0.426279	0	0	0	0	2.8909	0	0.953449	0	2.49836	0	0	0	0	0	1.65868	1.65868	3.80929	2.06814	2.54113	0.953449	0.724207	0	0.426279	0
Embryonal_HB14T_12_GGCACCTAGCCC	0.904427	0	0	0	0	1.37144	0	0.683271	0	2.97688	0	0	0	0	0	1.23862	1.08542	4.22893	1.68854	3.25805	1.92892	0.904427	0	0.683271	0
Embryonal_HB14T_12_GGCTCCCTTCTC	0	0	0	0	0	2.10622	0	0.893398	0	2.52951	0	0	0	0	0	2.10622	1.91304	3.68819	0	1.91304	0.893398	0	0	0	0
Embryonal_HB14T_12_GGGCGTTGAAAA	0	0	0	0	0	2.66621	0	0	0	2.87536	0	0	0	0	0	0	2.04027	3.93565	2.04027	3.24024	1.46934	0.749267	0	0	0
Embryonal_HB14T_12_GTAAGGATTTTT	0	0	0	0	0	2.80929	0	0.576563	0	2.08184	0	0	0	0	0	1.41577	1.73686	3.89903	2.17465	3.16198	0.939937	0.576563	0	0	0.576563
Embryonal_HB14T_12_GTACCGATACAG	0	0	0	0	1.26104	2.51615	0	0	0	2.28765	0	0	0	0	0	0	2.40842	4.16243	2.28765	2.6134	1.56729	0	0	0	0
Embryonal_HB14T_12_GTCTGTTGCGGG	0.981768	0	0	0	0	2.96325	0	0.606818	0	3.29109	0	0	0	0	0	0.606818	2.14139	3.58498	0	2.39926	0	0.606818	0	0.606818	0
Embryonal_HB14T_12_GTCTTCTCCAAA	0	0	0	0	0	2.34277	0	0.663203	0	3.11985	0	0	0	0	0	1.56109	1.34103	3.34247	2.42931	2.83304	1.34103	1.05848	0	0	0
Embryonal_HB14T_12_GTTAAGCCGTGG	0	0	0	0	0	3.03095	0	0	0	3.32056	0	0	0	0	0	1.19986	1.72976	3.67057	2.0743	2.97334	0	0	0	0	0
Embryonal_HB14T_12_GTTGCGTCTGCT	0	0	0	0	0	3.11446	0	0	0	2.73942	0	0	0	0	0	1.31884	1.31884	3.82862	2.03497	2.81252	0.57807	0.942033	0	0	0
Embryonal_HB14T_12_TAAATGAGAGAT	0	0	0	0	0	2.52237	0	0.390296	0	2.87411	0	0	0	0	0	1.21997	1.6671	3.66851	0.888819	3.02404	0.670306	0	0	1.35183	0
Embryonal_HB14T_12_TAATGGAGCCCA	0.559755	0	0	0	0	3.4343	0	0	0	2.22491	0	0	0	0	0	1.17888	0.916486	4.27002	1.94619	2.98346	0.916486	1.5584	0	1.17888	0
Embryonal_HB14T_12_TAGGGTCTTATA	0.589677	0	0	0	0	3.00972	0	0.958128	0	2.88321	0	0	0	0	0	1.76138	2.43749	2.2862	2.00516	3.52458	0	1.22678	0	0.589677	0
Embryonal_HB14T_12_TATAAAGGCAGA	0	0	0	0	0	2.88216	0	0	0	2.34944	0	0	0	0	0	0	1.99058	2.93948	0.719447	3.09404	1.65119	0.719447	0	0	0
Embryonal_HB14T_12_TCCACCGGAAGG	0	0	0	0	0	2.48612	0	0	0	3.13676	0	0	0	0	0	0.799236	1.77417	3.91109	1.9628	2.96309	1.2377	0	0	0.799236	0
Embryonal_HB14T_12_TCGTTAGTACGG	0	0	0	0	0	2.52671	0	0	0	3.14424	0	0	0	0	0	1.91045	1.24326	3.90229	0	3.17907	0	1.24326	0	0	0
Embryonal_HB14T_12_TCTCGTCGGATT	0.778692	0	0	0	0	3.01785	0	0.4633	0	2.95848	0	0	0	0	0	1.51201	2.01255	3.473	0	3.17735	0	1.51201	0	0	0
Embryonal_HB14T_12_TCTGAGCATTGT	0.439092	0	0	0	0	2.76538	0	0.743173	0	3.0104	0	0	0	0	0	1.78535	2.16541	3.7328	1.68832	3.27184	0.439092	0.976028	0	0.976028	0
Embryonal_HB14T_12_TGAACAAGGTCG	0.295472	0	0	0	0	2.7804	0	0.295472	0	2.29634	0	0	0	0	0	1.40949	1.40949	3.66759	1.97237	3.05786	0.708667	0.295472	0	0	0
Embryonal_HB14T_12_TGCACATTCTTC	0	0	0	0	0	2.178	0	0.885166	0	2.62543	0	0	0	0	0	0.537483	1.78873	3.1686	1.14265	3.1981	2.09395	0	0	0	0
Embryonal_HB14T_12_TGTCTATCGTCA	0.612995	0	0	0	0	2.55282	0	0.612995	0	3.17139	0	0	0	0	0	0.990249	2.67658	3.72824	0.990249	2.78669	1.8043	0	0	0	0
Embryonal_HB15H_1_GGGTAGTTAGAT	0	0	2.32318	0	0	0	0	0.765939	0	1.72349	0	0	0	0	0	2.69545	1.19454	2.52654	2.905	1.91029	0	0	1.19454	0	0
Embryonal_HB15H_2_GGATTATTGTGC	0	0	2.55595	0	0.78315	0	0	0	0.78315	0	0	0	0	0	0	2.232	1.74979	2.87	1.51843	2.232	0	0.78315	0	0	0
Embryonal_HB15H_2_TACATTCCCCTA	0	0	2.06962	0	0	0	0	0.687545	0	1.37788	0	0	0	0	0	2.38769	2.38769	3.32137	2.98506	3.5726	0	0	0.687545	0	0
Embryonal_HB16T_1_CACATGTTAACT	0	0.212912	0	1.86522	0.782247	4.88621	0	0	0	0.66737	0.212912	0	0	0	0	0.782247	0.66737	3.70439	2.94617	2.03389	0.782247	0	0	0	0.885277
Embryonal_HB16T_1_CACGGAAATGGT	0.658583	0	0	0	1.05226	1.05226	0	0.658583	0	2.4206	0	0	0	0	0	1.73347	1.73347	2.97762	0	1.33399	2.8779	0	0.658583	0	0
Embryonal_HB16T_1_CACTCAAATGGT	0	0.467646	1.45378	0.638875	0	1.94051	0.260914	0.638875	0.260914	1.6996	0	0.638875	0	0	0	1.38157	1.64357	3.04327	2.29692	2.06136	1.52113	0.260914	0.260914	1.64357	0
Embryonal_HB16T_1_CATATAGCGCCG	0	0.737979	0	0	0	3.74914	0	0.737979	0	2.85506	0	0	0	0	0	3.84698	0	2.85506	2.27559	2.64621	1.15795	0.737979	0.737979	3.02775	0
Embryonal_HB16T_1_CATGAACTCAGG	0	0	0	0	0.757537	2.75552	0	0.757537	0	0	0	0	0	1.18358	0	1.48139	0	3.06312	3.70514	2.59996	1.48139	0	0	0	0
Embryonal_HB16T_1_CATTCCGTAAGG	0	0	0	0	0	0.74199	0	0	0	1.45869	0	0	0	1.87189	0	2.38885	1.87189	2.28247	2.02824	1.16322	2.65333	0	2.8623	0	0
Embryonal_HB16T_1_CCACCTACTTGG	0	0	0	0	0	2.19067	0	0	0	2.19067	0	0	0	0	0	2.19067	1.0937	2.3912	2.93746	3.0375	2.82628	0	1.0937	0	0
Embryonal_HB16T_1_CCCATATCCCTT	0	0	0	0	0.199702	1.64861	0	0.366084	0	0.366084	0	1.16639	0	1.60517	0	1.55975	0.844249	2.89148	1.76864	1.35416	3.11088	0	0.199702	0	0
Embryonal_HB16T_1_CCCATTAAATCA	0	0	0	0	0	0.509231	0	0.509231	0	1.46327	0	0.845019	0	0.509231	0	2.11675	1.29638	1.84247	0.509231	1.09595	2.70432	0	2.45309	0	0
Embryonal_HB16T_1_CCCCAAGGGATT	0	0	0	0	0	0	0	0	0	1.51899	0	0	0	1.51899	0	0	0	2.45983	0	0	1.02382	0	0	0	0
Embryonal_HB16T_1_CCCCGTAACAGT	0	0	2.34784	0	2.09152	1.74598	0	0	0	1.74598	0	0	0	0	0	2.34784	0	2.99202	2.09152	1.21365	1.74598	0	0	0	0
Embryonal_HB16T_1_CCGATGCGTCAT	0	0	0	0	2.30877	1.39145	0	0.920421	0	0.920421	0	0	0	0	0	0.920421	1.9518	3.39103	3.39103	1.71038	2.77903	0	1.9518	1.71038	0
Embryonal_HB16T_1_CCTCGACCGGCG	0.679867	0	2.91912	0	0.679867	3.01907	0	0	0	2.27855	0	0	0	0	0	1.92303	0	3.37536	2.37362	2.74754	0.679867	0	0	0	0
Embryonal_HB16T_1_CCTGCAGGATAC	0	0	0.332955	0	0.332955	2.79779	0	0.332955	0	2.22967	0	0	0	0.332955	0	1.09039	0.582311	2.86753	0.781733	1.32591	1.59956	0	0	0	0
Embryonal_HB16T_1_CCTGCGGGACTT	0	0.380772	0	0	0.380772	2.70152	0	0.871394	0	1.32985	0	0.380772	0	0.380772	0	1.19908	0.871394	2.18358	2.56869	1.32985	0.380772	0	1.64301	0.655875	0
Embryonal_HB16T_1_CCTTCACTGGCC	0.305885	1.0879	0	0	0	1.76313	0	0.539794	0	1.59657	0.164593	0.164593	0.305885	0	0	0.811993	0.164593	0.429663	2.41574	2.20289	1.52132	0	0	0	0.164593
Embryonal_HB16T_1_CGAACACCGATT	0	0	0.914285	0	0	2.13712	0	0	0	1.70201	0	0.914285	0	0	0	0.914285	0.914285	2.76945	2.56186	2.43929	0.914285	0	0.914285	0	0
Embryonal_HB16T_1_CGCCATTAGCCT	0	0.969818	0.435556	1.57293	2.15658	3.24111	0	0.73795	0	0.969818	0	0	0	0	0	0	0.73795	1.68019	3.10401	2.21782	1.15791	0	0	0	0
Embryonal_HB16T_1_CGCTTTACCTTA	0	0	0	0	0	2.46862	0	1.15096	0	0	0	0	0	0	0	0	2.01273	3.73918	3.11849	2.26643	0	0	2.01273	0	0
Embryonal_HB16T_1_CGGTCGAGACAG	0	0	0	0	0	2.33237	0	1.33255	0	0	0	0	0	2.70494	0	0.65764	0.65764	2.49838	2.57208	1.55201	1.33255	0	1.33255	0	0
Embryonal_HB16T_1_CGGTCGTAGCAA	0	0	0	0	0	1.30523	0	0	0	3.11388	0	0.851973	0	0	0	1.61598	2.04399	3.37518	2.67019	2.91644	2.75918	0	0	0	0
Embryonal_HB16T_1_CGTACTTCTGAC	0	0	0	0	0	2.54659	0	1.08539	0	1.37141	0	0	0	1.08539	0	1.37141	0.683246	3.38197	3.02558	1.7752	3.80918	0	2.46668	0	0
Embryonal_HB16T_1_CGTCGTGACCCC	0	0	0	0	0.23672	2.50288	0	1.05418	0	1.71208	0.23672	0	0	1.55587	0	2.19862	1.43628	3.56068	3.33134	1.88841	2.10552	0	2.41138	1.05418	0
Embryonal_HB16T_1_CGTCTCGCTGAG	0	0.612918	0	0	0	1.65423	0	0.990143	0	0.990143	0	0	0	0	0.612918	1.93451	1.65423	2.73299	2.78653	2.67642	0	0	0.612918	0.612918	0
Embryonal_HB16T_1_CGTCTTAAGGCT	0	0	0	0	0	1.20262	0	1.20262	0	1.73301	0	0	0	0	0	1.73301	1.20262	0	1.73301	1.73301	0	0	0	0	0
Embryonal_HB16T_1_CGTTATACATCT	0	0	0	0	0	2.10037	0	0.425956	0	2.2226	0	0	0	2.03316	0	1.49332	0.952877	3.72232	3.52416	1.22075	1.84222	0	2.25096	0.235488	0
Embryonal_HB16T_1_CTATGTAACGCT	0	0	0	0	0	2.66671	0	0.813392	0	1.56164	0	0	0	0.983598	0	1.46974	0.349611	3.3245	2.47497	1.6458	2.69537	0	0.349611	0	0
Embryonal_HB16T_1_CTCAAATGGTGC	0	0	0	0	0.744651	2.1679	0	1.16671	0	1.16671	0	0	0	0	0	1.16671	1.69062	2.28703	2.39346	2.73269	1.16671	0	0	0	0
Embryonal_HB16T_1_CTTGCGCCATCC	0.442369	0	1.46749	0	0	3.21586	0	0	0	1.33024	0	0	0	0	0	0.981768	0.442369	3.7285	3.28068	2.54036	1.58816	0.442369	0	0	0
Embryonal_HB16T_1_CTTTTCGCACCT	0	0	0	0	0	0	0	0	0	0	0	1.21598	0	0	0	1.21598	2.09443	2.35084	2.09443	1.21598	1.21598	0	1.74871	0	0
Embryonal_HB16T_1_GAAGACTTGTGA	0	0	0	0	0	1.39968	0	1.39968	0	0	0	0.927013	0	0	0	1.71934	0	3.4016	3.23598	1.71934	1.71934	0	0.927013	0.927013	0
Embryonal_HB16T_1_GAATACATTATA	1.39089	0	1.39089	0	0.562243	0.562243	0	0.919966	0	1.56298	0	0.919966	0	0	0	0.562243	1.56298	3.28303	2.98896	0.919966	1.56298	0	2.05302	0	0
Embryonal_HB16T_1_GAATGTGAGCCT	0.319497	0	2.14344	0	0	1.56116	0	1.29062	0	1.47885	0	1.05855	0	0	0	1.47885	1.70787	2.8658	1.70787	1.89409	3.02406	0	0	0	0
Embryonal_HB16T_1_GAGGAACTTAAC	0	0	0	0	1.59436	2.73386	0	0	0.836549	1.59436	0	1.28558	0	0	0	1.28558	1.59436	3.43698	3.30203	1.82995	1.82995	0	0	0.836549	0
Embryonal_HB16T_1_GAGGAGTCTACG	0.790021	0	0	0	0	2.94715	0	0.790021	0	2.03064	0	0.471079	0	0	0	1.65097	1.2258	3.14689	2.17729	2.52033	2.6973	0	0	1.85872	0
Embryonal_HB16T_1_GAGTTGCGGGCC	1.73071	0	0	0	0	2.21137	0	0	0	0.77065	0	0	0	0	0	1.50041	1.20067	2.70364	1.50041	3.27887	3.08654	0	0.77065	0.77065	0
Embryonal_HB16T_1_GATTGCGACCCT	0.473533	0	0.793587	0	0	0.793587	0	0	0	1.65624	0	0.473533	0	0	0	1.65624	0.473533	2.61877	1.76563	1.53341	1.76563	0	1.86422	0	0
Embryonal_HB16T_1_GCCTTAGTTGTC	0	0	2.08924	0	1.06045	2.08924	0	0	0	2.19974	0	0	0	0	0	1.06045	0	2.08924	1.45942	1.65771	3.08028	0.386568	0	0	0
Embryonal_HB16T_1_GCGAACGTTCGA	0.277678	0	1.17571	0	0.824283	3.08209	0	0	0	1.95744	0.277678	0.277678	0	0	0	1.17571	1.35598	3.6325	4.02625	2.62485	1.43523	0.494771	0	1.57707	0
Embryonal_HB16T_1_GCGCAACGTGCG	0.309294	0	1.03401	0	1.15524	2.19435	0	0.309294	0	2.19435	0	0	0	0	0	0.735914	1.15524	4.15428	2.69284	2.83017	2.11012	0	0	0.735914	0
Embryonal_HB16T_1_GCTCGTCCTCGA	0.603009	0	2.22744	0	0	1.24784	0	0	0	1.24784	0	0.976527	0	0	0	0	1.78602	2.81688	2.86518	2.03089	1.78602	0	0	0	0
Embryonal_HB16T_1_GGAATGTGACTT	0	0	1.36255	0	0	1.67881	0	0	0	0	0	0	0	0	0	1.91872	0	1.91872	2.64458	1.67881	3.06072	0	2.83226	1.36255	0
Embryonal_HB16T_1_GGAGATAAGTGG	1.45583	0	1.45583	0	0	0	0	0	0	1.45583	0	0	0	0.740036	0	1.45583	1.16065	2.64986	2.38546	0.740036	1.68344	0	1.45583	0	0
Embryonal_HB16T_1_GGCCAAATCTCC	0	0	0	0	0.711594	2.33555	0	0	0	0	0	0.711594	0	0	0	0	1.12313	3.21312	4.11349	1.82232	1.41384	0	0.711594	0	0
Embryonal_HB16T_1_GGCCAGGCCGAG	0	0.61962	0	0	0	4.98974	0	0	0	1.94699	0	0.999323	0	0	0	0.999323	0	3.67933	3.4352	3.07257	0.61962	0	0	0	0
Embryonal_HB16T_1_GGTACTACTGAG	0.24157	0	0	0	0.24157	2.0226	0	0	0	1.7308	0	0.598693	0	1.45371	0	2.2482	0.43599	2.97455	1.06909	0.738592	1.77807	0	0.861299	0	0
Embryonal_HB16T_1_GGTGCAAAGCAG	0	0	1.8185	0	0	2.42703	0	1.07704	0	1.07704	0	0.828838	0	0.828838	0	1.70789	1.27573	2.42703	2.16836	2.16836	2.30604	0	0.828838	0	0
Embryonal_HB16T_1_GGTGTGCTAAGG	0	0	0	0	0	0	0	0	0	1.38877	0	0	0	0	0	2.20016	0.694801	1.61208	1.79451	1.10082	3.29902	0	2.4009	0	0
Embryonal_HB16T_1_GTAATCCCGTTA	0	0	0	0	0.552223	2.82422	0	0.552223	0	2.12479	0	0	0	0.313755	0	0.744631	0.905925	3.71777	0.744631	1.27533	1.98313	0.905925	1.75634	0	0
Embryonal_HB16T_1_GTACTGGGATGA	0	0	0	0	0	2.05201	0	1.18208	0.756395	2.05201	0	1.47973	0	0	0	0.756395	0	3.06107	1.47973	0	1.47973	0	1.18208	0	0
Embryonal_HB16T_1_GTAGTGGGTTCA	0	0	1.23844	0	0	1.23844	0	0.799809	0	1.66542	0	1.23844	0	0.477821	0	0.477821	0.477821	3.05468	2.62927	0.799809	2.58408	0	2.43479	0	0
Embryonal_HB16T_1_GTCAGCGCGCAT	0	0	0	0	0	0	0	1.29215	0	1.83757	0	0	0	0	0	1.83757	1.83757	1.83757	0	0	1.29215	0	1.29215	0	0
Embryonal_HB16T_1_GTCATACTTAGT	0	0	1.18039	0	0.560689	2.14228	0	0	0	0.917793	0	0	0	0	0	1.38817	1.38817	3.38681	3.05874	3.02281	2.56726	0	0	0.560689	0
Embryonal_HB16T_1_GTCGACTCCCAC	0	0	0	0	0	0	0	0	0	1.38885	0	0	0	0	0	0	0	2.77578	0	0	1.94883	0	2.94767	0	0
Embryonal_HB16T_1_GTGACTCACCGT	0	0	0.869377	0	2.60038	1.8782	0	0	0	2.69829	0	0	0	0	0	2.07029	0	4.08072	2.23136	2.69829	0	0	0	2.23136	0
Embryonal_HB16T_1_GTGGAGAATTCC	0	0	1.77918	0	0.564001	1.39396	0	0.922424	0	1.89952	0	0	0	0	0	1.56621	1.7131	2.54508	2.85015	2.41848	0.759186	0.564001	0.759186	0.321246	0
Embryonal_HB16T_1_GTGGATCCAAGC	1.14738	0	0	0	0.88924	1.35237	0	0	0	3.08111	0	0	0	0	0	2.18414	0.540369	3.58672	2.68213	2.40089	1.35237	0.88924	0	1.66768	0
Embryonal_HB16T_1_GTGGGTCCGTTG	0	0	0	0	0	2.83524	0	0.57783	0	1.86797	0	0	0	0	0	2.08437	1.20791	4.25721	2.98427	2.30208	1.73924	0.330083	1.50846	0.941698	0
Embryonal_HB16T_1_GTGTGCTGGCAA	0	0	0	0	0	2.86688	0	0.711172	0	2.59798	0	0	0	0	0	0.711172	1.41321	3.56106	0.711172	1.41321	2.11078	0	0	2.43043	0
Embryonal_HB16T_1_GTGTTCGGCTGT	0	0	0.788872	0	2.81012	0	0	0	0	1.22431	0	0	0	0.788872	0	1.52665	1.52665	3.61166	3.54459	2.94516	2.81012	0	0	0	0
Embryonal_HB16T_1_GTTAAGTTGAGA	0	0	1.92946	0	1.43757	1.14432	0	0.428579	0	1.66404	0	0	0	0	0	1.30165	1.30165	3.62127	3.89501	1.5572	2.77147	0	1.76056	0	0
Embryonal_HB16T_1_GTTAGACTGACT	0	0	0	0	0.567121	2.87864	0	0.567121	0	1.84724	0	0	0	0	0	0.926783	1.57193	3.23561	1.96087	2.87864	2.39072	0	0.926783	0.567121	0
Embryonal_HB16T_1_GTTGAGAGTCAG	0	0	1.08416	0	0	2.59481	0	0.502178	0	1.59207	0	0	0	0	0	1.82753	1.2835	2.64236	3.4342	2.88816	2.49233	1.08416	1.08416	0.502178	0
Embryonal_HB16T_1_TACAGACCTCGC	0	0	0	0	0	2.39768	0	0	0	2.66237	0	0	0	0	0	0.887163	0.668934	3.40255	2.30712	2.35342	2.66237	0.668934	0	0	0
Embryonal_HB16T_1_TACAGTGACCGC	0	0	0	0	0	2.81754	0	0	0	2.38276	0	0	0	0	0	2.18243	0.504195	2.81754	3.2798	1.45355	2.18243	0	1.08754	1.7209	0
Embryonal_HB16T_1_TACCCACACCCG	0	0	0	0	0.453204	1.55324	0	0.252059	0	1.77044	0	0.620586	0	2.02729	0	1.66772	1.35241	3.5504	2.52308	1.7204	2.2002	0	1.00064	0	0
Embryonal_HB16T_1_TAGAGCTTAGAA	0.430508	0	1.14809	0	0.430508	1.30568	0	0.730481	0.730481	2.36881	0	1.44178	0	0	0	1.66852	0.960927	2.31715	2.36881	1.44178	0.730481	0	0.730481	0.430508	0
Embryonal_HB16T_1_TCCAACTCTGCT	0	0	0	0	0	2.00488	0	0.589534	0	0	0	0	0	0	0	1.61258	0	3.91186	1.22655	2.20072	2.56858	0	2.00488	0	0
Embryonal_HB16T_1_TCCAATACAGCG	0	0	0	0	0	2.72292	0	0	0	2.29157	0	0	0	0	0	1.02177	2.29157	3.0233	2.72292	2.72292	2.29157	0	1.02177	2.09339	0
Embryonal_HB16T_1_TCCATGGACTGG	0	0.920148	0	0	0.562373	3.31124	0	0.920148	0	1.71	0.562373	0.562373	0	0	0	2.30837	0.920148	1.83798	3.59668	1.1831	1.1831	0	0	0	0
Embryonal_HB16T_1_TCCTCGTTTTAA	0	0	2.23447	0	1.39458	2.14981	0	0	0	1.56687	0	0	0	0	0	1.39458	0.56436	3.68071	3.44467	2.38492	0.922927	0	0	0.56436	0
Embryonal_HB16T_1_TGACGGAAGGCT	0	0	0	0	0	2.24442	0	0.569177	0	1.40297	0	0.929651	0	0	0	0	0.569177	2.96545	1.19405	0	0.929651	0	1.96494	0	0
Embryonal_HB16T_1_TGTAGGCACACT	0	0	0.704953	0	0.704953	2.37264	0	0.413351	0.413351	2.16081	0	0	0	0	0	0.704953	1.26959	3.28068	2.58664	2.66087	2.16081	0	0	0	0
Embryonal_HB16T_2_CAAATCAGACTC	0	0	0	0	0	2.59405	0	0	0	2.22526	0	0	0	0	0	0	0	1.97296	0	1.97296	1.97296	0	0	0	0
Embryonal_HB16T_2_CAACTATTTCTT	0	0	0	0	1.56176	1.56176	0	0	0	0	0	0	0	0	0	2.50973	0	0	3.55262	1.89473	1.05904	0	0	0	0
Embryonal_HB16T_2_CACACCTTTCTG	1.24531	1.24531	2.13086	0	0	2.13086	0	1.78306	0	2.13086	0	0	0	0	0	0	0	1.24531	0	1.78306	1.78306	0	0	0	0
Embryonal_HB16T_2_CAGAGTCCCCCA	0	0	2.41754	0	0	0	0	0.900059	0	0	0	0	0	0	0	1.92264	1.36596	3.80204	3.68093	1.80978	3.19278	0	2.1161	0	0
Embryonal_HB16T_2_CATTGAATGTCG	0.672224	0	1.07062	0	1.90977	1.90977	0	0	0	2.04253	0	0	0	0	0	1.07062	0	3.32649	3.25514	2.59985	0.672224	0	0	1.57575	0
Embryonal_HB16T_2_CCAAATTCGGGC	1.03844	0	0	0	1.03844	2.11617	0	1.03844	0	2.31492	0	0	0	0	0	0	0	1.86786	1.53679	2.85781	2.85781	1.03844	0	0	0
Embryonal_HB16T_2_CCAATTCCAAGC	0	0	0	0	0	1.64021	0	0	0	1.64021	0	0	0	0	0	0	0	2.60038	0	1.64021	2.23136	0	0	0	0
Embryonal_HB16T_2_CCCGCAACGTAC	0	0	0	0	0	3.05292	0	0	0	2.59276	0	0	0	0.501304	0	1.5903	1.08269	2.81066	2.49029	2.17594	1.92539	0	0.501304	0	0
Embryonal_HB16T_2_CCGAGCACGTTG	0	0	0	0	0	0.835512	0	0.835512	0	2.01889	0	0	0	0	0	0	0.835512	3.199	1.28426	0	0	0	1.5929	0	0
Embryonal_HB16T_2_CGATCACCCTAG	2.62484	0.365658	0.843456	0	0	2.68685	1.60406	0.365658	0	2.48795	0.843456	0.365658	0	0	0	1.01735	0.365658	3.19448	3.15762	2.28536	1.29439	0.365658	0	0.632826	0
Embryonal_HB16T_2_CGCCAAACCGGT	0	0	0	0	0	0	0	0.582014	0	0	0	0.94751	0.582014	0.582014	0	1.42517	0.94751	2.77279	1.59902	0	0.94751	0	1.87602	0	0
Embryonal_HB16T_2_CGCTAATATGAT	0	0	0	0	0.886659	2.66157	0	0	0	2.2578	0	0	0	0	0	1.4655	1.56973	3.77987	2.59282	2.43928	1.66412	0	0	0	0
Embryonal_HB16T_2_CGGAGAGTGTAG	0	0	0	0	0	2.82966	0	0	0	2.27155	0	0.895706	0	0	0	2.64202	1.3605	4.0769	2.74024	2.10965	1.3605	0	1.3605	0	0
Embryonal_HB16T_2_CGTACCTCAATT	0	0	2.97312	0	0	3.92146	0	0	0	2.32985	0	0	0	0	0	1.40907	0	2.80098	3.85825	2.97312	0	0	0	2.32985	0
Embryonal_HB16T_2_CGTGACCAAGAT	0	0	0	0	0	1.13841	0	0	0	3.00053	0	0	0	0	0	1.13841	1.657	1.99679	1.13841	0	3.77128	0	2.61964	0	0
Embryonal_HB16T_2_CGTGATGTGTCG	0	0	1.24303	0	0.803366	1.96924	0	0	0	2.26502	0	0	0	0	0	1.24303	1.78039	2.97019	3.19572	2.75979	1.54738	0	0	0	0
Embryonal_HB16T_2_CTCTACGATGAT	0	0	0	0	0	1.41904	0	0.715098	0	0.715098	0	0	0	1.82808	0	1.12777	0.715098	0	2.93144	1.12777	2.11754	0	2.34176	0	0
Embryonal_HB16T_2_CTGAAGCCAAGC	0	0	1.74145	0.777673	0	3.29141	0	0	0	1.92891	0	0.462602	0	0	0	0	1.37144	3.35499	2.82621	1.63265	0	0	0	0	0
Embryonal_HB16T_2_CTGCGACCGGCA	0	0	1.49028	0	0.523345	1.32193	0	0	0	2.22484	0	0	0	0	0	2.0639	0.865135	3.50616	2.22484	2.0639	2.59361	0	0	1.97255	0
Embryonal_HB16T_2_CTGGACCACCGA	0	0	0	0	0	3.40674	0	0	0	2.23359	0	0	0	0	0	0	0	3.93183	3.08344	0	2.23359	0	0	2.23359	0
Embryonal_HB16T_2_CTTCCATGTGGC	0	0	0	0	0	2.54308	0	0	0	1.59051	0	0	0	0	0	0	1.59051	0	0	1.59051	2.81091	0	0	0	0
Embryonal_HB16T_2_GAGGATCCTCGG	0	0	0	0	0	3.07077	0	0	0	1.6645	0	0.618749	0	0	0	1.27251	0	2.84929	2.98797	2.16441	3.63321	0	0.998132	1.81476	0
Embryonal_HB16T_2_GATATTCCCGTG	0	0	0.870586	0	0	2.07211	0	0	0	2.07211	0	0	0	0	0	1.32883	0.870586	4.03481	2.6023	2.6023	2.6023	0	0	2.07211	0
Embryonal_HB16T_2_GATCCTCCGTGC	0	0	0	0	0	0	0	1.23294	0	2.3726	0	0	0	0	0	1.23294	1.23294	3.55645	3.23132	0	1.23294	0	0	0	0
Embryonal_HB16T_2_GCTCGGTGGATT	0	0	0	0	0	1.00687	0	0	0	1.82633	0	0	0	0	0	0	1.00687	3.16045	1.00687	2.07293	1.82633	0	0	0	0
Embryonal_HB16T_2_GTACCTCGGCGG	0	0	0	0	0	2.88775	0	0	0	1.67651	0	0	0	0	0	1.95807	1.0075	2.50975	3.96514	1.89476	1.67651	0	1.75468	0.834675	0
Embryonal_HB16T_2_GTATCGACAACT	0.375491	0	0	0	0	2.05868	0	0	0	1.31754	0	0	0	0	0	1.43269	1.03774	2.47964	2.83025	2.58807	0.647842	0	0	0	0
Embryonal_HB16T_2_GTATCTACGTGG	1.0039	0	0	0	0	1.72463	0	0.455082	0	0.766679	0	0	0	0	0	1.99325	1.91147	1.35622	2.48071	2.32443	1.1955	0	2.13912	0	0
Embryonal_HB16T_2_GTCCGGGGCCCA	0	0	0	0	1.29831	1.8447	0	0	0	1.8447	0	0	0	0	0	1.8447	1.29831	3.2176	3.10481	3.49522	1.29831	1.29831	1.29831	1.29831	0
Embryonal_HB16T_2_GTGACCTCCAGC	0	0	0	0	0	0	0	0	0	3.00033	0	0	0	0	0	1.13826	1.13826	2.24975	3.27549	1.65683	0	0	0	2.45158	0
Embryonal_HB16T_2_GTTGAGTGACAA	0	0	0	0	0	3.10024	0	0	0	2.82746	0	0	0	0	0	0	0	3.77061	3.77061	2.6569	1.29484	0	0	0	0
Embryonal_HB16T_2_TACAAGCTGATC	0.567088	0	0	0	0	2.92057	0	0	0	0.926737	0	0.926737	0	0	0	0.567088	1.71897	2.15539	1.71897	1.9608	1.1907	0	0	0	2.06282
Embryonal_HB16T_2_TATCGTGAATAT	0	0	0	0	0.980309	2.77181	0	0	0	2.23285	0	0	0	0	0	2.23285	1.4657	3.67126	2.53821	2.87089	1.79107	0	0	0	0
Embryonal_HB16T_2_TATGTGCATGTA	0	0	0	0	0	0	0	0	0	0	0	0	0	1.90278	0	0	0	0	0	0	3.17044	0	1.90278	0	0
Embryonal_HB16T_2_TCATGAAGACCG	0	0	0	0	0	0	0	0	0	1.8418	0	0	0	0	1.01859	2.08904	0	2.45236	1.01859	0	1.01859	0	0	0	0
Embryonal_HB16T_2_TCGCGGCGCGGA	0	0	1.76058	0	0	0	0	0.589248	0	1.88986	0	0	0	0	0	0.589248	1.2261	3.44999	3.1895	2.68408	2.36383	0	0	0	0
Embryonal_HB16T_2_TGGCAACCGCTC	0	0	0	0	0	2.31533	0	0	0	1.71634	0	0	0	0	0	2.68733	1.71634	3.49496	2.95785	0	1.71634	0	1.71634	0	0
Embryonal_HB17H_12_CATCCTGAATTC	0	0	0	0	0	0	0	0	0	0	0	0	0	0	0	0	1.37677	2.29115	2.29115	1.93502	0	0	0	0	0
Embryonal_HB17H_12_CCAACCATCATC	0	0	1.31581	0	0	0	0	0	0	2.21739	0	0	0	0	0	0	2.21739	1.86494	0	3.00044	1.31581	0	0	0	0
Embryonal_HB17H_12_GGTACTTCACGT	0	0	0.988074	0	0.988074	0.988074	0	0	0	1.47525	0	0	0	0	0	0	1.47525	2.67335	1.80141	1.80141	0.988074	0	1.47525	0	0
Embryonal_HB17H_12_GTGGCCCATAAA	0	0	0	0	1.51899	2.0962	0	0	0	0	0	0	0	0	0	0	1.51899	2.45983	1.51899	2.0962	1.51899	0	0	0	0
Embryonal_HB18T_12_CAGCACGCGTAG	0	0	0	0	0	1.12334	0	0	0	1.12334	0	0	0	0	0	1.12334	1.12334	0	1.12334	2.59903	0	0	0	0	0
Embryonal_HB18T_12_CGGGCCGATTTC	0	0	0	0	0	0	0	0	0	2.13173	0	0	0	0	0	2.93548	2.29408	2.29408	2.93548	3.2098	0.910628	0	1.69702	0	0
Embryonal_HB18T_12_TACCCAGGATAA	0	0	2.19439	0	0	1.75521	0	0	0	1.75521	0	0	0	0	0	0.953547	1.99872	2.62171	1.43265	2.35796	1.43265	0	0.953547	0	0
Embryonal_HB2T_AC_CTTAGATCGCTC	1.39933	0	0	0	0	4.76213	0	0.70186	0	3.06105	0	0	0	0	0	1.39933	0.70186	3.41797	1.39933	1.11021	0	0	0	0	0
Embryonal_HB4T_AC_ATATATTAGCCG	0	0	0	0	0	0.891187	0	0	0	0	0	1.90985	0	0.891187	0	0	0	1.67036	0	0	1.90985	0	0	0	0
Embryonal_HB4T_AC_ATTGAAAGAGTG	0	0	0	0	0	0	0	0	0	1.64729	0	1.64729	0	0	0	0	0	0	0	0	3.08942	0	0	0	0
Embryonal_HB4T_AC_GTTATTGCGTTG	2.71894	0	0	0	0	3.10218	0	0	0	0	0	0	0	0	0	3.10218	0	3.37856	3.10218	3.7726	0	0	0	2.08966	0
Embryonal_HB4T_AC_TGCAGGCCTGAA	0	0	0	0	0	2.87451	0	1.46865	0	0	0	0	0	0	0	2.0395	1.46865	2.40063	3.04738	3.6317	0	0	0	2.0395	0
Embryonal_HB4T_AC_TTCGGCTGCCAG	1.46429	0	0	0	0	3.04199	0	0	0	2.39547	0	0	0	0	0	1.46429	2.39547	2.66011	3.78913	3.43141	0	0	0	0	0
Embryonal_HB4T_B_TCATACCGCCAT	3.86608	0	1.87189	0	1.32183	4.60527	0	0	0	3.35	0	0	0	0	0	1.32183	0	1.32183	1.32183	2.8623	1.32183	0	0	0	0
Embryonal_HB6T_A_GAGCATAGATTT	0	0	0	0	0	1.94471	0	0	0	3.43263	0	0	0	0	0	2.56366	0	1.94471	0	0	0	0	0	0	0
Fetal_HB12T_1_AAAGACCAGCTA	6.55371	1.35996	0	0	1.35996	3.97272	0	1.35996	0	0	0	0	0	0	0	0	0	0	0	0	0	0	0	0	1.35996
Fetal_HB12T_1_AAATACATTCTC	6.69281	0	0	0	2.09934	4.42303	2.93926	0	0	0	0	2.09934	2.4631	0	0	0	0	0	0	0	0	0	0	0	0
Fetal_HB12T_1_AACCGCCTAAAT	6.5339	0	0	2.13633	0	3.64653	4.42066	0	0	0	0	0	3.15294	0	0	0	0	0	0	0	0	0	0	0	2.13633
Fetal_HB12T_1_AACCGTCAGGGA	6.45191	1.12334	0	1.9776	1.63904	4.29904	3.33137	1.12334	0	1.12334	0	1.63904	0	0	0	0	0	0	0	0	0	0	0	0	0
Fetal_HB12T_1_AAGAAGCTAAAG	6.45026	0	0	0	2.06282	3.56503	2.06282	0	0	0	0	0	0	0	0	0	0	0	2.06282	0	0	0	0	0	2.06282
Fetal_HB12T_1_AAGATAAGGTGG	6.00189	0	0	1.64864	1.64864	4.58086	3.76118	1.64864	0	1.64864	0	0	1.64864	0	0	1.64864	0	0	0	0	0	0	0	0	0
Fetal_HB12T_1_AATCAGGCCGGC	5.93885	0	0	2.35537	2.35537	4.42721	3.27508	0	0	2.35537	0	0	0	0	0	0	0	0	0	0	0	0	0	0	1.43047
Fetal_HB12T_1_ACAATTAACCGC	6.29052	1.0656	0	0	3.08779	4.39332	5.35747	2.15296	0	1.90327	1.0656	1.0656	1.90327	0	0	0	0	0	0	0	0	1.0656	0	0	1.0656
Fetal_HB12T_1_ACCTCGACACCG	5.08185	0	0	2.29181	3.46963	3.81693	2.663	0	0	0	0	0	1.69496	0	0	0	0	0	0	0	0	0	0	0	0
Fetal_HB12T_1_ACGCCGGGACCT	6.51146	1.54139	0	1.54139	2.12132	4.02653	0	1.54139	2.12132	0	0	0	1.54139	0	0	0	1.54139	0	0	0	0	0	0	0	0
Fetal_HB12T_1_ACGCTGGAGAAG	6.28502	0	1.37379	0	4.42614	3.41782	4.90704	0.906299	0	1.37379	0.906299	1.37379	3.5533	0.906299	0	0	0	0	0.906299	0	0	0	0	0	0.906299
Fetal_HB12T_1_AGAATGGGCAAA	6.47182	0	0	0	1.81894	3.74531	5.11373	2.42751	0	0	0	2.42751	0	0	0	0	0	0	0	0	0	0	0	0	0
Fetal_HB12T_1_AGCCGAATCACT	6.39912	0	0	0	4.61564	4.24071	2.82125	1.83513	0	1.83513	0	0	3.30797	0	0	0	0	0	0	0	0	0	0	0	0
Fetal_HB12T_1_AGCTAAAGGTGA	6.05944	0	0	2.87641	0	4.21953	2.87641	0	0	0	0	0	0	0	0	0	0	0	0	0	0	0	0	0	0
Fetal_HB12T_1_AGGAGCATACCC	6.89872	0	0	0	0	3.16575	2.31082	2.31082	0	2.31082	2.9531	0	0	0	0	0	0	0	0	0	0	0	0	0	0
Fetal_HB12T_1_AGGGCCGCTACG	5.83004	0	0	1.19181	1.19181	4.66796	2.83623	1.19181	0	1.19181	0	1.72028	0	0	0	0	0	0	0	0	0	0	0	0	1.19181
Fetal_HB12T_1_AGTAGCCAGAAA	5.10241	1.08819	0	2.92959	0	4.15895	0	0	0	1.08819	0	1.59692	0	0	0	0	0	1.08819	1.93249	1.59692	1.08819	0	0	0	1.59692
Fetal_HB12T_1_AGTTATCGGCAC	5.10114	0	0	2.68108	2.68108	3.2109	2.41597	1.48165	0	0	0	0	0	0	0	0	0	0	0	0	0	1.48165	0	0	0
Fetal_HB12T_1_ATAACGTAGAGA	6.78075	0	0	1.83292	3.98007	4.80237	5.01519	1.28814	1.83292	1.28814	0	2.18359	0	0	0	0	0	0	0	0	0	0	0	0	0
Fetal_HB12T_1_ATAAGGAAACTA	6.37642	0	0	0	4.49339	4.3992	3.71827	2.2015	2.2015	0	0	0	2.2015	0	0	0	0	0	0	0	0	0	0	0	2.2015
Fetal_HB12T_1_ATAGAAACAGTG	6.07354	0	0	0	3.17695	5.27112	4.14878	1.4544	0	1.4544	0	0	0	1.4544	0	0	0	0	1.4544	1.4544	0	0	0	0	0
Fetal_HB12T_1_ATAGAGAACGTC	5.93217	0	0	2.26624	3.57156	4.73056	4.6917	1.67176	0	1.67176	0	0	1.67176	0	0	0	0	0	0	0	1.67176	0	0	0	0
Fetal_HB12T_1_ATATTACTGGAG	6.4428	0	0	1.1514	1.1514	4.15444	1.67246	1.1514	0	1.67246	0	1.1514	1.1514	1.1514	0	0	0	0	0	1.1514	0	0	0	0	2.01329
Fetal_HB12T_1_ATCAATTGTCCT	6.12371	0	0	0	3.14511	2.49412	3.14511	0	0	2.49412	2.49412	0	0	0	0	0	0	0	0	2.49412	0	0	0	0	0
Fetal_HB12T_1_ATCTCAACACGC	6.18602	0	1.80607	1.80607	1.80607	5.5816	4.07153	1.47955	0	2.05181	0	0	0	0	0	0	0	0	1.47955	1.80607	0.99158	0.99158	0	0	0.99158
Fetal_HB12T_1_ATGTATTCCTGT	6.89474	0	0	0	0	3.32487	4.94404	0	0	0	0	0	0	0	0	0	0	0	0	0	0	0	0	0	0
Fetal_HB12T_1_ATTCCCAGTAGT	6.66526	1.26304	0	2.93135	3.17075	3.2719	5.70466	0	0	0	2.15274	0	2.78605	0	0	0	0	0	0	0	0	0	0	0	2.15274
Fetal_HB12T_1_ATTTCCACGACT	5.58246	0	0	3.03757	4.10369	5.32866	3.31319	0	0	0	0	0	0	0	0	0	0	0	0	0	2.03053	0	0	0	0
Fetal_HB12T_1_CAACCTGTAAGG	5.8801	0	0	0	0	2.86776	0	0	0	0	0	0	0	0	0	0	0	0	0	0	0	0	0	0	0
Fetal_HB12T_1_CATAAGACTGCT	4.50494	0	0	2.39246	3.92596	4.6092	4.10499	0	0	2.39246	0	0	0	0	0	0	0	0	0	0	0	2.39246	0	0	0
Fetal_HB12T_1_CATACTGACTAG	6.69695	0	0	2.3911	2.76559	2.3911	3.70628	0	0	2.3911	0	0	0	0	0	0	0	0	0	0	0	0	0	0	0
Fetal_HB12T_1_CCATTCACAACC	6.22983	0	0	2.29141	3.81649	3.59883	3.32023	0	0	0	0	0	2.93267	0	0	0	0	0	0	0	0	0	0	0	0
Fetal_HB12T_1_CCCTCCGACCAA	5.94965	2.47922	0	0	1.31721	4.41872	4.45112	0	0	1.86655	0	1.31721	0	0	0	0	0	0	0	1.31721	0	0	0	0	0
Fetal_HB12T_1_CCCTGAATGGTG	6.33967	0	0	2.14493	0	3.43932	5.11747	0	0	2.14493	0	0	0	0	0	2.14493	0	0	0	0	0	2.77776	0	0	0
Fetal_HB12T_1_CCGAATGTATCT	6.18181	1.7566	0	0.787629	2.23935	4.71162	4.18512	1.94461	0	1.7566	0	0.787629	0	0	0	0	0	1.2227	1.2227	1.2227	0	0	0	0	0
Fetal_HB12T_1_CCGCGTGAGCTC	6.4307	1.43362	0	0	1.43362	4.22055	5.83698	0	1.43362	0	0	0	3.74998	1.43362	0	0	0	0	0	1.43362	0	0	0	0	1.43362
Fetal_HB12T_1_CCTACACGAATT	6.08121	0	0	0	2.33103	5.09142	4.8755	1.05002	1.05002	1.05002	0	1.05002	1.88299	0	0	1.05002	0	1.05002	1.55083	0	0	0	0	0	1.05002
Fetal_HB12T_1_CCTTCCGATGTA	5.99359	1.5628	0	1.5628	1.5628	3.83441	2.51094	0	0	0	0	0	2.77811	0	0	0	0	0	0	0	1.5628	0	0	0	0
Fetal_HB12T_1_CGAAATGCATCG	4.35477	0	0	0	4.75595	4.83533	3.00629	0	2.36143	0	0	0	3.00629	0	0	0	0	0	0	0	0	0	0	0	2.36143
Fetal_HB12T_1_CGACTGATAGGT	6.57658	2.01742	0	2.64175	2.01742	3.29863	4.7169	0	0	2.01742	0	0	2.64175	0	0	0	0	0	0	0	0	0	0	0	2.01742
Fetal_HB12T_1_CGCAAGGTCCCG	4.81699	2.27794	0	0	3.80182	4.7435	4.37964	2.91848	2.27794	0	0	0	0	0	0	0	0	0	0	0	0	2.91848	0	0	2.27794
Fetal_HB12T_1_CGCAATTCCAGG	5.29442	0	0	2.68584	4.23921	3.73795	4.57155	0	0	0	0	0	3.06832	0	0	0	0	0	0	0	0	0	0	0	0
Fetal_HB12T_1_CGGCCGCGTAAC	6.29174	0	0	0	3.24615	4.07096	1.63222	0	1.63222	0	0	0	0	0	0	0	0	0	0	1.63222	0	0	0	0	1.63222
Fetal_HB12T_1_CGGGTAAGCGAA	7.05885	0	0	2.12846	0	0	2.76025	0	0	0	0	2.12846	2.12846	0	0	0	0	0	0	0	0	0	0	0	0
Fetal_HB12T_1_CGTTGATGGCTC	6.1865	0	0	1.76118	0	4.59504	2.92695	0	0.95798	0.95798	0	2.00495	0	0	0	0	0	0.95798	0.95798	0.95798	0	0	0	0	0
Fetal_HB12T_1_CGTTTTCCCTTT	6.1504	1.94574	0	2.56476	2.7724	4.7183	3.95105	1.94574	1.38614	2.30241	0	0	1.38614	0	0	0	0	0	0	0	0	0	0	0	0
Fetal_HB12T_1_CTAATTGACAAC	6.85604	0	0	0	3.56802	3.70735	3.93856	0	0	1.29465	0	1.29465	2.19156	0	0	0	0	0	1.29465	1.29465	0	0	0	0	0
Fetal_HB12T_1_CTACGCTTCGCG	6.0359	0	1.61943	2.84496	1.61943	4.73976	3.62306	2.20832	0	0	0	1.61943	0	0	0	0	0	0	0	2.20832	1.61943	0	0	0	0
Fetal_HB12T_1_CTAGGGACCCAG	6.09623	0	0	0	3.83847	3.83847	0	0	0	2.51476	0	0	1.89939	0	0	0	0	1.89939	2.51476	0	0	0	0	0	0
Fetal_HB12T_1_CTCCTCGCCCTG	6.17641	0	0	0	3.85127	3.03191	0	0	0	0	0	0	3.30746	0	0	0	0	0	2.65027	2.65027	0	0	0	0	0
Fetal_HB12T_1_CTGTCACACCTG	5.54135	0	0	0	0	3.55162	0	0	0	0	0	0	0	0	0	0	0	0	0	0	0	0	0	0	2.24785
Fetal_HB12T_1_CTTCTGCAGCAC	5.79056	0	0	0	3.0628	4.12975	3.95064	0	0	0	0	0	2.41535	0	0	0	0	0	0	0	0	0	0	0	0
Fetal_HB12T_1_CTTTGTGCGCTG	6.66012	0	0	0	2.84738	3.66098	4.40931	0	0	0	0	0	0	0	0	0	0	0	0	0	0	0	0	0	1.85851
Fetal_HB12T_1_GAGCTCGCTAAG	6.25	1.30259	0	0	3.94927	4.65846	1.84965	0	1.30259	0	0	1.30259	0	0	0	0	0	0	0	1.30259	0	0	0	0	0
Fetal_HB12T_1_GATACTATGGCG	6.61949	0	1.07137	0	3.51541	3.76645	5.0771	1.07137	1.07137	1.07137	0	0	0	0	0	0	0	0	0	1.07137	0	0	0	0	0
Fetal_HB12T_1_GATGCTCGGTGA	6.23015	0	0	1.68774	0	4.58455	2.28386	1.68774	0	1.68774	0	2.28386	0	0	0	0	0	0	1.68774	0	0	0	0	0	0
Fetal_HB12T_1_GATGGGATCACG	6.59229	1.04857	0	0	0	4.61604	4.21551	2.12993	1.54908	1.8811	0	1.54908	1.8811	0	0	0	0	0	1.04857	0	0	0	0	0	1.04857
Fetal_HB12T_1_GATTCAATGTGT	5.9731	0	0	2.62023	2.62023	1.99734	3.38988	0	1.43144	0	0	0	0	0	0	0	0	0	0	0	1.43144	0	0	0	0
Fetal_HB12T_1_GCACCAAATATG	6.74813	0	0	0	2.34763	2.9918	4.74083	0	0	0	0	0	0	0	0	0	0	0	0	0	0	0	0	0	0
Fetal_HB12T_1_GCAGAGGCGGCA	6.66234	1.662	0	1.662	1.662	4.53047	5.49873	2.62536	0	0	0	1.14261	2.25546	0	0	0	0	0	1.662	0	0	0	0	0	0
Fetal_HB12T_1_GCAGGCCCCCTA	6.55829	0.719015	1.13296	1.42485	2.24276	5.23259	3.66065	0	1.65051	1.42485	0	1.13296	0	0	0	0.719015	0	0	1.65051	1.42485	0	0	0	0	1.42485
Fetal_HB12T_1_GCCTGTATGACC	6.48953	1.27461	0	2.16699	3.54111	4.64528	3.61314	1.27461	0	1.27461	1.27461	1.27461	1.27461	0	0	0	0	0	0	0	0	0	0	0	0
Fetal_HB12T_1_GCTTGAATCTGG	5.99503	0	0	0	1.30006	4.77456	4.65502	0	0	0	0	0	2.45771	0	0	0	0	0	1.84673	1.84673	0	0	0	0	1.84673
Fetal_HB12T_1_GGAGTTGATGTT	7.09872	0	0	0	1.43095	4.69328	4.7771	1.99679	0	0	0	0	3.74656	0	0	0	0	0	1.43095	1.43095	0	0	0	0	0
Fetal_HB12T_1_GGATGATCTAAC	6.39976	1.63206	1.1175	1.97012	1.63206	3.95947	4.37164	0	0	0	1.63206	1.1175	1.63206	1.1175	0	0	0	0	0	0	0	0	0	0	0
Fetal_HB12T_1_GGCGAATTATAA	6.59653	0	0	0	1.44047	3.96201	5.39428	1.44047	0	0	0	0	2.00759	0	0	0	0	0	0	0	0	1.44047	0	0	1.44047
Fetal_HB12T_1_GGGCGGTGAGTC	6.76957	0	0	1.66097	0	4.10597	4.17386	0	0	0	0	0	0	0	0	0	0	0	0	0	0	0	0	0	1.66097
Fetal_HB12T_1_GGGTATCATAGG	6.63977	1.67071	0	1.67071	2.26508	4.18569	4.36547	1.67071	0	0	0	0	0	0	0	0	0	0	0	0	0	0	0	0	0
Fetal_HB12T_1_GGTCTCGTAGAC	5.935	0	0	2.45023	3.9481	5.01987	3.35119	1.65563	1.13725	0	0	1.13725	2.61807	0	0	0	0	1.13725	1.13725	1.65563	1.13725	0	0	0	0
Fetal_HB12T_1_GGTGGACTTGCG	6.30817	0	0	2.04974	3.33447	5.41287	3.80618	2.67634	0	1.47772	0	0	0	0	0	1.47772	0	0	1.47772	0	0	0	0	0	1.47772
Fetal_HB12T_1_GTATGGAACGAG	6.17944	0	0	3.11375	0	5.20206	5.57354	0	2.26199	0	0	0	0	0	0	0	0	0	0	1.66791	0	0	0	0	1.66791
Fetal_HB12T_1_GTCGACAGGCTA	6.50092	0	0	1.57287	3.452	3.25165	5.865	1.57287	0	0	0	0	2.1565	0	0	0	0	0	0	0	0	0	0	0	1.57287
Fetal_HB12T_1_GTCTTCCTGTGC	5.79655	0	0	3.42858	1.94113	4.19919	2.5598	0	1.94113	0	0	0	0	0	0	1.94113	0	0	0	0	0	0	0	0	0
Fetal_HB12T_1_GTGAAATTTCCC	6.12231	1.31045	0	0	2.84764	5.33173	5.30519	0	2.47075	1.31045	0	1.85874	2.21085	0	0	0	0	0	0	1.85874	0	0	0	0	1.31045
Fetal_HB12T_1_GTGCTCACTGGA	6.48622	1.58432	0	0	3.77587	3.01455	0	0	2.16928	2.16928	0	0	0	0	0	0	0	0	0	0	0	0	0	0	0
Fetal_HB12T_1_GTGCTTACAAAT	6.04273	0	0	2.40888	1.80183	3.05602	2.78391	1.80183	0	0	0	1.80183	0	0	0	0	0	0	0	0	0	0	0	0	1.80183
Fetal_HB12T_1_GTGGCTGCTCCA	6.09653	0	0	0	0	4.55888	0	0	0	0	0	2.11233	2.11233	0	0	0	0	0	2.11233	0	0	0	0	0	0
Fetal_HB12T_1_GTGGGATAACTC	6.28639	0	0	0	2.86698	3.92694	0	0	1.32547	2.22914	0	1.32547	0	0	0	1.32547	0	0	0	0	0	0	0	0	0
Fetal_HB12T_1_TAACAGGTTGAC	5.90855	0	0	0	4.18654	4.92572	5.23743	0	0	2.10406	0	0	2.73429	0	0	0	0	0	0	2.73429	0	0	0	0	2.10406
Fetal_HB12T_1_TACAGCAAGAGC	6.03078	1.51455	0	2.09121	3.59659	3.77433	3.85261	1.51455	1.51455	0	0	1.51455	0	0	0	0	0	0	0	0	0	0	0	0	1.51455
Fetal_HB12T_1_TAGAGATCATTA	6.55068	0	0	0	0	4.96807	5.63116	0	0	0	2.14161	0	0	0	0	0	0	0	0	0	0	2.14161	0	0	0
Fetal_HB12T_1_TAGGTATGCAGC	6.49445	2.24785	0	2.24785	2.24785	4.78368	5.18635	0	0	0	0	0	0	0	0	0	0	0	0	0	0	0	0	0	0
Fetal_HB12T_1_TATGCACCGTGG	6.12633	1.44442	0	0	3.09359	4.16151	0	0.963058	0.963058	2.37194	0	1.44442	0.963058	0	0	0	0	0.963058	0.963058	0	0	0	0	0	0
Fetal_HB12T_1_TATGTGTCCCCT	6.2902	0	0	1.8369	1.8369	3.98472	3.48622	0	0	0	0	1.8369	0	0	0	0	0	0	0	0	0	0	0	0	0
Fetal_HB12T_1_TCAATGCCCTTG	6.00681	0	0	2.20868	4.50138	4.30317	4.18707	0	0	0	0	0	2.20868	0	0	0	0	0	0	0	0	0	0	0	0
Fetal_HB12T_1_TCAGAACCACTT	5.98678	0	0	1.32385	4.24773	3.67908	4.58011	0	1.87422	1.32385	0	0	2.86489	0	0	0	0	0	1.32385	0	0	0	0	0	0
Fetal_HB12T_1_TCCTGGTCTGGG	6.76881	1.68255	0	1.68255	2.91869	3.30599	2.27814	1.1599	0	1.1599	0	0	0	0	0	0	0	1.1599	1.1599	0	0	0	0	0	1.68255
Fetal_HB12T_1_TCCTTAATGTGG	6.52285	0	0	0	2.64388	4.14426	4.0349	2.37961	1.45089	0	0	0	0	0	0	0	0	0	2.0194	2.0194	0	0	0	0	1.45089
Fetal_HB12T_1_TCTAGAAGAGCC	7.00816	0	0	0.832711	2.17444	2.31222	0	0	0.832711	0	0	0	0	0	0	0	0	0	0	0	0	0	0	0	1.58896
Fetal_HB12T_1_TCTATGGCAGAA	6.54984	1.08741	0	0	1.93148	4.95999	3.35102	0	0	1.59598	0	0	0	0	0	0	0	0	0	1.08741	0	1.59598	0	0	0
Fetal_HB12T_1_TCTCGACTTAGC	6.63182	0	0	1.56639	4.1808	3.75379	3.75379	0	1.56639	0	0	1.56639	2.14927	0	0	1.56639	0	0	1.56639	0	0	0	0	0	1.56639
Fetal_HB12T_1_TGACAACCCAAT	6.4185	0	0	0	3.49032	3.96403	3.96403	0	1.60434	0	0	1.60434	1.60434	0	0	0	0	0	0	0	0	0	0	0	0
Fetal_HB12T_1_TGATTGATCTTG	6.38841	0	0	1.06175	2.65606	3.08217	4.94852	0	1.06175	0	1.56504	1.06175	2.99144	0	0	0	0	0	0	0	0	0	0	0	0
Fetal_HB12T_1_TGCCACGATTGA	6.19564	1.47097	0	0	4.74508	5.00093	4.93081	1.47097	0	1.47097	0	0	0	0	0	0	0	1.47097	0	0	0	0	0	0	2.04212
Fetal_HB12T_1_TGGCGACTACCA	6.15986	0	0	0	3.43884	5.02226	2.40245	0	0	2.40245	0	0	0	0	0	0	0	0	0	0	0	0	0	0	0
Fetal_HB12T_1_TGTAACGTTGGC	4.82959	1.00226	0	1.00226	2.26407	3.15349	0	2.06658	0	2.5704	0	1.00226	1.49265	0	0	2.26407	0	0	0	1.49265	0	0	0	0	1.00226
Fetal_HB12T_1_TGTGGTGCCCTC	6.81821	0	0	0	0	2.33869	0	0	0	0	2.98241	2.33869	3.19537	0	3.19537	0	0	0	0	0	0	0	0	0	1.73763
Fetal_HB12T_1_TGTGTAGCACTT	5.76411	0	0	2.8623	2.59348	3.24853	0	1.63421	0	0	0	1.63421	0	0	0	0	0	0	0	0	0	0	0	0	1.63421
Fetal_HB12T_1_TGTTGCCTATGT	6.83529	1.09582	0	1.38315	0	4.3266	5.22694	1.60609	0.691054	0	0	0.691054	0.691054	0	0	0	0	0	0	0	0	0	0	0	0
Fetal_HB12T_1_TTAGAGGATACC	6.13402	0	0	2.21339	3.38484	5.28076	4.63311	1.624	0	0	0	0	0	0	0	0	0	0	1.624	2.58173	1.624	0	0	0	0
Fetal_HB12T_1_TTCCAAACACGC	6.45462	0	0	0	0	0	4.29769	0	0	0	0	0	3.83581	0	0	0	0	0	0	0	0	0	0	0	0
Fetal_HB12T_1_TTCCACCATCCT	6.51846	0	0	1.50931	1.50931	4.48965	2.08533	0	0	0	0	1.50931	0	0	0	0	1.50931	0	1.50931	0	0	0	0	0	0
Fetal_HB12T_1_TTCGCGCATCTG	6.13684	0	0	3.33057	2.67257	3.72404	3.80222	1.4746	0	0	0	0	2.04621	0	0	0	0	0	0	0	0	1.4746	0	0	0
Fetal_HB12T_1_TTGCGGGCGAAT	6.15916	1.12475	0	0	4.1492	4.00852	0	1.12475	1.97939	1.97939	0	0	1.64072	0	0	0	0	0	1.12475	1.64072	0	0	0	0	1.12475
Fetal_HB12T_1_TTGCTTATTCTG	4.81504	1.38233	0	0	4.36423	4.59994	3.42887	1.94138	1.94138	2.29783	0	0	0	0	0	0	0	0	1.94138	2.56007	2.56007	0	0	0	0
Fetal_HB12T_1_TTTAGACATTCG	6.60739	0	0	0	3.01026	4.9592	5.83433	2.00564	0	0	2.00564	0	3.01026	0	0	0	0	0	0	0	0	2.00564	0	0	0
Fetal_HB12T_2_AAAATACACCCC	6.62212	0	1.14173	0	2.00102	4.85928	0	1.14173	0	0	0	1.14173	0	0	0	0	0	0	1.66097	0	0	0	0	0	0
Fetal_HB12T_2_CAAATGCTTTCA	6.68108	1.71372	0	0	3.1675	3.62158	5.57926	1.71372	0	0	0	0	3.1675	0	0	0	0	0	0	0	0	0	0	0	0
Fetal_HB12T_2_CAACCAGTCAGC	6.49931	1.58772	0	0	1.08054	4.56817	5.61123	1.58772	0	0	0	1.58772	2.53984	0	0	0	0	0	0	0	0	0	0	0	1.08054
Fetal_HB12T_2_CAATTTCGCCGT	6.59392	0	0	0	3.51373	0	4.52402	0	0	0	0	0	3.84166	0	2.01686	0	0	0	0	0	0	0	0	0	0
Fetal_HB12T_2_CACACATATTAT	6.0994	0	0	2.01997	3.17318	5.59494	3.51721	2.01997	0	0	0	0	1.45139	0	0	0	0	0	0	2.64448	0	0	0	0	0
Fetal_HB12T_2_CACCAGGGGCGG	6.66338	2.56754	0	0	3.89457	3.4367	5.40996	0	0	0	0	1.94831	3.61365	0	0	0	0	0	0	0	0	0	0	0	0
Fetal_HB12T_2_CACCGAATGGCT	5.63597	0	0	0	1.80479	4.27808	4.67891	1.80479	0	1.80479	0	0	3.44911	0	0	1.80479	0	0	0	0	1.80479	0	0	0	1.80479
Fetal_HB12T_2_CACCGCAGCAAT	5.75115	0.703764	0	3.68415	2.91033	5.05794	3.93273	2.32161	0	2.09795	0	0	1.62637	0	0	1.11274	0	0	1.40218	0	0	0	0	0	0
Fetal_HB12T_2_CACGCATCATTT	6.99397	0	0	2.06043	1.48719	3.56237	3.81816	0	0	0	0	0	0	0	0	0	0	0	0	0	0	0	0	0	1.48719
Fetal_HB12T_2_CACGCCATGGCT	6.16401	0	0	1.88409	3.3639	4.13331	3.82085	0	1.88409	0	0	1.88409	0	0	0	0	0	0	0	1.88409	0	0	0	0	0
Fetal_HB12T_2_CACGTAGGATAA	6.43613	0	0	0	1.06249	4.08935	5.3966	0	0	1.06249	0	0	2.65711	0	0	0	0	0	0	0	0	0	0	0	1.06249
Fetal_HB12T_2_CACTAACTTGCG	6.5869	0	0	0	2.49941	2.13419	5.77833	0	1.05171	0	0	0	1.88519	0	0	0	0	0	0	0	0	0	0	0	0
Fetal_HB12T_2_CAGAAAACTCGC	6.64165	0	0	0	3.05121	4.26961	4.51781	2.66912	0	0	0	0	0	0	0	0	0	0	2.04299	0	0	0	0	0	0
Fetal_HB12T_2_CAGCAAGTATGC	6.74031	0	0	1.08832	2.38383	3.95511	4.18945	0	1.08832	1.59707	0	0	1.93266	0	0	0	0	0	0	0	0	0	0	0	1.59707
Fetal_HB12T_2_CAGCCATTGCAT	6.63621	0	0	1.47434	0	5.3622	5.1323	0	0	0	0	1.47434	0	0	0	0	0	0	2.04592	2.04592	0	0	0	0	0
Fetal_HB12T_2_CAGGTTTTGTAC	6.29458	1.44852	0	0.966375	2.93982	4.03186	3.97234	2.01671	1.44852	0	0	1.44852	1.77244	0	0	0	0	0	0	0	0	1.44852	0	0	1.44852
Fetal_HB12T_2_CAGTCGTATGAG	6.28483	1.68201	0	2.83596	2.27755	4.28332	2.11553	1.68201	0.899669	0.899669	0	0.899669	0	0	0	0	0	0	0	0.899669	0	0	0	0	1.68201
Fetal_HB12T_2_CAGTGACCTACC	6.3409	0	0	0	1.66177	4.63906	4.87124	2.09364	0	0	0	1.66177	0	0	0	0	0	0	0	0	0	0	0	0	0
Fetal_HB12T_2_CCAATTCTGTTC	6.24265	0	0	2.00787	2.63152	3.77398	4.76264	0	0	0	0	1.58278	2.00787	0	0	0	0	0	0	0	0	0	0	0	0
Fetal_HB12T_2_CCACGAAGCGTC	6.05163	0	0	2.93195	2.78665	4.52568	3.7282	0	0	1.26349	0	2.41153	2.61657	0	0	0	0	0	0	0	0	0	0	0	1.26349
Fetal_HB12T_2_CCAGCAAGAATC	6.41437	1.45743	0	1.45743	3.61749	4.15266	3.03348	0	1.45743	2.86074	0	0	0	0	0	0	0	0	0	2.0268	0	0	0	0	0
Fetal_HB12T_2_CCAGCGTCAAGG	5.91778	1.91551	0	1.91551	4.2554	4.80891	2.91078	0	0	1.91551	0	0	3.72648	0	0	0	0	0	0	0	0	0	0	0	0
Fetal_HB12T_2_CCAGGATTCAGC	5.42779	1.72173	0	2.46128	2.15836	4.59521	4.26892	0.92877	0	1.40187	0	0	0	0.92877	0	0	0	0	1.40187	0	0.92877	0	0	0	1.40187
Fetal_HB12T_2_CCAGTTTTGTGG	5.62946	2.35796	0	3.00265	4.66592	4.66592	4.75215	0	0	0	0	0	0	0	0	0	0	0	0	0	3.88869	0	0	0	0
Fetal_HB12T_2_CCATGCATGGTA	6.16838	0	0	2.0845	2.98442	4.64691	2.3406	1.20802	2.0845	0	0	1.20802	0	0	0	1.20802	0	1.20802	0	0	0	0	0	0	1.73937
Fetal_HB12T_2_CCCCGCGTCGCA	4.46478	0	0	3.59378	2.4075	5.02777	3.94218	1.80056	0	0	0	0	0	0	0	0	0	0	1.80056	1.80056	1.80056	1.80056	0	0	0
Fetal_HB12T_2_CCCCGTCATACA	6.59473	2.14794	0	1.56519	2.99162	3.75231	4.67227	1.56519	1.56519	0	0	0	2.14794	0	0	0	0	0	1.56519	0	0	0	0	0	0
Fetal_HB12T_2_CCCCTGTGCACT	5.97782	0	1.8211	1.8211	3.61767	4.36539	3.07799	1.8211	0	0	0	0	0	0	0	0	0	0	0	0	0	0	0	0	0
Fetal_HB12T_2_CCGACTTTACAT	5.56805	0	0	1.95557	2.57535	4.45378	3.22969	0	0	0	0	0	1.95557	0	0	0	0	0	1.95557	0	0	0	0	0	0
Fetal_HB12T_2_CCTACACTCTGC	6.06254	0.81709	0	2.2872	1.56689	4.25582	4.84726	0	0.81709	1.56689	0	0	0.81709	0	0	0	0	0	0.81709	0	0.81709	0	0	0	1.56689
Fetal_HB12T_2_CCTAGGACATTT	6.82255	0.956941	0	0	2.10617	3.15496	4.91054	0.58882	0.58882	0	0	0.58882	0.956941	0	0	0	0	0	0	0	0	0	0	0	1.43685
Fetal_HB12T_2_CCTCTAGGCTAA	6.25929	0	0	0	2.6082	3.37735	1.42158	0	1.42158	0	0	0	0	0	0	0	0	0	1.42158	0	0	0	0	0	1.42158
Fetal_HB12T_2_CCTGAGCTGGAC	5.76594	0	0	0	1.9629	3.91121	0	0	0	0	0	0	0	0	0	1.9629	0	0	0	0	0	2.58324	0	0	0
Fetal_HB12T_2_CCTGTCAGCGAG	6.02933	1.46839	0	2.0392	3.79435	3.04707	3.79435	2.0392	0	1.46839	1.46839	0	2.0392	0	0	0	0	0	2.0392	0	0	0	0	0	0
Fetal_HB12T_2_CGACCTATAAAA	4.5074	0	0	2.50232	3.6948	3.6948	3.36822	0	0	0	0	0	1.88788	0	0	0	0	0	0	1.88788	0	0	0	0	0
Fetal_HB12T_2_CGACTCGTGGTA	5.9703	0	0	0	2.32152	4.93352	3.17713	1.72198	0	0	0	0	0	0	0	0	0	0	1.72198	0	0	0	0	0	0
Fetal_HB12T_2_CGCATCCGGTCG	6.0294	0	0	0	3.72891	4.45819	3.72891	1.62204	0	0	0	1.62204	2.57947	0	0	0	0	0	0	0	0	0	0	0	0
Fetal_HB12T_2_CGCCGAGCAACA	5.72454	0	0	3.5531	3.06118	3.06118	3.06118	0	0	0	0	2.67886	3.06118	0	0	2.0521	0	0	2.0521	0	0	0	0	0	2.0521
Fetal_HB12T_2_CGCCGGCCCGCG	6.29622	0	0	1.61168	4.11363	4.53537	3.22157	1.61168	0	0	0	0	0	0	0	0	0	0	0	0	0	0	0	0	2.19972
Fetal_HB12T_2_CGCTAGTTCTGC	6.74894	0	0	1.66028	3.42834	3.10476	4.98269	0	0	1.66028	1.66028	0	3.10476	0	0	0	0	0	0	0	0	0	0	0	0
Fetal_HB12T_2_CGGCCAGCTGTT	6.70235	1.06175	0	1.89826	3.31346	3.75212	5.33352	1.06175	1.06175	2.14777	1.06175	0	3.31346	0	0	0	0	0	0	0	0	0	0	0	0
Fetal_HB12T_2_CGGCGGATCCTT	6.60121	0.913838	0	1.38323	3.08714	3.7572	4.98296	1.9424	0	0	2.56117	0	2.43861	0	0	0	0	0	0	1.38323	0	0	0	0	0.913838
Fetal_HB12T_2_CGGGTAGCCTCC	6.16742	0	0	0	4.19163	3.8306	1.79343	0	1.79343	2.39972	0	1.79343	0	0	0	0	0	0	0	1.79343	0	0	0	0	1.79343
Fetal_HB12T_2_CGGTTGTCGTGA	6.37335	0	0	1.86678	2.85661	4.54273	4.96392	1.86678	1.86678	0	0	1.86678	3.34418	0	0	0	0	0	0	0	0	0	0	0	0
Fetal_HB12T_2_CGTAAAACCCTT	5.4406	1.22865	0	1.76357	0	4.82228	4.15626	1.22865	0	1.22865	0	1.22865	0	0	0	0	0	0	0	0	0	0	0	0	1.22865
Fetal_HB12T_2_CTACCAACCGGG	6.63976	0	0	0	3.07016	4.46495	5.05001	0	1.05353	1.05353	1.55509	0	1.55509	0	0	1.05353	0	0	0	0	0	0	0	0	0
Fetal_HB12T_2_CTAGGGTGACTA	5.44625	0	0	0	3.28295	5.37757	5.19617	0	0	0	0	0	0	0	0	0	0	0	0	2.42141	0	0	0	0	1.81333
Fetal_HB12T_2_CTAGTAGCCAAG	6.3598	1.85532	0	0	1.85532	4.82876	4.6902	0	0	0	0	0	0	0	0	0	0	0	1.85532	0	0	0	0	0	0
Fetal_HB12T_2_CTATCCCAAGTA	6.61207	1.41738	0.713979	0	2.33978	4.69481	3.62363	0	0	0.713979	0	0.713979	1.98136	0	0	0	0	0	0	0.713979	0.713979	0	0	0	1.12629
Fetal_HB12T_2_CTATCTTTGCAC	6.41765	0	0	2.39774	0.980725	3.71341	3.96382	1.79162	0	1.46621	0	0	0.980725	0	0	0	0	0	0	0	0	0	0	0	0
Fetal_HB12T_2_CTATGGGAGTCT	6.03847	0	0	2.35192	1.7497	5.51403	5.67306	3.53427	0	1.7497	0	1.7497	0	0	0	0	0	0	0	1.7497	0	0	0	0	0
Fetal_HB12T_2_CTATGTTATGAA	6.44095	0	0	2.45967	0	4.92316	3.99828	0	0	0	0	1.84853	0	0	0	0	0	0	0	0	0	0	0	0	1.30162
Fetal_HB12T_2_CTCCTAGAGAAA	5.81673	1.91304	0	0	4.40466	5.19287	4.07307	0	1.91304	1.91304	0	0	1.91304	0	0	0	0	0	0	2.52951	0	0	0	0	0
Fetal_HB12T_2_CTCCTAGTCCCC	6.11382	0	0	1.93097	1.37324	5.01962	4.14171	2.2869	0	2.75624	1.37324	1.37324	0	1.37324	0	0	0	0	0	1.37324	0	0	0	0	0
Fetal_HB12T_2_CTCGTGGTGTAA	6.56758	2.30214	0	0	2.30214	4.44216	3.33172	1.38592	1.38592	0	0	1.38592	0	0	0	0	1.38592	0	0	0	0	0	0	0	0
Fetal_HB12T_2_CTGAATATATGC	6.50195	1.54254	0	1.54254	0	4.71218	5.15787	0	0	1.54254	0	1.54254	3.13805	0	0	0	0	0	1.54254	1.54254	0	0	0	0	1.54254
Fetal_HB12T_2_CTGACTGTTGGT	5.74722	0	0	1.91452	3.18365	3.72535	3.72535	0	0	2.5311	1.91452	0	0	0	0	0	0	0	0	0	0	0	0	0	0
Fetal_HB12T_2_CTGAGCTTCGAT	5.89845	0	0	1.3935	2.14854	4.4162	5.44328	0.922059	0	1.95414	0.922059	1.95414	0.922059	0.922059	0	0	0	0	0	0.922059	0	0	0	0	0
Fetal_HB12T_2_CTGGAGAAAGAT	6.22356	1.4295	0	2.72751	3.4894	5.17786	5.03356	0	0	0.951005	0	1.4295	0.951005	0	0	0	0	0	0	0.951005	0	0	0	0	0.951005
Fetal_HB12T_2_CTGTACGGCTTT	6.27301	0	0	1.85897	4.69448	3.97716	2.471	0	0	1.85897	0	1.85897	0	0	0	1.03166	0	0	0	0	0	1.03166	0	0	1.03166
Fetal_HB12T_2_CTTACTAGTCAG	6.51424	1.66085	0	0	1.89987	4.29707	5.71614	0	0.884289	0	0	1.66085	0	0	0	0	0	0	0	0	0	0	0	0	1.34613
Fetal_HB12T_2_CTTCGTATAAAC	6.17081	0	0	1.29158	3.20869	3.09595	0	1.29158	0	0	0	0	0	0	0	0	0	0	1.29158	0	0	0	0	0	0
Fetal_HB12T_2_CTTGCGTCACGC	6.27346	0	0	1.36515	3.40662	5.11061	5.10177	0	0	0.899409	0	0	1.92171	0.899409	0	0	0	0	0	0.899409	0.899409	0	0	0	0
Fetal_HB12T_2_CTTGGCAGCTCA	6.29365	0	0	0	3.11817	3.85643	5.00494	1.40767	1.40767	0	0	1.40767	2.59119	0	0	0	0	0	0	0	0	0	0	0	0
Fetal_HB12T_2_CTTTCCATCTGT	5.61223	0	0	0	3.90819	4.75224	4.36335	1.35354	0	0	0	1.90838	0	0	0	0	0	0	0	0	0	0	0	0	1.90838
Fetal_HB12T_2_GAAATACACAAA	5.53973	1.58958	0	3.02083	2.17513	5.55494	2.17513	0	0	0	0	0	0	0	0	0	0	1.58958	2.17513	2.80981	0	0	0	0	0
Fetal_HB12T_2_GAACGGCGCTGT	6.30929	0	0	0	3.56972	4.93466	5.02932	2.42939	1.49305	0	0	0	2.06703	0	0	0	0	0	1.49305	1.49305	0	0	0	0	0
Fetal_HB12T_2_GAAGGCGGTCAC	6.15025	0	0	0	2.0146	5.17297	3.6038	0	1.44665	0	0	0	0	0	0	0	0	0	0	2.0146	0	1.44665	0	0	0
Fetal_HB12T_2_GAAGTGCACACG	6.82091	0	0	2.2025	2.00662	4.04888	4.49451	1.43961	1.76277	1.43961	2.00662	0.95917	2.2025	0	0	0	0	0	0	0	0	1.43961	0	0	0
Fetal_HB12T_2_GAATGCTTCAAA	5.93026	0	0	3.05795	2.41072	4.85027	3.94565	1.80352	1.80352	0	0	1.80352	2.41072	0	0	0	0	0	0	0	0	0	0	0	0
Fetal_HB12T_2_GACCTGACACGG	6.27343	0	0	0	3.07061	4.05224	5.30535	1.81462	0	1.81462	0	0	0	0	0	0	0	0	0	0	0	0	0	0	0
Fetal_HB12T_2_GACGAGCGTTGC	6.19097	1.6018	0	0	0	2.18874	4.47919	0	0	0	2.55613	0	3.60162	0	0	0	0	0	0	0	0	0	0	0	0
Fetal_HB12T_2_GACGCGTAACGT	6.41825	1.27592	0	0	2.00888	4.48624	4.25864	0	0	0	0	0.828984	0.828984	0	0	0.828984	0	0	0.828984	0	0.828984	0	0	0	0
Fetal_HB12T_2_GAGACTTACTGG	6.07542	1.39681	0	0.70017	1.62065	5.36104	4.696	1.62065	0	1.10797	0	1.10797	3.00903	0	0	0	0	0	1.10797	1.10797	0	0	0	0	1.39681
Fetal_HB12T_2_GAGATCAGATAG	5.9906	0	0	2.50386	2.88169	4.22505	4.91086	0	0	0	0	0	3.15527	0	0	0	0	0	0	0	0	0	0	0	0
Fetal_HB12T_2_GAGATCCTTTGG	6.01477	0	0	0	2.6515	2.92138	4.88849	1.68487	0	0	1.68487	0	0	0	0	0	0	0	0	0	0	0	0	0	0
Fetal_HB12T_2_GAGATCGAGTAG	6.2928	0.934646	0	2.32999	1.7297	3.79091	5.26136	0.934646	1.97203	0.934646	0	1.40919	1.40919	0	0	0	0	0	0	0	0	0	0	0	0
Fetal_HB12T_2_GAGCATGAAAAT	6.57061	0	0	0	0	3.6454	5.67365	0	0	1.63787	1.63787	0	2.59769	0	0	0	0	0	0	0	0	0	0	0	2.22877
Fetal_HB12T_2_GAGCCATTGCTA	4.19187	0	0	0	4.0605	3.90922	2.21302	0	2.21302	0	0	0	0	0	0	0	0	0	0	0	0	0	0	0	0
Fetal_HB12T_2_GAGCCCGCTAGA	6.01724	0	0	1.15259	3.63306	4.42272	4.77055	1.67387	1.67387	1.67387	1.15259	0	2.26856	0	0	0	0	0	0	0	0	0	0	0	0
Fetal_HB12T_2_GAGGTAATGCGT	6.47305	1.4093	0	1.97216	2.80127	4.43691	4.80099	1.4093	0	0	0	0	2.59319	0	0	0	0	0	0	0	0	0	0	0	0
Fetal_HB12T_2_GAGGTTGACCCG	6.18959	1.62269	0	1.85977	0	4.10503	3.23476	0	0	1.85977	0	1.31134	1.62269	0	0	0.85678	0	1.31134	0.85678	2.05128	0	0.85678	0	0	0.85678
Fetal_HB12T_2_GAGTACTCGCCC	5.10881	2.22177	0	0	3.24536	5.05784	4.94736	0	0	0	0	0	2.22177	0	0	0	0	0	0	0	0	0	0	0	0
Fetal_HB12T_2_GAGTCAAACAGG	6.75638	0	0	1.02554	2.09855	3.32607	5.34837	1.02554	0	1.02554	0	1.02554	0	0	0	0	0	0	0	0	0	0	0	0	1.02554
Fetal_HB12T_2_GAGTCATAGGCT	6.31579	0	0	1.66097	4.57418	4.55194	4.20616	1.66097	0	1.14173	0	0	0	0	0	0	0	0	0	0	0	0	0	0	0
Fetal_HB12T_2_GATCGTGGAAAC	6.76407	1.21116	1.21116	1.21116	2.34464	4.33646	2.54842	1.21116	1.21116	0	0	0	0	0	0	1.21116	0	0	0	0	0	0	0	0	2.08842
Fetal_HB12T_2_GATGCCGTACTT	6.43685	1.73827	0	0	3.47352	4.15104	5.09681	1.41707	1.41707	1.73827	0	0.940983	4.12613	0	0	0	0	0	0	0	0	0	0	0	0.940983
Fetal_HB12T_2_GATGCTGCTTAA	6.46886	0	0	1.47486	3.20246	3.33089	3.33089	0	0	0	0	1.47486	2.88212	0	0	0	0	0	0	0	0	0	0	0	0
Fetal_HB12T_2_GCAACAAGGCTT	6.63889	0	1.7684	0	1.7684	5.37019	5.17055	1.7684	0	1.7684	0	0	1.7684	0	0	0	0	1.7684	0	0	0	0	0	0	0
Fetal_HB12T_2_GCAAGATCTTTA	6.26445	0	0	2.3322	2.13304	4.21898	3.29738	1.05086	0	1.05086	0	1.05086	0	0	0	0	0	0	1.05086	1.05086	0	1.05086	0	0	1.05086
Fetal_HB12T_2_GCAATCCCCTCG	6.08912	0.891187	0	2.10293	3.52855	5.6034	2.63492	1.35481	0	1.35481	0	0	0.891187	0	0	0	0	0	1.35481	0	0	0.891187	0	0	0.891187
Fetal_HB12T_2_GCAATGTATTAC	6.44311	1.74344	0	0	0	3.87473	3.20213	2.34507	0	0	0	2.34507	0	0	0	2.34507	0	0	0	0	0	0	0	0	0
Fetal_HB12T_2_GCACACGCGCAC	5.59981	0	0	2.34677	1.745	4.55931	0	0	0	1.745	0	1.745	0	0	0	2.71983	0	0	0	0	0	1.745	0	0	0
Fetal_HB12T_2_GCACAGATCTAC	6.02485	0	0	2.4036	1.79699	4.51706	3.51763	1.25725	1.25725	1.79699	0	1.79699	1.25725	1.25725	0	0	0	0	0	1.25725	0	0	0	0	0
Fetal_HB12T_2_GCACCCAAGCCT	6.43409	0	0	0	0	4.91798	5.5748	2.27794	0	2.27794	0	0	0	0	0	0	0	0	0	0	0	0	0	0	1.68237
Fetal_HB12T_2_GCACCCATGATT	5.90208	0.969209	0	2.38095	3.7735	4.17128	2.38095	0	1.45202	1.45202	0	0	1.45202	0	0	0	0	0	1.77624	1.45202	0	0	0	0	0
Fetal_HB12T_2_GCAGAGCATATC	6.56858	0.731319	0.731319	2.77816	2.77816	4.52845	4.48078	0.731319	0.731319	1.14919	0	1.14919	2.96129	0	0	0	0	0	0	0	0	0	0	0	0.731319
Fetal_HB12T_2_GCAGCTCCGGCG	6.08365	2.40337	0	1.79678	2.40337	4.5703	1.79678	0	0	1.79678	0	1.79678	1.79678	0	0	0	0	0	0	2.40337	0	0	0	0	2.40337
Fetal_HB12T_2_GCAGGCAAAACT	5.4837	0	0	2.3016	1.38547	3.76013	0	0	0	1.94497	0	0	0	0	0	0	0	0	0	0	0	0	0	0	2.3016
Fetal_HB12T_2_GCAGTATCCCGC	6.51925	0	0	0	2.56532	3.3949	2.10449	0	1.22406	1.22406	0	0	0	0	0	0	0	0	0	0	0	0	0	0	0
Fetal_HB12T_2_GCATTCACGGAT	6.42104	0	0.981142	0	4.11137	3.12137	2.39835	0.981142	2.03732	0.981142	0	0	0.981142	0	0	0	0	0	0	0.981142	0.981142	1.46672	0	0	0.981142
Fetal_HB12T_2_GCCAGCTACTCC	6.26879	0.979062	0	0.979062	3.58077	5.0363	2.76994	0	1.46416	1.46416	0	0	0	0	0	0	0	0	1.46416	0	0.979062	0	0	0	1.7894
Fetal_HB12T_2_GCCATGCCCTAT	7.00854	0	0.565015	0	1.95668	4.2058	5.30202	0.565015	0.923842	1.56807	0	1.18736	3.10303	0.565015	0	0	0	0	0	0	0	0.565015	0	0	0.565015
Fetal_HB12T_2_GCCCAAACGTTT	6.18546	0	0	0	2.90737	4.12033	4.04747	0	0	2.90737	1.67281	0	1.67281	0	0	0	0	1.67281	0	0	0	0	0	0	0
Fetal_HB12T_2_GCCCCAAACAGC	6.32274	2.01544	0	0	1.4474	4.74338	1.4474	0	2.01544	0	0	1.4474	0	0	0	0	0	0	1.4474	0	0	0	0	0	0
Fetal_HB12T_2_GCCGATCTCCGA	6.23794	0	0	0	3.02754	4.93105	4.09333	2.02139	0	2.02139	0	0	0	0	0	0	0	0	2.02139	0	0	0	0	0	2.02139
Fetal_HB12T_2_GCCGCCAGTTGT	4.14936	0	0	0	5.2671	4.92094	3.83681	1.89794	0	0	0	0	3.55629	0	0	1.89794	0	0	2.51319	0	0	0	0	0	0
Fetal_HB12T_2_GCCGCTACGCAG	6.43657	1.60339	0	3.03731	3.21161	4.38697	5.71277	0	1.60339	1.60339	0	0	0	0	0	0	0	0	0	0	0	0	0	0	0
Fetal_HB12T_2_GCCGCTGCAATT	5.96145	1.19118	0	2.5221	3.42694	4.17664	3.42694	0	1.19118	1.71953	0	1.19118	2.31883	0	1.19118	0	0	0	1.19118	0	0	0	0	0	0
Fetal_HB12T_2_GCCGGTGACGCC	6.20404	0	0	0	2.41103	4.17829	3.94598	2.04945	1.47746	2.41103	0	0	2.41103	0	0	0	0	0	0	0	0	0	0	0	0
Fetal_HB12T_2_GCCGTCATTCTC	6.26229	1.87328	0	0	2.86385	4.02707	4.71127	0	0	0	0	0	2.48651	0	0	0	0	0	0	0	0	0	0	0	0
Fetal_HB12T_2_GCGAAGATGCCC	6.45389	0	0	2.82125	2.82125	3.55112	0	1.70723	1.18075	1.18075	1.18075	0	0	0	0	0	0	0	0	0	0	1.18075	0	0	0
Fetal_HB12T_2_GCGCAATTAGTG	6.46974	0	0	2.78731	3.02484	4.42744	4.65856	0	0	1.15586	0	1.15586	0	0	0	0	0	0	1.15586	0	2.01893	0	0	0	1.67775
Fetal_HB12T_2_GCGCCACAGCCT	7.00439	0	0	0	2.40658	3.83798	5.6655	0	0	0	0	2.40658	1.79972	0	0	0	0	0	0	0	0	0	0	0	0
Fetal_HB12T_2_GCGCGGGGCCCC	5.90329	0	0	3.54343	3.41402	4.44222	1.6483	0	0	1.6483	0	0	0	0	0	0	0	0	2.24032	2.24032	0	0	0	0	0
Fetal_HB12T_2_GCGGACGCTTCC	6.86001	1.70336	0	0	0	4.40504	5.11929	1.70336	0	2.30106	0	1.70336	0	0	0	0	0	0	0	0	0	0	0	0	0
Fetal_HB12T_2_GCGGCCCGATCA	6.43526	0	0	1.71261	1.71261	3.49054	5.25657	0	0	0	1.71261	0	0	0	0	0	0	0	0	0	0	0	0	0	0
Fetal_HB12T_2_GCGTCGCACCCA	5.51203	0	0	2.08533	5.02726	2.71433	0	1.50931	0	1.50931	0	0	0	0	0	0	0	0	0	0	0	0	0	0	0
Fetal_HB12T_2_GCTACATGGACT	4.79158	0	0	0	4.58586	4.32655	0	0	2.13633	2.76861	0	0	0	0	0	0	0	2.13633	0	0	2.13633	0	0	0	0
Fetal_HB12T_2_GCTCTTGTTATG	6.25884	0	1.35631	1.91157	4.50355	3.57184	4.59495	1.35631	0	0	0	0	4.62364	0	0	0	0	0	0	0	1.91157	0	0	0	0
Fetal_HB12T_2_GCTGACGTCCAC	5.46812	1.68095	0	1.68095	0	4.70289	0	0	0	0	0	0	0	0	0	0	0	0	1.68095	0	0	0	0	0	1.68095
Fetal_HB12T_2_GCTTAACCTGGA	6.1515	2.23695	0	3.41037	1.64526	4.15474	5.04823	2.23695	0	0	0	0	0	0	0	0	0	0	0	0	0	0	0	0	1.64526
Fetal_HB12T_2_GCTTGGACCACA	7.10317	0	0	0	2.76095	3.91965	1.78142	0	0	1.24391	0	1.78142	0	0	0	0	0	0	0	1.24391	0	0	0	0	0
Fetal_HB12T_2_GGAAAACTGGTG	5.36811	0	0	2.33027	2.33027	4.25711	4.49051	0	0	0	0	0	0	0	0	0	0	0	0	0	0	0	0	0	0
Fetal_HB12T_2_GGACCAGTAGTG	5.84519	0	0	2.14216	0	5.33024	5.49749	0	0	1.25446	0	1.25446	1.25446	0	0	0	0	0	1.56002	0	0	0	0	0	1.56002
Fetal_HB12T_2_GGACGAAGTACG	6.25296	0	1.6072	2.19474	3.71084	4.57194	5.10317	1.6072	0	0	0	0	2.56237	0	0	0	0	0	0	0	0	0	0	0	1.6072
Fetal_HB12T_2_GGAGTGTCCACG	5.94146	0	0	3.05333	3.37622	4.11997	3.72259	0	0	0	0	2.20544	2.57348	0	0	0	0	0	1.61684	0	0	0	0	0	0
Fetal_HB12T_2_GGATGTCTTCTA	6.28435	1.33159	0	0	1.88314	4.47049	2.87483	0	1.88314	1.88314	0	1.33159	0	0	0	0	0	0	0	0	0	1.33159	0	0	1.33159
Fetal_HB12T_2_GGCAATTCCCGT	6.30938	1.40674	0	2.32707	1.40674	4.69035	4.03401	1.96924	0	1.96924	0	0	2.59005	0	0	0	0	0	0	0	0	0	0	0	0
Fetal_HB12T_2_GGCAGGCGACAA	6.52561	1.11999	0	1.97332	1.97332	4.42596	2.42694	1.63504	0	1.11999	0	0	2.22563	0	0	0	0	0	0	0	0	0	0	0	0
Fetal_HB12T_2_GGCAGTATATAC	6.61156	0	0	2.14172	1.79332	4.91452	5.3655	0	0	0	0	0.811973	1.2541	0	0	0	0	0	0	0	0	0	0	0	0
Fetal_HB12T_2_GGCATCTTCATC	6.60063	1.33036	0	1.88173	2.70217	2.70217	4.36828	0	0	0	1.33036	1.33036	0	0	0	0	0	0	0	0	0	0	0	0	0
Fetal_HB12T_2_GGCCCACCCAGG	6.45044	0	0	3.10829	3.10829	4.68133	4.58915	1.21665	0	0	0	0	1.21665	0	0	0	1.21665	0	1.21665	0	0	0	0	0	0
Fetal_HB12T_2_GGCCCGAAGCAT	6.36965	0	0	0	2.45633	4.07333	1.69423	0	0	1.69423	0	0.63578	1.02137	0	0	0	0	0	0.63578	1.02137	0	0	0	0	0.63578
Fetal_HB12T_2_GGCCCTACATCA	4.98106	0	0	1.63554	0	4.5208	4.00221	1.63554	0	1.63554	0	0	0	0	0	0	0	1.63554	0	2.86385	0	0	0	0	0
Fetal_HB12T_2_GGCCGCCGAATT	6.65305	0	0	0	1.55982	4.47088	1.55982	0	0	0	0	0	0	0	0	0	0	0	1.55982	0	0	0	0	0	0
Fetal_HB12T_2_GGCGAGAATATG	6.52917	1.30337	0	1.30337	2.20222	3.65179	5.34792	0	0	1.30337	1.30337	0	1.30337	0	0	0	0	0	0	0	0	0	0	0	0
Fetal_HB12T_2_GGCGCGCAGCAA	6.05321	0	0	0	3.5286	4.60745	3.5286	0	1.32344	1.32344	0	0	1.32344	0	0	0	0	0	0	0	0	0	0	0	0
Fetal_HB12T_2_GGCGGGCTACAT	6.21862	0	0	0	2.40888	4.12275	4.72149	0	1.80183	0	0	0	0	0	0	0	0	0	1.80183	0	1.80183	0	0	0	0
Fetal_HB12T_2_GGCGTTGACTTA	5.80755	1.51068	0	2.4501	1.51068	4.36509	5.25547	0	0	1.51068	0	0	0	0	0	0	0	0	0	0	1.51068	0	0	0	1.51068
Fetal_HB12T_2_GGCTATTACGCC	6.24293	0	0	0	0	5.00179	4.04758	0	0	0	0	0	0	0	0	0	0	2.08348	0	0	0	0	0	0	0
Fetal_HB12T_2_GGCTCGTCTATC	6.23707	1.80056	0	2.4075	2.61247	4.97682	3.36009	0	0	0	0	1.26031	1.26031	0	0	0	0	0	0	1.80056	0	1.26031	0	0	0
Fetal_HB12T_2_GGCTGTCCCCGT	6.0941	0	0	0	3.14034	1.87609	0	0	0	0	0	0	0	0	0	0	0	0	0	1.87609	0	0	0	0	0
Fetal_HB12T_2_GGCTTCCCCCTG	6.58974	1.41873	0	2.34138	1.41873	3.99345	4.04958	0	0	1.41873	1.41873	1.41873	1.41873	0	0	0	0	0	0	1.41873	0	0	0	0	1.41873
Fetal_HB12T_2_GGGACGTAAGAA	6.59195	0	0	0	2.03341	4.27427	3.65396	0	0	1.69134	0	0	1.69134	0	0	0	0	0	1.16732	1.69134	0	0	0	0	1.16732
Fetal_HB12T_2_GGGATGCCAAAC	6.06021	1.47382	0	2.04533	4.12043	3.44339	4.55645	2.40673	1.47382	1.47382	0	2.04533	1.47382	0	0	0	0	0	1.47382	0	0	0	0	0	0
Fetal_HB12T_2_GGGATGGCAAAT	6.34884	0	0	1.20295	4.04161	4.86094	4.54538	2.07816	0	1.20295	0	0	0	1.20295	0	0	0	0	0	0	0	0	0	0	0
Fetal_HB12T_2_GGGATTCACCAC	5.4573	1.67211	0	2.63692	0	5.34005	0	0	0	2.26662	0	0	0	0	0	0	0	0	0	0	2.26662	0	0	0	0
Fetal_HB12T_2_GGGCCCACGTTT	5.69152	1.21841	0	0	3.30321	4.46297	4.47661	0.784313	0	1.93939	0	0	0	0	0	0	0	0	0.784313	0	0	0.784313	0	0	0
Fetal_HB12T_2_GGGCCGCCCATA	5.63573	0	0	0	3.8191	5.44987	3.3228	0	1.37899	0	0	0	0	0	0	0	0	0	1.93756	1.93756	1.37899	0	0	0	0
Fetal_HB12T_2_GGGCGATTCCGG	6.30084	0	0	0	3.15419	4.22394	5.02671	1.88836	0	2.88063	1.88836	0	2.50283	0	0	0	0	0	0	0	0	0	0	0	0
Fetal_HB12T_2_GGGCTCCCGCGC	6.12784	0	0	3.10354	2.83071	4.25062	3.10354	2.4543	0	1.84358	0	0	0	0	0	0	0	0	0	0	0	0	0	0	2.4543
Fetal_HB12T_2_GGGCTCGCGTGG	6.71718	0.997916	0	2.42265	2.56405	3.07044	4.51927	1.48733	0.997916	0	0	0	0.997916	0	0	0	0	0	0	0	0	0.997916	0	0	0
Fetal_HB12T_2_GGGCTGGACATG	6.71035	0.816808	0.816808	0	2.51522	3.59378	4.53494	0.816808	0	0.816808	0.816808	0.816808	2.61247	0	0	0	0	0	0	0	0	0	0	0	1.56649
Fetal_HB12T_2_GGGCTTCGAAGC	6.38616	1.29024	0	2.18616	2.44535	4.07653	4.24097	1.29024	0	2.82149	0	0	0	0	0	0	0	0	1.29024	1.29024	0	0	0	0	1.29024
Fetal_HB12T_2_GGGGAAAAATGC	6.40659	1.4192	0	1.4192	1.98343	4.44984	4.76176	1.4192	0	1.4192	0	0	1.4192	0	0	0	0	0	0	0	0	0	0	0	1.4192
Fetal_HB12T_2_GGGGTAGAGGGG	6.84464	0	0	0	3.78129	3.11068	5.0525	0	0	0	0	0	3.11068	0	0	0	0	0	0	0	0	0	0	0	1.84988
Fetal_HB12T_2_GGGTAAGACCGG	6.12179	0.902884	0	1.9267	1.9267	4.18259	2.84105	0	0.902884	0	0	1.36951	0	0	0	0	0	0	0	1.36951	0.902884	0	0	0	0.902884
Fetal_HB12T_2_GGGTAATCGCCG	6.15126	0	0	1.21348	3.29647	5.08656	4.17223	0	0	2.09131	0	1.21348	0	0	0	0	0	0	1.21348	1.21348	0	1.21348	0	0	1.21348
Fetal_HB12T_2_GGGTAGGTGAAC	4.08668	0	0	3.31817	0	5.14344	0	0	0	0	0	0	0	0	0	0	0	0	0	1.84403	0	0	0	0	0
Fetal_HB12T_2_GGGTCGCCTCAT	5.73503	0	1.07441	2.16482	3.97148	4.57896	2.36475	1.91469	0	2.16482	0	1.91469	0	0	0	0	0	0	1.58033	1.07441	0	0	0	0	0
Fetal_HB12T_2_GGGTTGTCAGAG	5.70587	0	0	0	3.49962	3.10914	0	0	1.84853	0	0	0	2.83623	0	0	0	0	0	0	0	0	0	0	0	0
Fetal_HB12T_2_GGTAAGGGGGAG	6.10185	0	0	1.33118	1.33118	4.17542	3.36229	0	0	0	0	0	0	0	0	0	0	0	1.33118	1.33118	0	0	0	0	1.33118
Fetal_HB12T_2_GGTACTCACCCG	5.85098	0	0	1.8456	3.71331	3.8356	3.71331	0	0	1.29909	0	0	0	0	0	0	0	0	0	0	0	0	0	0	1.29909
Fetal_HB12T_2_GGTCACAGGGTG	5.96829	0	0	2.0746	2.70289	5.14489	4.20668	0	0	1.49978	0	0	1.49978	0	0	0	0	0	1.49978	1.49978	0	0	0	0	0
Fetal_HB12T_2_GGTCCGTACGTC	6.00383	0	0	3.39637	1.43655	3.82616	4.88622	2.00314	0	0	1.43655	0	0	0	0	0	0	0	0	0	0	0	0	0	2.00314
Fetal_HB12T_2_GGTCGTGGAAAA	6.19245	1.0799	0	2.37229	2.53895	4.60681	3.82256	0	0	0	0	0	0	0	0	0	0	0	0	0	0	0	0	0	1.58694
Fetal_HB12T_2_GGTCGTTTGCGA	6.3316	0	0	0	2.73689	4.58443	5.0074	0	0	1.1193	1.97243	1.1193	2.8623	0	0	0	0	0	1.63421	0	0	0	0	0	1.97243
Fetal_HB12T_2_GGTGATCAGCAA	6.71826	0	0	0	3.34151	4.26069	3.06556	0	0	1.48336	0	0.994683	1.48336	0	0	0	0	0	0.994683	0	0	0	0	0	1.48336
Fetal_HB12T_2_GGTGATTCAGTG	6.01922	0	0	0	4.49511	4.91411	3.64535	0	0	0	0	0	0	0	0	0	0	0	1.73378	2.33447	2.33447	0	0	0	0
Fetal_HB12T_2_GGTTAAGAATCA	6.35469	1.40175	0	0	1.7216	4.08065	1.40175	2.8816	0.928677	0.928677	0	2.15823	0	0	0	0	0	0	1.40175	0	0	0	0	0	0
Fetal_HB12T_2_GGTTAGGGTTCC	7.00622	0	0	0	3.10016	4.05243	4.36613	0	0	0	0	2.0878	0	0	0	0	0	0	0	0	0	0	0	0	0
Fetal_HB12T_2_GGTTCTCACGGG	5.50672	0	0	2.31123	3.62026	5.6603	4.35975	0	0	0	0	1.71261	0	0	0	0	0	0	0	0	0	0	0	0	1.71261
Fetal_HB12T_2_GGTTTTCAATAA	5.34464	0	0	0	4.75381	4.68984	0	0	2.1028	2.73295	0	0	0	0	0	0	0	0	0	0	0	0	0	0	0
Fetal_HB12T_2_GTAAAGGTTATA	6.14652	0	0	2.63813	0.893227	4.73228	5.52401	1.67316	0	1.35738	0	0.893227	0.893227	0	0	0	0.893227	0	0	0.893227	0.893227	0.893227	0	0	0
Fetal_HB12T_2_GTACAGAGCGGT	5.80199	2.13996	0	2.13996	0	4.0473	4.17041	2.50541	0	2.50541	0	0	0	0	0	0	0	0	0	0	0	0	0	0	0
Fetal_HB12T_2_GTACTAATCACT	6.18362	0	0	0	3.70503	3.21047	4.16576	0	0	0	0	0	3.48801	0	0	0	0	0	2.18944	0	0	0	0	0	0
Fetal_HB12T_2_GTACTTCTACGG	6.79155	0.79595	0	0	1.23346	3.74626	3.48524	2.11617	0	0	0	0	2.82228	1.23346	0	0	0	0	0	0.79595	0	0	0	0	1.53679
Fetal_HB12T_2_GTAGATTATCCG	6.95286	0	0	2.43507	3.90421	2.91023	5.34393	2.07247	0	0	0	0	0	0	0	0	0	0	0	0	0	0	0	0	0
Fetal_HB12T_2_GTAGGTTGCGAT	5.64855	0	0	1.87344	0	4.12094	3.67819	1.04271	0	2.12197	0	1.04271	1.54197	0	0	0	0	0	0	0	0	0	0	0	0
Fetal_HB12T_2_GTATCCAGCTCC	5.92682	1.72576	0	3.18155	3.50609	4.18411	5.03275	0	1.72576	1.72576	0	0	1.72576	0	0	0	0	0	0	0	0	0	0	0	0
Fetal_HB12T_2_GTATGCGAGCTT	6.3172	0	0	0	2.89612	4.49278	4.90512	1.90229	0	0	0	0	0	0	0	0	0	0	0	1.34824	0	0	0	0	1.34824
Fetal_HB12T_2_GTCAATTACGAG	5.45189	0	0	3.01307	1.91765	5.22982	3.77436	0	0	0	0	0	0	0	0	0	0	0	1.58309	0	0	0	0	0	0
Fetal_HB12T_2_GTCACACCTGCT	4.80299	0	0	0	2.97533	3.51283	3.18821	2.33195	0	1.73148	0	0	0	0	0	0	0	0	0	1.73148	1.73148	0	0	0	0
Fetal_HB12T_2_GTCAGAGCTGTG	6.39333	0	0	2.88435	1.8917	4.22782	1.8917	1.8917	0	0	0	0	0	0	0	0	0	0	0	0	1.8917	0	0	0	0
Fetal_HB12T_2_GTCAGCACCCCC	6.22731	1.09781	0	2.39681	1.09781	4.41766	3.93065	1.60848	0	1.60848	0	0	1.60848	0	0	0	0	0	0	0	0	0	0	0	0
Fetal_HB12T_2_GTCATCCGTGTG	6.3958	1.08145	0	2.37441	3.86649	4.75348	2.80889	0	0	0	0	0	0	0	0	0	0	0	0	0	0	0	0	0	1.08145
Fetal_HB12T_2_GTCGACGGTTGA	6.93413	0	0	0	0	4.57528	0	0	0	0	0	1.48852	2.06192	0	0	0	0	0	1.48852	1.48852	0	0	0	0	0
Fetal_HB12T_2_GTCGATGCATAT	6.59601	0	0	0	3.63568	3.8136	4.89739	0	0	3.14228	0	2.12651	0	0	0	0	0	0	2.12651	0	0	2.12651	0	0	0
Fetal_HB12T_2_GTCGCCTATCTT	6.30208	1.81462	0	1.81462	2.42281	4.64222	4.42149	1.81462	0	0	0	1.81462	2.42281	0	0	0	0	0	0	0	2.42281	0	0	0	0
Fetal_HB12T_2_GTCGGGCCTTGT	6.01723	1.10424	0	1.95314	3.7218	4.213	4.40278	1.95314	0	1.10424	0	0	2.71593	0	0	1.10424	0	0	0	0	0	0	0	0	1.10424
Fetal_HB12T_2_GTCGTCCTTGTT	6.40782	1.10478	0	0	3.05333	4.01641	4.73655	0	0	1.95384	1.10478	1.10478	3.22775	0	0	0	0	0	0	0	0	0	0	0	0
Fetal_HB12T_2_GTCGTTAAAAGA	6.39724	1.22	0	0	2.09944	4.4923	6.04864	0	0	2.09944	0	0	1.22	0	0	0	0	0	0	0	0	0	0	0	1.75344
Fetal_HB12T_2_GTCTATTATCTG	6.50649	1.58186	0	1.58186	0	4.65708	0	1.58186	0	0	0	2.16653	0	0	0	0	0	0	0	0	0	1.58186	0	0	0
Fetal_HB12T_2_GTCTCCGCGATA	6.50905	0	0	0	2.38915	3.18262	4.15461	2.38915	0	1.45895	0	0	3.03536	0	0	0	0	0	0	0	0	0	0	0	1.45895
Fetal_HB12T_2_GTCTGCGAAGTC	4.94623	0	0	2.16996	4.36411	3.1894	4.62353	0	0	2.16996	0	0	2.16996	0	0	0	0	0	0	0	0	0	0	0	0
Fetal_HB12T_2_GTGAGGCGTAAG	6.50113	0	0	2.93015	0	3.99252	5.1325	0	0	0	0	0	0	0	0	0	0	0	0	2.28902	0	0	0	0	2.28902
Fetal_HB12T_2_GTGCCCACTTCT	6.40372	0	0	1.64357	2.4366	3.89175	3.40835	0	1.12714	0	0	0	1.98244	0	0	0	0	0	0	0	0	0	0	0	0
Fetal_HB12T_2_GTGCGGAGATAA	6.39084	1.66258	0.885542	0	0	4.69361	2.62602	0	0.885542	0	0	1.34771	0.885542	0	0	0	0	0	2.2561	0	0	0	0	0	0
Fetal_HB12T_2_GTGCTAATACAT	6.74707	1.03445	0	1.03445	2.47497	3.87438	1.03445	2.74139	1.03445	1.03445	0	0	2.47497	0	0	0	0	0	0	0	0	0	0	0	1.53194
Fetal_HB12T_2_GTGCTCAGCCCT	6.78275	0	0	1.53851	3.40986	3.71927	5.61795	2.48265	0	0	0	0	3.28104	0	0	0	0	0	0	1.53851	0	0	0	0	0
Fetal_HB12T_2_GTGGACAGGGCT	6.59278	0.733	0	1.85732	2.84606	3.50974	2.26701	1.67246	1.1514	1.1514	0	0.733	1.85732	0	0	0	0	0	1.85732	0	0	0	0	0	0.733
Fetal_HB12T_2_GTGGACTAGGAC	4.59776	0	0	0	4.67115	5.60987	2.77988	0	2.14693	0	0	0	0	0	0	0	0	0	0	2.14693	2.14693	0	0	0	0
Fetal_HB12T_2_GTGGACTGGAGA	6.06395	1.83321	0	2.0801	1.83321	4.64753	2.8191	0	0	1.83321	0	0	0	0	0	1.50466	0	0	1.50466	0	0	1.01208	0	0	1.01208
Fetal_HB12T_2_GTGTACAGCTGT	5.81214	0	1.29928	3.89182	0	1.29928	3.94481	1.29928	0	0	2.45674	1.29928	3.99514	0	0	1.84583	0	0	0	0	0	0	0	0	2.19722
Fetal_HB12T_2_GTGTACCCACAG	6.32968	1.40118	0	2.79116	2.58324	4.42627	4.49691	2.32042	0	0	0	0	1.40118	0	0	0	0	0	0	0	0	0	0	0	1.9629
Fetal_HB12T_2_GTGTCCAGCAGA	5.70462	1.46442	0	1.78968	3.99269	4.43231	2.23136	1.46442	0.979269	1.78968	0	1.78968	0	0	0	0.979269	0	0	1.46442	1.78968	0.979269	0	0	0	0.979269
Fetal_HB12T_2_GTGTGAGTTGCA	6.33745	1.26797	0	0	3.73428	3.95264	4.0462	1.26797	1.26797	2.62236	0	0	4.28361	0	0	0	0	0	0	0	0	0	0	0	1.26797
Fetal_HB12T_2_GTGTGCTATAGT	6.46983	0.725167	0	2.00019	1.14108	3.5577	2.54285	1.14108	0	1.43395	0	1.66019	1.43395	0	0	0	0	0.725167	0	1.43395	0	0.725167	0	0	0.725167
Fetal_HB12T_2_GTGTGTCACCCA	5.62841	0	0	0	2.04212	5.41416	5.62034	0	1.69951	0	0	0	2.93837	0	0	0	0	0	0	1.69951	0	0	0	0	0
Fetal_HB12T_2_GTGTTACGTACG	6.34576	0	0	2.22434	3.07355	4.37387	4.89004	0	1.63388	1.63388	0	0	0	0	0	0	0	0	0	1.63388	1.63388	0	0	0	2.22434
Fetal_HB12T_2_GTTAACGGGGCG	6.27035	2.00093	0	1.4346	1.4346	3.75123	4.22181	0	0	0	0	2.00093	0	0	0	0	0	0	0	0	0	0	0	0	0
Fetal_HB12T_2_GTTACCTCCCTT	5.65256	0	0	2.14872	0.816385	5.22875	1.25977	0	0.816385	0.816385	0.816385	0.816385	0	0	0	0	0	0.816385	0.816385	1.25977	0	0.816385	0	0	0.816385
Fetal_HB12T_2_GTTACGCCGCAA	6.08424	0	0	1.75087	3.62409	5.05294	2.61684	0	0	1.75087	0	0.950323	1.75087	0	0	0	0	0	1.99418	1.42866	0.950323	0	0	0	0.950323
Fetal_HB12T_2_GTTACTACGCGT	6.91761	1.93654	0	0	1.93654	4.19392	5.04538	0	0	0	0	0	1.93654	1.93654	0	0	0	0	1.93654	0	0	0	0	0	0
Fetal_HB12T_2_GTTCCGCGCATT	6.13484	1.51372	1.01949	1.51372	3.17944	4.49524	3.31698	1.01949	1.01949	1.01949	0	1.01949	1.01949	0	0	0	0	0	1.51372	1.51372	0	1.01949	0	0	0
Fetal_HB12T_2_GTTGGAATCAAC	6.46663	0	1.3728	2.54831	2.92736	4.31294	4.7528	1.3728	0	0	0	1.93047	1.93047	0	0	0	0	0	0	0	1.3728	0	0	0	1.3728
Fetal_HB12T_2_GTTGGGTCTCAT	6.69057	0	0	2.96654	2.96654	3.43205	4.86733	2.3236	0	0	0	0	1.19486	0	0	0	0	0	0	0	0	0	0	0	0
Fetal_HB12T_2_GTTTCCGAACTG	6.5319	1.20605	0	1.20605	1.73705	3.37016	3.91493	0	0	0	0	1.20605	3.28627	0	0	0	0	0	0	0	0	0	0	0	1.20605
Fetal_HB12T_2_GTTTCGGTTCGG	6.63707	0	0	0	2.40612	3.59231	4.99259	0	0	0	0	0	1.7993	0	0	1.7993	0	0	1.7993	0	0	0	0	0	1.7993
Fetal_HB12T_2_GTTTTTACACAC	6.23986	0	0	2.59577	2.59577	4.32336	5.10832	0	0	1.41141	1.41141	1.41141	2.80389	0	0	0	0	0	0	0	1.41141	0	0	0	0
Fetal_HB12T_2_TAAAGTATAAAA	6.86013	1.19245	0	0	2.06502	2.52379	5.1135	0	0	0	0	0	1.19245	0	0	1.19245	0	0	0	0	0	0	0	0	0
Fetal_HB12T_2_TAAGCCTGATTC	6.71225	1.50748	0	1.73821	2.92191	3.09522	4.90218	1.20704	0.775549	0.775549	1.20704	0	2.08327	0.775549	0	0.775549	0	0	1.20704	0	0	0	0	0	1.20704
Fetal_HB12T_2_TAAGGGTCGAAG	6.19196	0	0	0	2.35753	5.59402	4.28684	0	0	1.75482	0	0	0	0	0	0	0	0	0	2.35753	0	0	0	0	0
Fetal_HB12T_2_TAAGTCAACAGT	6.49623	0	0	1.33282	1.88456	4.74893	5.07598	0.873746	0	0.873746	0	0.873746	0.873746	0	0	0	0	1.88456	2.07686	1.64627	0	0.873746	0	0	0
Fetal_HB12T_2_TAATCCTACCAG	6.30318	3.22118	0	0	0	4.57709	5.99636	2.19936	0	0	2.19936	0	3.49884	0	0	0	0	0	0	2.19936	0	0	0	0	0
Fetal_HB12T_2_TAATCGAATCGC	6.48434	0.968701	0	0.968701	0	3.97602	4.28935	1.45139	0.968701	0.968701	1.77556	0.968701	0.968701	0	0	0	0	0	0	0.968701	0	0	0	0	0
Fetal_HB12T_2_TATCCTCTGACG	6.63268	1.81807	0	0	3.74431	4.78481	3.07454	0	0	1.81807	0	0	0	0	0	0	0	0	0	0	0	0	0	0	0
Fetal_HB12T_2_TCAAACCCCCAC	5.86009	2.14261	0	3.15976	0	4.28297	5.11485	1.56042	0	2.14261	1.56042	1.56042	0	0	0	0	0	0	0	0	0	0	0	0	0
Fetal_HB12T_2_TCAAGACAGAAA	5.8888	0	0	0	0	4.87206	3.11787	0	0	0	0	0	0	0	0	0	0	0	0	0	0	0	0	0	0
Fetal_HB12T_2_TCACCAGTGAGC	6.1468	0	0	2.87641	4.17761	5.30829	3.36444	1.33282	0	2.49872	0	1.33282	1.33282	0	0	0	0	1.33282	0	1.33282	0	0	0	0	0
Fetal_HB12T_2_TCACCCAGTAGC	7.01518	1.58989	0	1.58989	0	2.17548	4.86604	0	0	0	0	0	0	0	0	0	0	0	0	0	0	0	0	0	1.58989
Fetal_HB12T_2_TCACGACACCGG	6.35763	0	0	0	2.17272	4.46134	3.68664	0	0	0	0	2.17272	0	0	0	0	0	0	0	0	0	0	0	0	0
Fetal_HB12T_2_TCACGAGCGACA	5.93366	1.97975	0	2.74484	3.64924	3.75199	4.6541	1.64105	0	0	0	0	1.64105	0	0	0	0	0	0	0	0	0	0	0	0
Fetal_HB12T_2_TCAGAGAATAGC	6.60245	0	0.793156	2.36864	4.93434	3.99371	4.29894	0	0.793156	1.22985	0	0	4.11933	0	0	0	0	0	0	0	0	0	0	0	1.22985
Fetal_HB12T_2_TCAGCCTGGTCA	6.03921	0	0	1.39453	2.78287	3.77191	4.16967	1.95531	0	1.95531	0	1.39453	0	0	0	0	0	0	0	0	1.39453	0	0	0	0
Fetal_HB12T_2_TCATCTTCCTGA	6.58255	0	0	1.67141	1.67141	4.25013	5.27497	1.67141	0	0	0	0	1.67141	0	0	0	0	0	0	0	0	0	0	0	1.67141
Fetal_HB12T_2_TCCCGTGCTCTA	6.72238	1.07492	0	0.67543	2.85664	3.72629	4.28222	0.67543	0.67543	1.58094	0	1.58094	2.6059	1.07492	0	0	0	0	0.67543	0	0.67543	0	0	0	1.76205
Fetal_HB12T_2_TCCCTCCGAGTC	6.08517	2.59778	0	0	2.33461	4.44182	5.40134	1.97644	0	1.41305	0	0	0	0	0	0	0	0	1.41305	0	0	0	0	0	1.97644
Fetal_HB12T_2_TCCGAGTTCGCA	6.26365	0	0	0	2.51059	3.83404	4.94533	2.14493	1.5625	0	0	0	2.14493	0	0	0	0	0	1.5625	0	0	0	0	0	1.5625
Fetal_HB12T_2_TCGCTTGTAGGG	5.74414	0	0	1.11021	4.02437	4.93721	4.02437	1.11021	1.11021	1.62334	0	0	0	0	0	0	0	0	1.11021	0	0	0	0	0	1.62334
Fetal_HB12T_2_TCGGCGAGCCGG	6.57476	0.665538	0	0	2.25233	4.88605	5.87904	1.06163	0	1.06163	0	1.74531	1.74531	0	0	0	0	0	0.665538	0	0	0	0	0	1.34459
Fetal_HB12T_2_TCTATCCTATAG	5.4055	1.52052	0	3.74024	2.60352	5.23999	3.25896	0	0	1.02508	0	1.02508	0	0	0	0	0	0	1.52052	1.02508	1.52052	1.02508	0	0	1.02508
Fetal_HB12T_2_TCTGGCATGTTA	6.46015	1.16808	0	0.745697	3.46641	4.75551	5.38009	0	0	1.46412	0.745697	0.745697	2.73455	0.745697	0	0	0	0	0	0	0	0	0	0	1.46412
Fetal_HB12T_2_TCTTTTTCTGCC	6.06591	0	0	0	4.22207	5.49235	4.08122	1.70079	2.29823	1.70079	0	0	1.70079	0	0	0	0	0	0	1.70079	0	0	0	0	0
Fetal_HB12T_2_TGACCCCGTAGG	6.25794	0.684754	0	1.08741	1.93148	4.32717	3.67245	0	0.684754	1.77773	0	1.37368	1.37368	0	0	0	0	0.684754	0	1.37368	0	1.08741	0	0	0.684754
Fetal_HB12T_2_TGAGCCAACTGT	5.96077	0.994898	0.994898	2.0564	3.34184	4.58653	3.40038	2.0564	1.81047	0.994898	0	1.48362	2.0564	0	0	0.994898	0	0	0	0	0	0.994898	0	0	0.994898
Fetal_HB12T_2_TGCCCAGTCTTC	6.29226	0	0	2.46704	1.85532	3.78759	4.40557	2.46704	0	0	0	0	0	0	0	0	0	0	0	0	0	0	0	0	0
Fetal_HB12T_2_TGCCTTGCTCCA	5.28415	0	0	2.4893	4.078	4.28831	1.87585	0	0	1.32527	0	0	0	0	0	1.32527	0	0	1.32527	0	0	0	0	0	1.32527
Fetal_HB12T_2_TGCTTGCTCGCG	4.47634	1.81033	0	2.79346	3.60515	4.85835	4.0472	0	0	0	0	0	0	0	0	0	0	0	1.81033	0	0	0	0	0	0
Fetal_HB13H_12_TAAGCAGTGGTA	1.15392	0	0	0	0	0	1.15392	0	0	1.15392	0	0	1.15392	1.15392	1.15392	0	0	0	0	1.15392	0	0	1.15392	0	0
Fetal_HB14T_12_CACCCGCAGTCC	1.19824	0	1.19824	0	0	4.52628	0	0	0	2.20827	0	0	0	0	0	0	0	0	0	0.768783	0	2.43486	0	0	0
Fetal_HB14T_12_CATCGCGTTCTG	6.00361	1.31861	2.68724	0	0	4.62805	4.49972	0	0.862516	0	2.05995	0.862516	2.05995	0	0	0	0	0	1.31861	0.862516	0	0	0	0	0
Fetal_HB14T_12_CCCGCTGCCTGT	6.07249	1.78364	1.09212	0	0	4.69987	4.98753	0	0.688283	1.09212	2.29381	1.09212	1.37899	1.93756	0	0	0.688283	0	0	1.09212	0	1.09212	0	0	0
Fetal_HB14T_12_CCGGCCCAGTCA	5.90334	0.798227	0	0	0	5.24885	4.79345	0	0	1.54004	1.2364	0	0	0.798227	0	0.798227	0.798227	0.798227	0.798227	0	0	1.2364	0	0	0
Fetal_HB14T_12_CGAGAATGGGAT	6.06541	1.21224	0	0	0	5.17555	5.42783	1.21224	0	1.74432	2.92892	0.779553	1.74432	2.63802	0	0	0	0	0	1.21224	0	0	0	0	0
Fetal_HB14T_12_CGCTTGAGGCGA	5.34723	1.16869	0.605228	0	0	4.65621	4.754	0.746163	0	1.25134	0.869667	0.605228	1.5269	1.25134	0	0	0.244688	0	0.746163	0.869667	0	0.244688	0	0	0
Fetal_HB14T_12_CTACAACTTCAT	6.30287	1.34374	2.25129	0	0.757687	4.67252	5.13168	0	0	0.757687	1.34374	0.448951	1.89712	0.757687	0	0	0	0.448951	1.18377	0.757687	0	0	0	0	0.448951
Fetal_HB14T_12_CTAGGGATGAAG	5.81038	0.683878	1.08623	0	0	4.93733	4.52487	0.683878	0	2.06316	0	0	0	0	0	0	0.683878	0.683878	1.77626	1.59457	0	0	0	0	0
Fetal_HB14T_12_CTATGAGTTAAC	6.16512	1.00465	2.45738	0	1.42873	3.71602	4.83791	0	0	0.893006	0	0.253473	1.42873	0.455514	0	0	0	0.253473	1.42873	1.00465	0	0	0	0	0.767312
Fetal_HB14T_12_CTTACGCACTTA	5.16671	1.57808	0	0	0	5.07087	4.77857	0	0	1.81279	0.495271	0.495271	0	0.495271	0	0	0	0	1.27082	1.07255	0	1.43621	0	0	0.825003
Fetal_HB14T_12_GACCTAGACTGG	6.01141	1.38825	2.99821	0	0	4.5977	4.58754	1.10035	0	0.69445	3.13798	0.69445	0	0	0	0	0	0	1.38825	1.61152	0	0	0	0	0
Fetal_HB14T_12_GCATACGGTTGA	6.01542	1.41087	3.10252	0	1.60646	4.20433	4.62888	0.36658	0	1.60646	0.84517	0.84517	1.1675	0.36658	0	0.84517	0.36658	0.634237	1.1675	1.01927	0	0.634237	0	0	0
Fetal_HB14T_12_GGGATTGGTAAT	5.71072	1.22071	1.75427	0	0.889437	5.13968	3.94467	0.67082	0.390636	1.46913	0.390636	0	0	0.390636	0	0	0.390636	2.21098	1.75427	1.22071	0	0.67082	0	0	0
Fetal_HB14T_12_GTCTAGGCAAAG	5.338	0.790295	3.28415	0	1.10086	4.36003	4.80736	0.182883	0.182883	2.05706	0.957584	0.877433	2.93704	0	0	0.337435	0.337435	0.182883	1.28337	0.694831	0	0.877433	0	0	0.589284
Fetal_HB14T_12_GTTGAACCAGCG	6.93319	1.5706	4.22393	0	2.29141	3.69797	2.78736	0.81971	0.81971	1.26404	0	0	0	0.81971	0	0	0	0	1.26404	0.81971	0	0	0	0	0.81971
Fetal_HB14T_12_GTTTGACATCCA	5.42104	1.42225	2.34558	0	0	4.83855	4.05415	0.999251	0.76275	1.5515	2.42458	0.452401	1.19038	1.35077	0	0	0	0.76275	1.71859	0	0	0.251569	0	0	0
Fetal_HB14T_12_TAGAAGCCTCCA	5.54467	0	0.79991	0	0	4.61984	4.59539	0	0	1.23857	1.23857	0.79991	1.23857	0.79991	0	0.79991	0	0	0.79991	1.54245	0	1.96385	0	0	0.79991
Fetal_HB14T_12_TCGGTCTTCCCT	6.59274	1.11736	0.863387	0	0	5.29054	5.23001	1.31972	0	1.75771	3.3228	0.863387	2.06126	1.96995	0	0.863387	0	0	0.522115	1.31972	0	0	0	0	0
Fetal_HB14T_12_TGGGCTCTATTT	6.15297	1.40268	1.72261	0	0	4.56485	4.1074	0	0.929419	1.72261	2.32221	0.929419	1.96461	0.929419	0	0	0	0	0.929419	0	0	0	0	0	0
Fetal_HB16T_1_CACGCCGCGCCC	5.19178	1.9594	3.15054	0	0	3.38248	1.62204	0	0	0	1.62204	1.62204	0	1.10912	0	0	0	0	0	0	0	0	0	0	0
Fetal_HB16T_1_CATGGGGTCTAC	4.1764	1.17469	4.18779	0.912855	0.912855	4.19904	0	0.557163	0	1.17469	0.912855	1.382	0	0	0	0.557163	0	2.21951	1.17469	1.55362	0	0	0	0	0
Fetal_HB16T_1_CCAATCTCCTCA	5.17016	1.27332	2.16539	1.27332	0	3.07183	3.67858	0	0	0	3.07183	1.27332	0	2.42398	0	0	0	0	0	0	0	0	0	0	0
Fetal_HB16T_1_CCCCGGCCTACC	3.83482	0.707646	3.95218	2.15364	1.1179	4.25082	0	1.3563	0.973327	1.70992	0	1.18303	0	0.480897	0	0.480897	0	2.45991	2.5442	1.67198	1.04822	0	0.187178	0	0.892364
Fetal_HB16T_1_CCTGTCCTTGTT	3.20553	0	3.71933	0	0	3.92601	0	1.21398	0	1.74637	0	0	0	0	0	0	0	1.21398	2.55212	1.21398	0	0	0	0	1.74637
Fetal_HB16T_1_CGACATGCTCCT	3.20809	1.21586	4.039	0	3.02426	3.83061	0	0.782344	0	1.63959	0.465805	1.37788	0	0.465805	0	0	0	1.21586	1.74857	0	0.465805	0	0	0	0
Fetal_HB16T_1_CGACGTTGTAGC	2.80127	0.93474	3.46358	1.4093	2.97342	3.68044	0	0.93474	0	2.16708	0	0	0	0	0	1.4093	0	0	0	1.72982	1.4093	0.93474	0	0	0
Fetal_HB16T_1_CGAGCCAATGCT	5.22461	1.47711	3.7928	0	3.03102	4.16042	3.33371	0	1.33944	1.17974	2.88488	0.7546	0	1.17974	0	0	0	0	1.33944	0	0	0	0	0	1.17974
Fetal_HB16T_1_CGCGAGTGTCGT	1.64324	0	3.40795	1.12686	1.98208	3.70458	0	0	1.12686	0	1.12686	0	0	0	0	1.64324	0	2.43622	2.87286	2.60385	1.12686	0	0	0	0
Fetal_HB16T_1_CGGAGATATTTC	5.05768	0	4.03122	1.7719	1.44802	3.56031	0	0	0	0	0.965972	0	0	0	0	0	0	0	2.2123	0	0	0	0	0	0
Fetal_HB16T_1_CGTCGGACTTAA	5.00829	0	1.30906	0	1.30906	4.99006	2.99167	0	0	0	2.67508	0	1.30906	0	0	0	0	0	0	1.30906	0	1.30906	0	0	0
Fetal_HB16T_1_CGTTTTTAGTAG	3.04044	0.335248	3.93931	0.691004	1.47829	4.10337	0.181608	0.691004	0.335248	1.02686	0.872968	0.786119	0	0.181608	0	0.691004	0.335248	2.51375	2.05038	1.97039	1.09575	0.585882	0	0	0.181608
Fetal_HB16T_1_CTCGAGGAACCA	5.28189	1.60296	1.83901	0	0	3.76867	2.44933	0	0.842677	1.60296	3.70567	1.83901	0.842677	0.842677	0	0	0	0	0	0	0	0	0	0	0
Fetal_HB16T_1_CTTCCCAGCTTG	5.37934	1.31097	4.07429	0	2.55901	4.35617	0.54384	0	0.894134	1.67441	1.09433	1.40391	0.734247	0.308443	0	0	0	0.166067	2.57289	0.817383	0	0	0	0	0.965412
Fetal_HB16T_1_CTTCCGTGTACT	4.71248	0	2.79259	0	4.62628	3.91272	0	0	2.3218	1.96422	0	0	0	0	0	0	0	0	1.40233	1.40233	0	0	0	0	0
Fetal_HB16T_1_GAGTGGGTTTTG	3.79984	1.09397	4.43576	0.689665	1.78595	4.41195	1.78595	0	1.78595	1.60386	2.39156	1.78595	0.689665	1.09397	0	0.689665	0	0.689665	0	1.09397	0	0	0	0	0
Fetal_HB16T_1_GATATGCTCCTA	5.40507	1.58648	2.68121	1.07952	1.07952	3.6855	0	0	0	0	2.17168	1.92129	0	0	0	0	0	0	1.92129	1.07952	0	0	0	0	0
Fetal_HB16T_1_GCCGGTAATCAA	3.37286	0	3.73678	0	0	2.94028	0	0	0	1.26981	0	1.26981	0	0	0	0	0	1.81162	0	1.26981	1.26981	0	0	0	0
Fetal_HB16T_1_GCTCAATGGCCC	2.67209	0.381507	4.13959	0	1.8831	4.01359	0	0.381507	0.872744	1.73075	0.381507	0.656991	0	0	0	0.656991	0.381507	2.28496	2.45816	0.872744	0.656991	0	0	0	0.381507
Fetal_HB16T_1_GGAAGGGTAAAA	5.64531	0	3.42662	0	0	3.58425	3.42662	0	0	1.50466	3.42662	2.0801	2.44303	0	0	0	0	0	0	0	0	0	0	0	0
Fetal_HB16T_1_GGGAAGTAGGGT	4.61854	0.845473	3.24212	0	2.50937	3.60781	1.46388	0	0	0.509549	2.612	1.29696	2.11745	1.09648	0	0	0	0	1.09648	1.09648	0	0	0	0	0.509549
Fetal_HB16T_1_GGTACATCACGC	0	0	2.15679	0.82149	2.41512	3.8196	0	0	0	2.15679	0	0	0	0	0	1.80756	0	2.41512	2.15679	1.99734	0	0	0	0	0.82149
Fetal_HB16T_1_GTACCAATGCCA	2.21206	0	3.3363	0	2.21206	3.23489	0	0	0	2.84891	0	1.85988	0	0	0	1.31144	0	2.67811	2.21206	2.21206	0	0	0	0	0
Fetal_HB16T_1_GTCGATTGCCGC	3.28521	1.01073	3.75403	1.1777	3.4164	4.04608	0	0.69246	1.0977	0.559027	1.50301	0.69246	0	0.559027	0	0	0	2.56368	2.01371	1.0977	1.44587	0	0	0	0.559027
Fetal_HB16T_1_GTGGAAACAAAT	4.32097	1.15819	4.40978	0.362442	1.01063	4.14362	0.627898	0	1.15819	0.837465	1.50289	0.837465	0	0.362442	0	0	0	0	0	0	0	0.627898	0	0	1.40065
Fetal_HB16T_1_TACACCAGGGTG	3.54115	0.813811	2.80316	0	1.79608	3.00895	0	0.349833	0.608494	0.349833	0	0	0	0.608494	0	0.813811	0	0	1.25647	0.349833	0.349833	0.608494	0	0	1.47032
Fetal_HB16T_1_TCTCGATCCACA	4.04978	1.4625	3.83577	1.87609	2.80204	4.01048	0.744592	0	1.4625	0	2.03255	0	0	0	0	0	0	0.744592	1.87609	0.744592	0	0.744592	0	0	0.744592
Fetal_HB16T_1_TGGACGCCGGCC	3.08421	0.740686	2.07318	0	1.53857	5.12278	0	0	1.16151	0.311734	0	1.16151	0	0.901447	0	0.311734	0.549036	1.81174	3.57655	1.16151	0	0	0	0	0.740686
Fetal_HB16T_2_CACCGAGCAGGT	3.71387	1.40557	4.43204	2.58863	3.24349	4.63054	0	0	0	0	0	1.40557	0	1.40557	0	0	0	0	2.32568	2.32568	0	0	0	0	0
Fetal_HB16T_2_CAGCCACAGTTG	3.07303	0.734576	1.85988	0.734576	4.44967	4.3706	0	0.734576	0.734576	0	0	0	0	0	0	0	0	0	2.37596	0	0	0	0	0	0.734576
Fetal_HB16T_2_CATTGGGTCAGG	1.84628	0	2.83372	1.29967	0	3.77711	0	0	0	0	0	0	0	0	0	0	0	0	2.45722	1.29967	0	0	0	0	0
Fetal_HB16T_2_CCATCCAACTTG	2.15701	0	2.52316	0	3.76234	4.39784	0	0	2.52316	2.15701	1.57332	0	0	0	0	0	0	0	3.00137	0	0	0	0	0	0
Fetal_HB16T_2_CCCTCAGGTTTT	3.8664	1.56699	4.20067	0	1.99065	4.85725	0	0	1.26077	1.80109	2.40807	0.817161	0	1.56699	0	1.26077	0	0	2.70168	1.56699	0	0	0	0	0
Fetal_HB16T_2_CCTCAGACAACA	5.57994	1.89891	1.89891	0	0	4.38826	3.47297	0	0	0	2.51424	1.89891	0	1.89891	0	0	0	0	0	0	0	0	0	0	0
Fetal_HB16T_2_CGCACCGTCATG	3.66512	0	2.19865	3.61248	1.09968	4.29204	0	0	0	0	0	0	0	0	0	0	1.09968	1.09968	1.61072	0	0	0	0	0	1.09968
Fetal_HB16T_2_CGCATAGGGTTA	4.17533	0	4.31309	0	0	4.80988	0	0	0	0	0	1.43582	0	0	0	0	0	0	2.00231	0	0	0	0	0	0
Fetal_HB16T_2_CGGCAATCTTAA	4.32036	0	3.93721	1.22203	3.11558	5.06896	0	0	2.56266	2.35861	0	2.10196	0	0	0	0	0	1.22203	2.35861	1.22203	0	1.22203	0	0	0
Fetal_HB16T_2_CGGCCTACTCTT	1.35503	1.07087	0	1.47163	1.22301	2.76404	0	0.39169	1.47163	0.891356	0	0.39169	0	0	0	0	0	1.22301	2.95596	1.57605	0	0	0	0	0.39169
Fetal_HB16T_2_CTAACTATGTCA	5.00399	1.36885	2.11951	0	0	3.50373	3.36186	0	0	1.36885	3.54687	2.11951	1.6857	1.6857	0	0	0	0.902361	0	0	0	0	0	0	0.902361
Fetal_HB16T_2_CTACCGGTTAAT	4.01272	0	3.46057	0.513022	2.04165	4.83907	0	0	0.513022	0.513022	0.513022	1.30327	0	0.513022	0	0.850434	0	2.66769	2.34033	0.850434	0.513022	0	0	0	0
Fetal_HB16T_2_CTCCATACTTGA	3.76235	0.57588	3.3133	0.57588	2.89764	4.97175	0	0.57588	0.57588	0.938987	1.5879	0.57588	0	1.41459	0	0.57588	0.57588	2.75971	3.7441	0.938987	0	0	0	0	0
Fetal_HB16T_2_CTTCACGACTCA	3.64037	0	3.56827	1.29484	1.29484	2.45115	0	0	0	1.29484	0	1.29484	0	0	0	0	0	1.84068	0	1.29484	1.84068	0	0	0	0
Fetal_HB16T_2_CTTCGCGTCGCC	1.98924	1.25959	2.96004	0	0.816244	5.36136	0	0	0.816244	1.68953	0	0.816244	0	0.48919	0	0	0	2.46189	2.07203	2.14849	1.06229	0	0	0	0
Fetal_HB16T_2_CTTGTAGCGACC	5.0456	1.64312	2.07344	0	0	4.58833	1.64312	0	0.871475	2.60372	1.64312	0	0	0.871475	0	0	0	0	0	0	0	1.32995	0	0	1.64312
Fetal_HB16T_2_GAAAAGGGACAG	5.18815	0	0	0	2.84458	0	0	0	0	0	0	0	0	0	0	0	0	0	0	1.61911	0	0	0	0	2.20796
Fetal_HB16T_2_GAAACCCACTAG	5.21187	0	2.97312	0	0	4.63513	3.11994	0	1.40907	1.40907	2.80098	2.59291	2.32985	1.9719	0	0	0	0	1.9719	0	0	0	0	0	0
Fetal_HB16T_2_GCGATTAGACTA	5.02439	2.03669	2.29121	0	0	4.77703	2.93246	0	0	1.69441	3.1449	1.69441	0	2.03669	0	0	0	0	0	0	0	0	0	0	0
Fetal_HB16T_2_TAAGTGGACGAA	3.53774	0	3.32184	0	2.03833	4.35407	0	0	0	0	0	2.03833	0	0	0	0	0	2.39941	2.87325	0	0	0	0	0	0
Fetal_HB18T_12_CGGAGTGGAACG	6.55392	0.9847	3.49235	0	1.4711	4.40056	4.49849	0.9847	0	0	1.4711	0.9847	1.4711	0	0	0	0	0.9847	1.79692	1.79692	0	0	0	0	0
Fetal_HB18T_12_CTCGGGAACCTA	5.44109	0	2.60481	0	0	4.97729	5.19616	0	1.12756	1.12756	1.12756	1.12756	0	0	0	0	0	1.64408	1.98298	2.23564	0	0	0	0	0
Fetal_HB18T_12_GGCATAGAAGCA	4.19915	1.23277	3.48429	0	0	5.53653	3.3228	0	0	2.11531	0	0	1.23277	0	0	0	0	2.5767	1.7684	3.01778	0	0	0	0	0
Fetal_HB1N_A_CCTCGCAATCTT	6.48551	2.18453	4.02901	0	2.18453	3.87782	2.81976	0	0	0	0	0	0	0	0	0	0	0	0	0	0	0	0	0	0
Fetal_HB1N_B_GACTGTGCTCAA	6.35874	0	0	0	2.61865	4.13463	3.4234	0	0	0	0	0	0	0	0	0	0	1.13769	0	0	0	0	0	0	0
Fetal_HB1N_C_GAATGTCCGTCA	6.59461	0	0	0	1.7806	4.4976	3.57048	0	0	0	0	0	0	0	0	0	0	0	0	0	0	0	0	0	1.7806
Fetal_HB2T_AC_AACCCAGTAAAG	5.35544	0.945003	1.42206	0	1.98668	4.79194	4.31646	0.945003	0	1.42206	0	0	0	0.945003	0	1.42206	0	0	0.945003	1.42206	0	0	0	0	0.945003
Fetal_HB2T_AC_AACCCATCGTGA	5.56006	0	1.84639	0	0.847679	4.11153	3.16471	0	0.847679	0.847679	0.847679	1.29977	3.61157	0.847679	0	0	0.847679	0	0	0	0	0.847679	0	0	0
Fetal_HB2T_AC_AAGACCTTCTAA	5.95987	0	2.01813	0	4.00414	4.45219	4.78805	0	1.44976	0.967385	1.44976	0	1.44976	0.967385	0	0.967385	0	0	0.967385	0.967385	0	0.967385	0	0	0
Fetal_HB2T_AC_AAGATCATTCAG	4.96092	0	3.73376	1.2244	1.75859	4.18749	0	0	1.2244	0	0	1.2244	0	1.2244	0	0	0	0	2.10491	1.2244	0	0	0	0	1.2244
Fetal_HB2T_AC_AAGCTAGATTCG	4.96579	1.18193	1.47955	0	0	3.9702	3.90407	0	1.47955	2.18743	0	0.756275	2.30684	0	0	0.756275	0	0	0	1.18193	0	0.756275	0	0	0.756275
Fetal_HB2T_AC_AATACTTAAGAG	6.04109	0.590502	2.92893	0	1.89225	5.45367	4.9661	0	0.959269	1.22808	0	1.43973	0	0.959269	0	1.22808	0	0.959269	1.76291	1.61432	0	0	0	0	1.61432
Fetal_HB2T_AC_ACGGGCCTGGTT	5.63096	0.476753	3.39146	0.476753	3.98028	4.66404	4.3795	0	1.87142	0	0.476753	0	0	0.476753	0	0	0	0	1.66314	0.476753	0	0	0	0	0.79826
Fetal_HB2T_AC_ACTTACAACTGG	6.06673	0.500152	3.58475	0	3.3181	3.71932	4.63365	1.82322	1.27979	1.27979	0	0.832014	0.500152	0.832014	0	0.500152	0	0	0.500152	1.08076	0	0	0	0	1.7125
Fetal_HB2T_AC_ACTTACCTTATA	6.07299	1.14645	3.93372	0	3.5449	4.25447	4.64493	0	0	1.35136	1.14645	0	0.539801	0.539801	0	1.14645	0	0	1.66657	1.14645	0	0	0	0	0.539801
Fetal_HB2T_AC_AGAAAACCTTTG	5.87014	0.564262	2.31232	0	0	4.83703	4.01795	1.18615	1.18615	1.39441	0.564262	0.564262	3.80606	0	0	0	0	0.564262	1.39441	0.564262	0	1.18615	0	0	0.564262
Fetal_HB2T_AC_AGATGCCCGTTT	6.06682	0.593533	4.36686	0	1.76853	4.02723	3.78305	0.963459	0	1.23289	2.20868	1.23289	0.593533	0.593533	0	0	0	0	1.61976	0.963459	0	0	0	0	0.593533
Fetal_HB2T_AC_AGCACTATCCAG	5.63506	0	3.2605	0	1.74774	4.07033	3.64428	1.31089	1.74774	0	0	1.47861	0	0.517227	0	0.517227	0	0.517227	1.95958	1.31089	0	0.517227	0	0	0.85643
Fetal_HB2T_AC_AGCAGTTAGGAA	6.05894	0	2.91373	0	1.67828	3.69404	3.12596	1.15631	0	1.15631	1.15631	1.15631	0	0	0	0	0	0	0	2.47577	0	1.15631	0	0	1.67828
Fetal_HB2T_AC_AGCTCCCCAAGG	5.60358	0	4.0144	0	1.73378	2.70712	1.73378	1.9763	0	0	0	0.937661	0	0.937661	0	1.41294	0	0	1.73378	0.937661	0	0	0	0	0.937661
Fetal_HB2T_AC_AGCTTAGTGCGA	5.5834	0.828293	3.10348	0	4.04462	4.8214	1.44067	0	0.828293	1.44067	0	0.828293	2.42615	0	0	0.49756	0	0.49756	0.828293	2.2387	0	0	0	0	0
Fetal_HB2T_AC_AGGACCGGTGAA	5.62294	1.6028	1.09309	0	0.842564	4.94052	3.93668	0.842564	1.29325	1.6028	0	0.842564	2.32788	1.09309	0	0.507514	0	0	0.507514	0.842564	0	0.507514	0	0	0.842564
Fetal_HB2T_AC_AGGGTGGCTGCG	5.97734	0	3.63443	0	1.86621	4.45071	4.71528	0.861173	1.31691	0.861173	1.62881	0	0	0	0	0	0	0	0	0	0	0	0	0	0.861173
Fetal_HB2T_AC_AGTTAGCTAGTT	6.0046	0	3.39968	0	0.728701	4.75139	4.74208	1.14574	0	1.66573	0.728701	0.728701	0	0	0	0	0	0	0	1.43916	0	0	0	0	0.728701
Fetal_HB2T_AC_ATACACGCCGCA	5.77291	0.523373	2.86249	2.29659	2.78066	4.32112	4.85915	1.32198	1.32198	0.865175	0	0.523373	1.11944	0.523373	0	0.523373	0	0	1.32198	0.865175	0	0	0	0	1.11944
Fetal_HB2T_AC_ATGATGACCCCG	6.12472	0.768907	3.50878	0	2.77548	4.51391	4.47512	0.768907	0.768907	1.1984	2.70062	0.768907	1.72804	0	0	0	0	0.768907	0	2.32818	0	0	0	0	0.768907
Fetal_HB2T_AC_ATTACTACACAT	4.47635	0	3.15056	0	4.25605	3.64411	1.78616	0	2.39178	0	0	1.78616	0	0	0	0	0	0	1.24796	0	0	0	0	0	0
Fetal_HB2T_AC_ATTCTATGGTTT	5.92388	1.17022	3.45196	0	0.747331	4.07398	4.12914	0.980968	0.747331	1.17022	0	1.17022	0	0	0	0	0	0	0	1.46651	0	0	0	0	0
Fetal_HB2T_AC_ATTGCAATTGGA	5.95219	0.873339	2.95145	0	3.11887	4.38837	3.4777	0	1.77192	0.529126	0	0.873339	0	0	0	0	0	0	1.77192	1.33231	0	0	0	0	0.873339
Fetal_HB2T_AC_ATTTTAATGGGC	6.45929	0	3.03556	1.03003	3.50918	4.77132	4.42907	1.03003	1.03003	1.52656	0	0	1.52656	0	0	0	0	0	1.52656	1.03003	0	0	0	0	1.03003
Fetal_HB2T_AC_CAGAAGGAGTCA	5.73328	0	3.33035	0	3.7943	4.16272	3.03489	0	1.32171	0.974519	0.438232	1.32171	0	0.438232	0	0.438232	0	0.438232	1.95297	1.78334	0	0	0	0	0.438232
Fetal_HB2T_AC_CAGCCATCTAAC	6.55605	0	3.88916	0	1.22186	4.71044	4.60846	0.786977	0	0.786977	0	0	0	0	0	0.786977	0	0	1.94358	0	0	0	0	0	0
Fetal_HB2T_AC_CAGTTACCCAAT	5.8242	0.433924	3.04937	0	2.64186	3.48159	4.46409	0.966947	1.67643	0.433924	0	0.966947	0	0.433924	0	1.31278	0	0	1.77321	0.735537	0	0	0	0	0.433924
Fetal_HB2T_AC_CATATGTGGAAG	6.56202	0	2.90921	0	0	4.82482	4.90825	1.6744	0	1.15303	0	1.15303	0	0	0	1.15303	0	0	0	0	0	0	0	0	0
Fetal_HB2T_AC_CATGTCCCACTG	6.44744	0	2.5357	0	0	4.97779	5.49226	0	1.20148	0	1.73167	1.20148	0	1.20148	0	0	0	0	1.20148	0	0	0	0	0	0
Fetal_HB2T_AC_CCATGCTTCGCC	6.2854	0.486447	3.33008	0	2.77488	4.34133	4.64801	0.812287	1.25451	0	0.486447	0	0	1.05764	0	0	0	0	1.05764	1.05764	0	0	0	0	1.05764
Fetal_HB2T_AC_CCCGTGTCCTTG	5.76783	0	3.31673	0	3.31673	4.10031	4.50337	0.448092	1.34198	0.756425	0.448092	1.34198	0	0	0	0.448092	0	0.448092	1.34198	0.448092	0	0	0	0	1.18212
Fetal_HB2T_AC_CCTATCCACTGG	7.19741	0	2.0804	0	0	4.92472	5.06685	1.50493	0	2.0804	0	0	1.50493	1.50493	0	1.50493	0	0	1.50493	0	0	0	0	0	0
Fetal_HB2T_AC_CCTGTAACACGT	6.63653	0.973186	3.59448	0	0	4.85665	2.02623	0.973186	0	0.973186	0	0.600583	2.59134	0.600583	0	0	0	0	1.45692	0.973186	0	0	0	0	0.600583
Fetal_HB2T_AC_CGACCGACCGTC	6.80585	1.12292	2.22951	0	0	4.78087	4.21009	1.12292	0	0	1.63854	0	3.17019	0	0	1.12292	0	0	0	0	0	0	0	0	0
Fetal_HB2T_AC_CGCAATGGTAGT	6.06373	0.883955	2.96866	0	2.89289	5.06683	4.75408	0.883955	1.34571	0.883955	0.883955	1.34571	0	0	0	0.883955	0	0	2.09214	1.66039	0	0	0	0	0.883955
Fetal_HB2T_AC_CGGTCCCGATCG	6.52376	0	3.56324	0	2.10612	4.34083	4.38676	1.52783	0	0	0	0	0	0	0	0	0	0	1.03107	0	0	0	0	0	0
Fetal_HB2T_AC_CGTAAAAGCTAC	5.91802	1.62843	2.96688	0	2.41944	2.2183	0	1.11446	0	1.96624	0	0	0	0	0	0	0	1.11446	0	0	0	0	0	0	0
Fetal_HB2T_AC_CGTACATCGGAC	6.20538	0	2.73665	0	0	6.06483	3.61329	1.52797	1.52797	0	0	0	0	0	0	0	0	0	0	0	0	0	0	0	0
Fetal_HB2T_AC_CTCAATTACTTT	5.9739	1.72173	3.84891	0	3.67084	4.0808	2.15836	0.92877	0	0	0	1.72173	0	0	0	1.40187	0	0	1.40187	2.15836	0	0	0	0	0
Fetal_HB2T_AC_CTCATCTCAAAG	5.88405	0	3.15237	0	3.82391	3.15237	2.93986	0	1.70079	0	0	0	0	0	0	0	0	0	2.29823	2.66964	0	0	0	0	0
Fetal_HB2T_AC_CTGCAATGAAGC	4.19831	0	3.52007	2.85609	2.85609	3.52007	2.85609	2.85609	0	0	2.85609	0	0	0	0	0	0	0	2.85609	2.85609	0	0	0	0	0
Fetal_HB2T_AC_CTGCGAAGGCAT	6.45434	0	2.90561	0	2.9989	4.62766	5.19801	0.467334	1.6429	1.9398	0.467334	1.21874	2.68798	0.784572	0	0	0	0	2.16843	2.16843	0	0	0	0	1.02504
Fetal_HB2T_AC_CTTGATTCCCTC	5.31019	1.00654	3.62323	0	3.57577	3.86859	1.49789	0	1.82589	1.49789	1.00654	1.00654	1.00654	0	0	0	0	0	1.82589	1.00654	0	0	0	0	1.82589
Fetal_HB2T_AC_CTTTCACTAGCA	5.96142	0	2.96489	0	3.47405	4.31174	4.3361	0.65213	2.00652	1.04354	0	0	0	0	0	0	0	0	1.54298	1.72243	0	0	0	0	0
Fetal_HB2T_AC_CTTTCCAACCCG	4.27595	0	1.5548	0	5.0376	4.79158	4.22265	0	1.5548	0	0	0	0	1.5548	0	1.5548	0	0	1.5548	0	0	0	0	0	1.5548
Fetal_HB2T_AC_GAAGCGGCTCGC	5.94124	0	2.46283	0	3.52077	4.34071	3.84875	0	1.38197	2.09908	0	1.02592	1.75309	0	0	0	0	0	1.64401	1.02592	0	0	0	0	0.467846
Fetal_HB2T_AC_GACAGTGCGCGT	6.20515	0.740609	3.20234	0	1.16141	4.41573	4.57477	0.972981	0.437356	0.972981	2.16108	0.972981	0.740609	0.437356	0	0.437356	0	0	1.68433	0.437356	0	0	0	0	0.740609
Fetal_HB2T_AC_GAGGGCTCCTAG	5.89083	0	3.27569	0	1.99679	3.8645	2.45178	0	1.13841	1.13841	0	1.13841	0	0	0	1.13841	0	0	0	0	0	0	0	0	0
Fetal_HB2T_AC_GAGTGTTCGCTT	5.28816	1.11226	1.69059	0	0	4.47839	3.79653	0.703403	0.292823	0.85901	2.287	0.85901	2.55778	0.85901	0	0	0	0	0	0.703403	0	0.993632	0	0	0
Fetal_HB2T_AC_GATGGATATGTG	6.32981	0.817231	2.92848	0	1.99076	4.54915	5.39231	0.817231	0.817231	0.817231	0.817231	0	2.15006	0.817231	0	0	0	0.817231	0.817231	1.56709	0	0	0	0	0
Fetal_HB2T_AC_GATTGCAACTTG	5.68461	1.27494	3.26347	0	1.70699	4.40155	4.01002	0	1.70699	0.49751	1.70699	1.27494	2.76167	0	0	0	0	0	1.81758	0.82822	0	0	0	0	0
Fetal_HB2T_AC_GCAGTGTAGTAG	6.51265	1.95696	3.0568	0	0	3.62345	4.91806	0	1.61976	1.61976	0	0	0	1.10722	0	1.10722	0	0	0	1.61976	0	0	0	0	0
Fetal_HB2T_AC_GCGGCAGAACGC	6.39118	1.1831	3.3384	0	0	4.09229	1.71	0	1.1831	1.1831	0	0	0	0	0	0	0	1.71	1.1831	1.71	0	0	0	0	0
Fetal_HB2T_AC_GCTTAAATACGG	6.33539	1.32102	3.74263	0	3.44105	2.69031	3.80569	0	1.32102	0	0	0	0	1.32102	0	0	0	0	0	0	0	0	0	0	0
Fetal_HB2T_AC_GGAAACCACCAT	6.54711	1.5176	1.6959	0	0	3.7983	4.51	0	0	1.02268	1.97854	1.02268	3.06699	0	0	0	0	0	1.02268	0	0	0	0	0	0
Fetal_HB2T_AC_GGCGTACTGAGA	6.4309	0.779011	3.50949	0	1.37328	4.71721	4.95116	1.74349	1.01848	1.21153	0	0.463519	0	0	0	0.463519	0	0.463519	1.01848	1.21153	0	0	0	0	0.779011
Fetal_HB2T_AC_GGGCCGCGTTTG	5.43091	0	4.04143	0	3.15115	2.13468	1.55333	0	0	0	0	1.55333	0	0	0	0	0	0	1.55333	1.55333	0	0	0	0	0
Fetal_HB2T_AC_GGGGCGGGACTG	5.96124	0.482024	3.14831	0	2.13206	4.72829	4.38548	1.05014	0	1.05014	0.482024	0.805894	0.805894	0.482024	0	0	0	0.482024	1.24628	1.41019	0	0	0	0	1.05014
Fetal_HB2T_AC_GGGTCACGAGAT	5.76334	0	3.60964	0	2.9699	3.78744	1.96897	1.4065	1.1166	1.63098	0	0	0	0.706666	0	0	0	0	2.22113	1.1166	0	0	0	0	1.1166
Fetal_HB2T_AC_GTGATCCGAGGT	5.87196	0.812217	3.37383	0	0.812217	4.38899	4.20136	0.812217	0.486399	1.41882	2.14211	0.812217	0	0	0	0.486399	0	0	2.55742	1.89282	0	0	0	0	0.486399
Fetal_HB2T_AC_GTTTATTGACTC	5.94481	0.696136	3.47152	0	2.25663	4.66462	4.43671	1.39077	0.407458	0.696136	1.39077	0.696136	1.70963	0	0	0	0.407458	0	1.50872	1.25703	0	0	0	0	0.407458
Fetal_HB2T_AC_TAGAGTGGGGCA	6.80877	1.23748	3.95863	0	2.25803	4.39614	4.80503	0.799067	1.23748	1.23748	0	1.23748	1.23748	0.47731	0	0	0	0	1.87266	0.799067	0	0	0	0	1.04211
Fetal_HB2T_AC_TAGTATTCCGTG	5.40306	0	2.62395	0	2.95863	4.42151	2.11729	0	1.53779	0	0	0	0	0	0	0	0	0	0	1.03927	0	0	0	0	1.53779
Fetal_HB2T_AC_TCCGGAAGTGGG	6.7198	0.883622	3.95331	0	1.89891	4.2565	4.31511	0	0.883622	0.883622	0.883622	0.883622	2.09165	0	0	1.34529	0	0.883622	2.09165	0.883622	0	0	0	0	0
Fetal_HB2T_AC_TGCAAATGCTCG	5.67378	0	2.80854	1.7571	2.46726	3.67287	3.98437	0	0	1.52534	0	0.787956	1.22313	0.787956	0	0	0	0	0	1.52534	0	0	0	0	1.22313
Fetal_HB2T_AC_TTAACCACGCGG	5.77771	0	3.05906	0	3.72846	4.60153	4.54153	1.36125	1.36125	1.36125	0	0	2.27246	0	0	1.36125	0	0	0	2.27246	0	0	0	0	2.27246
Fetal_HB2T_B_AAAGTATCATAG	5.76843	0	2.71994	0	1.51399	3.99218	3.5959	0	0	0	0	1.51399	0	0	0	0	0	0	2.45398	0	0	0	0	0	1.51399
Fetal_HB2T_B_AATTTCGAAGGA	6.32309	1.68917	2.84423	0	3.36598	4.9369	5.0748	0	0	0	0	0	0	0.904894	0	0	0	0	0.904894	0.904894	0	0	0	0	2.12326
Fetal_HB2T_B_ACGAACTCTGAA	5.94746	0	3.32474	0	2.66694	4.11547	3.99973	0	2.04095	2.04095	0	0	0	0	0	0	0	0	0	0	0	0	0	0	0
Fetal_HB2T_B_ACGGTGGAAGGT	6.19145	1.6899	3.36683	0	2.28623	4.67333	3.87401	1.93034	0	1.37269	1.37269	0	2.28623	0.90542	0	0.90542	0	0	0.90542	0	0	0	0	0	0
Fetal_HB2T_B_ACTCACGCCGTA	6.20889	0	3.84209	0	2.25699	4.66818	3.63939	0	1.90254	0	0	0	1.34845	0	0	0	0	0	0	0	0	0	0	0	0
Fetal_HB2T_B_AGACAACTCCAG	6.71794	0	2.66197	0	0	5.3975	4.39379	0	0	0	0	0	0	0	0	0	0	0	2.66197	3.04389	0	0	0	0	0
Fetal_HB2T_B_AGATGACACGGA	6.16825	0	1.46047	0	4.04717	3.98764	2.03024	0	1.46047	0	0	0	0	0	0	0	0	0	0	0	0	0	0	0	0
Fetal_HB2T_B_AGCACGCATTTC	6.8545	0	2.48601	0	1.87282	4.97101	4.6599	0	0	0	0	0	0	0	0	0	0	0	1.87282	0	0	0	0	0	0
Fetal_HB2T_B_AGCATCGCCTAA	6.4396	1.97606	3.20332	0	1.55362	4.46311	4.72612	0	2.13501	1.78698	0	0.807749	1.24867	0	0	0.807749	0	0	1.78698	0	0	0	0	0	0
Fetal_HB2T_B_AGCGCTATGTTG	5.81923	1.84958	3.2581	0	2.83741	4.17877	4.59728	0	1.0245	1.0245	1.51983	1.51983	0	1.0245	0	1.0245	0	0	2.09714	1.84958	0	0	0	0	1.51983
Fetal_HB2T_B_AGCTGGAAAACC	6.27639	1.24391	3.81649	0	2.76095	4.60282	2.76095	0	0	0	0	0	0	1.78142	0	1.24391	0	0	0	0	0	0	0	0	0
Fetal_HB2T_B_ATTATATACAAG	6.02827	0	3.5539	0	2.98875	4.51669	3.89376	0	0	1.0599	0	0	0	0	0	1.0599	0	0	1.0599	0.664254	0	0	0	0	1.34264
Fetal_HB2T_B_CAACACGGCCAG	6.60971	0.888313	3.11197	0	4.28429	3.96113	4.71123	1.3512	1.3512	0	0.888313	0	2.26032	0	0	0	0	0	1.9057	0.888313	0	0	0	0	0.888313
Fetal_HB2T_B_CAAGTCGGAGTT	6.71099	0	3.29238	0	0	4.3659	5.20591	0	0	0	0	0	0	0	0	0	0	0	0	0	0	0	0	0	0
Fetal_HB2T_B_CAGCACCACGGA	6.68094	0	3.8226	0	0	3.8226	2.93858	0	0	0	0	2.29702	0	0	0	0	0	0	0	0	0	2.29702	0	0	0
Fetal_HB2T_B_CAGCAGAACACA	6.40165	0	3.93054	0	2.64905	3.87756	2.44343	0	0	0	0	1.28871	0	0	0	0	0	0	2.18429	0	0	0	0	0	0
Fetal_HB2T_B_CCACCCCCTTGG	6.51039	1.37368	3.26093	0	0	4.63249	4.14229	0	0.906211	0	0.906211	0	0	0	0	0	0	0	0.906211	0.906211	0	0	0	0	0
Fetal_HB2T_B_CGCGCCTTCGAG	6.07697	0	3.56955	0	3.07733	4.40765	3.82539	0	1.00248	2.06688	0	0	0	0	0	0	0	0	1.82052	2.06688	0	0	0	0	1.00248
Fetal_HB2T_B_CGTCAAGGATTG	6.01483	0	4.13146	0	1.22457	0	0	1.75879	0	0.789069	0	0	0	0.789069	0	0	0	0	2.10512	1.22457	0	0	0	0	1.22457
Fetal_HB2T_B_CGTGGGGCCTCG	6.5917	0.80658	3.89932	0	2.39077	4.48927	4.5031	1.24717	1.24717	1.55196	0	0	0	0	0	0.80658	0	0	1.24717	1.24717	0	0	0	0	1.55196
Fetal_HB2T_B_CTACTGAGTGCG	6.08801	0	2.50718	0	0.959368	4.43938	4.8281	0.959368	0	1.43986	0	2.20279	2.20279	0	0	0.959368	0	0	0.959368	0	0	0	0	0	0.959368
Fetal_HB2T_B_CTTCTTTCAACG	5.85829	1.27974	1.27974	0	0	4.49149	4.36782	0.831978	0	1.82317	1.82317	1.82317	2.72631	1.27974	0	0	0	0	0	0.831978	0	0	0	0	0
Fetal_HB2T_B_GAAAGACATTGC	5.89227	0	3.22215	0	3.43728	4.29382	3.89516	0	0	0	0	0	0	0	0	0	0	0	1.94883	1.94883	0	0	0	0	2.56809
Fetal_HB2T_B_GCGATATTAGCC	6.51473	0	3.46063	0	0	4.38571	1.68738	0	0	1.68738	0	0	0	0	0	0	0	0	1.68738	0	0	0	0	0	0
Fetal_HB2T_B_GCGCGTTAGACT	6.01522	0	3.46856	0	2.49351	3.86358	2.8061	0	1.16961	0	0	1.69405	0	0	0	0	0	0	0	1.16961	0	0	0	0	0
Fetal_HB2T_B_GGTAACCGTCAC	5.46992	1.07505	1.91551	0	4.15464	2.27064	0.675525	0.675525	0	0	0	0	0	0	0	0.675525	0	0	1.07505	1.07505	0	0	0	0	1.07505
Fetal_HB2T_B_GTAGCAAGGACG	6.63494	0	3.92163	0	2.30227	3.33187	2.30227	1.70446	0	0	0	0	0	0	0	0	0	0	0	1.70446	0	0	0	0	0
Fetal_HB2T_B_GTCAGAGTTAAA	6.5604	0	2.77333	0	2.62953	4.79657	5.08661	1.14567	1.14567	1.66565	0	2.00601	2.00601	1.66565	0	0	0	0	2.00601	1.14567	0	1.14567	0	0	0
Fetal_HB2T_B_GTGAGTAGCTCC	6.24935	1.45164	3.51753	0	2.02025	4.14523	3.41546	0	0	2.02025	0	1.45164	0	0	0	0	0	0	0	0	0	0	0	0	0
Fetal_HB2T_B_GTGCTAAACCCG	6.02719	1.08832	0	0	0	5.1494	3.99214	1.08832	0	2.38383	0	0	1.93266	0	0	1.08832	0	1.08832	0	1.08832	0	0	0	0	0
Fetal_HB2T_B_GTTCTAGCACGG	5.76713	1.7289	3.40004	0	2.07338	4.44944	4.95012	0	1.7289	0	0	0.769466	1.7289	0	0	0	0	0	1.19913	0	0	0	0	0	0
Fetal_HB2T_B_GTTTATTGACTC	6.16487	0	3.45058	0	2.41349	4.66457	4.52782	1.47955	1.47955	0	0	1.47955	2.05181	1.47955	0	0	0	0	1.47955	1.47955	0	0	0	0	0
Fetal_HB2T_B_TAGTCATTGATC	6.94213	0	2.49141	0	1.54602	4.40965	4.71656	0	0	0	0	0	0	1.54602	0	0	0	0	2.75818	0	0	0	0	0	0
Fetal_HB2T_B_TGAAGTACGCTG	6.15254	0	1.2665	0	0	4.69417	4.90373	1.2665	0	0.821633	0.821633	0.821633	2.70914	0.821633	0	0	0	0	1.2665	0	0	1.2665	0	0	1.57332
Fetal_HB2T_B_TTCTGCTAGACG	6.80432	1.30966	3.58805	0	1.30966	3.90577	4.99087	0	1.30966	1.30966	0	1.30966	0	1.30966	0	1.30966	0	0	0	1.30966	0	0	0	0	0
Fetal_HB3H_A_GGTACCCCCCGG	6.69399	0	0	0	0	3.12669	0	0	0	0	3.51743	0	0	0	2.85352	0	0	0	0	0	0	0	0	0	0
Fetal_HB3H_C_CCAAGTGTATCC	5.85722	0	0	0	0	2.14961	3.16735	0	0	0	3.16735	2.14961	0	0	0	0	0	0	0	0	0	0	0	0	0
Fetal_HB3N_ABC_GCCTCTCGGAAC	5.67688	1.91997	0	0	0	0	1.07849	0	0	0	3.40465	0	0	0	0	0	0	0	0	0	1.07849	0	0	0	1.07849
Fetal_HB4T_AC_AATGGAGGAATT	4.5873	0	2.89121	2.37238	0	3.95211	0	1.23277	0	1.7684	1.23277	0	0	0	0	0	0	1.7684	1.23277	1.7684	0	0	0	0	1.23277
Fetal_HB4T_AC_ATTTGCGGTAGA	4.92913	0	2.77095	0	1.7903	4.56262	2.60107	0	0	2.39631	0	0	0	0	0	0	0	0	1.25151	0	0	0	0	0	0
Fetal_HB4T_AC_CCCCTCTGGCTT	4.90475	0	2.84687	0	2.21013	4.50298	0	1.62106	2.21013	2.57835	0	0	0	0	0	0	0	2.21013	1.62106	0	0	0	0	0	0
Fetal_HB4T_AC_CCGTGCATACCG	5.65011	1.06523	3.08724	1.06523	1.06523	4.43872	4.3196	0	0	0	0	0	1.90278	0	0	0	0	0	0	0	0	0	0	0	0
Fetal_HB4T_AC_CGACGCCGTTTA	5.86966	1.84853	2.45967	1.84853	0	3.49962	3.49962	0	0	1.84853	3.32332	0	3.64944	0	0	1.84853	0	1.84853	0	0	0	0	0	0	2.45967
Fetal_HB4T_AC_CGCGGACTACGC	4.82942	0	3.50207	0	1.72236	3.84966	2.9648	0	0	0	0	0	0	0	0	0	0	0	0	0	0	0	0	0	0
Fetal_HB4T_AC_CTGGTCCTACGA	4.96931	0	1.77978	2.7591	0	3.91771	4.17548	0	0	0	0	0	0	0	0	0	0	0	0	2.38482	0	0	0	0	0
Fetal_HB4T_AC_CTGTCGATGCTC	4.8643	0	3.58538	0	1.36667	4.76976	3.19369	1.36667	0	0	0	0	0	0	0	0	0	0	0	0	0	0	0	0	0
Fetal_HB4T_AC_CTTGACATCCGC	5.19713	0	4.08882	2.13885	0	3.93048	3.10103	2.13885	0	0	0.810167	0	0	0	0	0	0	1.25178	0	0.810167	0.810167	0	0	0	0
Fetal_HB4T_AC_GAAATTATCCTA	4.04603	0	3.21204	0.994039	0	3.81232	0	0.994039	0	1.80933	0.994039	0	0.994039	0	0	0	0	0.994039	2.25241	1.80933	0.994039	0	0	0	2.05521
Fetal_HB4T_AC_GCAGACAAAACG	4.75703	0	3.60587	0	2.56016	4.94361	2.82833	1.60529	0	0	0	0	2.82833	0	0	0	0	0	0	0	0	0	0	0	0
Fetal_HB4T_AC_GCCAGTAACTCC	5.02261	0.919513	3.16214	0	1.70914	4.89567	3.02553	0.919513	0	2.5699	0.919513	0	0	0	0	0	0	0.919513	0	0.919513	0	0	0	0	0
Fetal_HB4T_AC_TAAACCTGGGAA	5.72131	0	4.08212	2.01151	0	1.44392	0	3.0167	0	0	0	0	0	0	0	0	0	1.44392	1.44392	1.44392	0	0	0	0	0
Fetal_HB4T_AC_TAGTCGATGAGA	5.17862	0	3.04072	0	1.34697	4.92433	3.47517	2.25521	1.34697	1.90084	0	0	1.90084	0	0	0	0	1.34697	0	1.34697	1.34697	0	0	0	0
Fetal_HB4T_B_AAGACGCCGCTC	4.01399	0	2.95087	0	0	4.1933	0	0	0	1.53137	0	0	0	1.53137	0	0	0	2.47431	1.53137	2.74071	0	0	0	0	2.11009
Fetal_HB4T_B_ACAGATAATGCA	5.55901	0	3.92877	0	0	5.11264	3.36858	1.97831	0	1.97831	0	1.4147	0	0	0	0	0	0	0	0	0	0	0	0	0
Fetal_HB4T_B_ACTCCTAGAAGA	5.18027	0	3.13946	2.12391	0	4.31265	2.75541	0	0	0	0	0	0	0	0	0	0	2.75541	0	0	0	0	0	0	0
Fetal_HB4T_B_ACTGATATTAGC	5.16382	0	3.48448	1.99076	1.99076	4.5289	3.38252	0	0	0	0	0	0	0	0	0	0	1.99076	1.42565	0	0	0	0	0	0
Fetal_HB4T_B_ACTGCCTACCCT	4.91365	0	3.74071	0	2.5456	3.41369	1.3706	1.3706	0	0	0	1.3706	0	0	0	1.3706	0	0	0	1.3706	0	0	0	0	2.28372
Fetal_HB4T_B_AGGCGCGCGATC	4.84649	0	2.95799	0	0	4.50838	4.02138	1.95818	0	1.39704	1.95818	0	2.1527	0	0	0	0	0.924896	0	0	0	0	0	0	0
Fetal_HB4T_B_CATTGGGAATTT	5.51001	0	3.92341	0	0.996728	4.71949	4.73462	2.98585	0	0	0	0	2.42094	0	0	0	0	0.996728	0	0.996728	0	0	0	0	0.996728
Fetal_HB4T_B_CTGGGCCGTTTT	5.3596	2.28425	3.31255	0	0	2.92513	2.28425	2.28425	0	0	0	0	0	0	0	0	0	0	0	0	0	0	0	0	0
Fetal_HB4T_B_GCGGCAAGCAGG	6.57504	0	1.93401	1.93401	0	3.74762	4.62096	0	0	0	2.93127	2.55212	3.59739	1.93401	0	0	0	0	0	0	0	0	0	0	0
Fetal_HB4T_B_GGATTAAGTATC	5.58683	0	4.36718	2.01291	0	2.01291	0	2.01291	0	0	0	0	0	0	0	0	0	0	0	0	0	0	0	0	0
Fetal_HB4T_B_GGTTCCACCGAT	4.74036	0	3.03775	0	0	5.09192	4.00553	2.25241	0	1.89818	0	1.34466	0	0	0	0	0	0	1.34466	0	0	0	0	0	0
Fetal_HB4T_B_GTATAGCTAACG	6.08726	0	3.47731	2.81459	0	5.15646	4.15489	0	0	0	0	0	0	0	0	0	0	0	0	0	0	0	0	0	0
Fetal_HB4T_B_GTGGGCTCCACA	5.49735	0	3.2448	0	2.08502	4.95509	4.10891	1.50904	0	0	1.50904	1.50904	0	0	0	0	0	2.08502	0	1.50904	1.50904	0	0	0	0
Fetal_HB4T_B_GTTAATCCCTCT	5.09099	0	2.84229	0	0	2.84229	0	0	0	0	0	0	2.84229	0	0	0	0	3.22814	2.2058	0	0	0	0	0	0
Fetal_HB4T_B_TTAGAGACAGCA	5.40817	0	3.3596	0	0	4.94085	4.37832	2.32818	0	0	2.97136	0	2.97136	0	0	0	0	0	1.72804	0	0	0	0	0	0
Fetal_HB6T_A_GCCTATTAATTA	6.37065	0	3.45231	0	1.99734	0	0	0	0	0	3.12043	0.82149	0	0	0	0	0	0	0	0	0	0	0	0	1.26632
Fetal_HB8T_A_CCAAAAGACATC	5.49541	0	1.95505	0	3.77161	4.21519	2.57479	0	0	0	0	2.57479	2.57479	0	0	0	0	0	1.95505	1.95505	0	0	0	0	0
Fetal_HB8T_A_CCCGCTGGCCTC	6.59606	0	0	2.42468	0	4.9044	5.17092	0	0	0	0	0	2.42468	0	0	0	0	0	0	3.46248	0	0	0	0	0
Fetal_HB8T_A_GAACACCACGTC	5.35186	0	2.3979	0	4.79579	4.79579	4.51086	0	2.3979	3.43399	0	0	0	0	0	0	0	2.3979	2.3979	0	0	0	0	0	0
Fetal_HB8T_A_GAATCTAACCAC	5.1537	0	0	0	4.60789	3.98797	4.10369	0	0	0	0	0	0	0	0	0	0	2.03053	0	0	0	0	0	0	0
Fetal_HB8T_A_GACAGGGGACGC	5.84334	1.82633	2.8114	0	4.15155	5.2934	4.37154	2.43555	0	1.82633	0	0	1.82633	0	0	0	0	0	1.82633	1.82633	0	0	0	0	0
Fetal_HB8T_A_GATAACATACTA	5.71367	0	3.24853	1.78347	3.57385	4.25287	3.81891	0	1.78347	0	0	0	0	0	0	0	0	0	0	0	0	0	0	0	0
Fetal_HB8T_A_GCAAAGTCAGGT	5.79264	0	0	0	2.57311	3.90048	3.22736	0	0	0	0	2.57311	0	0	0	0	0	0	0	0	0	0	0	0	0
Fetal_HB8T_A_GCATCACAACCC	5.57875	1.32486	2.48879	0.867451	2.48879	4.88416	3.71465	1.63754	0.867451	1.87539	0	1.63754	0	0	0	0	0	1.32486	2.06739	1.63754	0	0	0	0	0.867451
Fetal_HB8T_A_GCCTGACCGTCC	6.29742	0	3.96338	0	4.3625	3.96338	4.3625	0	2.26237	0	0	0	0	0	0	0	0	0	2.90206	2.90206	0	0	0	0	0
Fetal_HB8T_A_GCTCTGAAAAAT	5.32433	0	3.64127	0	0	4.03796	4.80161	0	2.33069	0	0	0	0	0	0	0	0	0	0	0	0	0	0	0	0
Fetal_HB8T_A_GGAGTCGGGACC	6.00378	0	3.24774	0	3.24774	4.82559	3.92126	0	0	2.22398	0	0	0	0	0	2.86152	0	2.22398	0	0	0	0	0	0	0
Fetal_HB8T_A_GGCCATCAGCTG	5.99729	0	0	0	0	5.30663	4.08645	0	0	0	0	0	0	0	0	0	0	0	0	0	0	0	0	0	0
Fetal_HB8T_A_GGCGGGAACCCC	5.44741	0	3.0493	0	3.0493	3.71846	2.40245	0	0	0	0	0	0	0	0	0	0	0	0	0	0	0	0	0	0
Fetal_HB8T_A_GGGCCCTCGCAT	5.76458	0	2.73733	1.52853	4.07385	4.81857	4.18974	1.52853	0	1.52853	0	0	0	0	0	0	0	0	1.52853	2.471	0	0	0	0	0
Fetal_HB8T_A_GTATACGCTCCG	5.62066	0	2.72959	0	4.39728	4.52927	4.43194	0	1.35205	0	0	0	0	0	0	0	0	0	1.35205	2.26135	0	0	0	0	1.35205
Fetal_HB8T_A_GTATGTATATAT	5.98075	0	2.48198	0	0	4.80085	5.23326	0	0	0	0	0	0	0	0	0	0	2.48198	0	0	0	0	0	0	0
Fetal_HB8T_A_GTTCCTACCCTA	5.94709	0	2.49006	2.49006	3.81215	4.28913	4.28913	0	0	0	0	0	0	0	0	0	0	0	0	1.87656	2.8675	0	0	0	0
Fetal_HB8T_A_TAAACGATCTAG	6.35878	0	0	0	2.65702	4.78986	4.10499	0	2.03168	0	0	0	0	0	0	0	0	0	2.03168	0	0	0	0	0	0
Fetal_HB8T_B_AATGGCGTGACT	5.54635	0	2.2674	0	2.90737	3.88359	2.90737	2.2674	0	2.63773	0	0	0	0	0	0	0	0	1.67281	0	0	0	0	0	0
Fetal_HB8T_B_ATAGATTTGGCC	5.53197	0	3.62353	2.11553	1.53622	4.44124	4.76817	2.11553	1.53622	0	0	0	0	2.11553	0	0	0	0	0	0	0	0	0	0	0
Fetal_HB8T_B_ATTACCGCCCGC	4.2816	0	0	0	3.95064	5.10047	3.45256	0	0	2.41535	0	0	0	0	0	0	0	0	0	0	0	0	0	0	0
Fetal_HB8T_B_ATTCTCCGTTCC	5.77894	0	1.81119	0	2.41907	4.53388	3.28048	0	0	1.26944	0	0	1.26944	0	0	0	0	0	1.26944	1.26944	0	0	0	0	1.26944
Fetal_HB8T_B_CAACCTAGAGTA	6.07302	0	0	2.42562	0	4.29272	4.42454	0	0	0	0	0	0	0	0	0	0	0	0	0	0	0	0	0	0
Fetal_HB8T_B_CAGATTCCCTCC	5.59159	1.01859	1.01859	0	3.4365	4.92169	4.60597	1.01859	1.01859	1.51261	0	0	0	0	0	0	0	0	1.01859	1.01859	0	0	0	0	0
Fetal_HB8T_B_CGACTTGCAGTG	5.96136	0	0	0	2.64783	4.19896	3.30493	0	0	0	0	0	2.64783	0	0	0	0	0	0	0	0	0	0	0	0
Fetal_HB8T_B_GCAATCCATTCA	5.83407	0	2.34806	0	4.13555	5.02679	4.05684	0	0	0	0	0	1.74617	0	0	0	0	2.34806	0	2.34806	0	1.74617	0	0	0
Fetal_HB8T_B_GCCGCACACCGT	6.08282	0	0	1.99295	2.9963	5.03103	4.06103	0	0	0	0	0	0	0	0	0	0	0	0	0	0	1.99295	0	0	0
Fetal_HB8T_B_GCTATGCCAGCG	5.46055	0	3.00174	0	3.9812	4.46639	4.79167	0	0	0	0	0	0	0	0	0	0	0	0	1.75442	0	0	0	0	0
Fetal_HB8T_B_GGAAGTGATTTC	5.54348	0	2.49056	2.23013	2.697	4.66482	5.03165	1.32628	0	2.23013	0	0	0	0	0	0	0	0	1.32628	1.32628	0	0	0	0	0
Fetal_HB8T_B_GTGGCTTGATGC	5.73957	0	2.9945	0	2.9945	4.05917	5.18236	0	3.26959	0	0	0	0	0	0	0	0	0	0	2.61376	0	0	0	0	0
Fetal_HB8T_B_TACCTACCGCTT	6.05525	0	0	2.64054	0	4.5694	3.97186	1.67528	0	0	0	0	0	0	0	0	0	1.67528	1.67528	2.27012	0	1.67528	0	0	0
Fetal_HB8T_B_TCATCACAACCC	5.75655	1.47929	2.67823	0	2.05151	4.83964	4.0712	2.05151	0	0	0	0	0	0	0	0	0	2.41319	1.47929	0	0	0	0	0	0
Fetal_HB8T_B_TCGTATACTTTC	5.24117	0	0	0	2.43698	3.08543	2.43698	0	0	0	0	0	0	0	0	0	0	2.43698	0	0	0	0	0	0	0
Hepatocytes_HB11H_1_ACAACGAATTAG	6.35376	0	0	0	0	0	4.81823	1.25419	0	0	4.91464	1.25419	2.14183	2.77447	0	0	0	0	0	0	0	0	0	0	0
Hepatocytes_HB11H_1_ACCCTCTTGACA	5.41452	0	0	0	0	2.03995	3.42192	0.670773	0	0	4.16012	2.52324	3.71702	1.90724	4.17493	0	0	0	0	0	0	0	0	0	0.670773
Hepatocytes_HB11H_1_AGACCTAGCAGC	6.55964	0	0	0	0	1.48481	3.45717	0	0	0	4.49722	3.28114	3.1438	3.21483	3.06735	0	0	0	0	0	0	0	0	0	0
Hepatocytes_HB11H_1_AGCGTGAGACGT	6.53259	1.52649	0	0	0	0.642115	4.0241	1.02997	0	0	5.08319	1.98835	2.84543	2.54211	0	0	0	0	0	0	0	0.642115	0	0	0.642115
Hepatocytes_HB11H_1_AGGAAAGGTGCC	6.91102	1.25797	0	0	0	1.79783	2.60943	0	0	0	5.71436	3.72067	3.72067	3.16397	3.59059	0	0	0	0	0	0	0	0	0	1.25797
Hepatocytes_HB11H_1_CCACACCCACTT	5.8289	0.793288	0	0	0	4.07942	4.01601	1.53298	0	1.53298	3.92468	1.23002	2.66146	0.793288	0	0	0	0	0	0	0	0	0	0	0
Hepatocytes_HB11H_1_CCTCGCTAGGCA	6.60233	0.98818	0	0	0	1.33778	3.864	0.98818	0	0.44604	4.89108	3.24777	2.74823	2.54979	3.00131	0	0	0	0	0	0	0	0	0	0.44604
Hepatocytes_HB11H_1_CGCACAACCAAC	6.18967	0.793288	0	0	0	0.793288	3.22736	1.53298	0	0	3.97139	1.76518	2.57311	1.23002	4.39325	0	0	0	0	0	0	0	0	0	0.793288
Hepatocytes_HB11H_1_CGTGTTGGTTTT	6.52267	0	0	0	0	0	4.52832	1.26541	0	0	4.98387	2.61905	2.93448	3.06134	0	0	0	0	0	0	0	0	0	0	0
Hepatocytes_HB11H_1_CTCCGCGGCCTA	6.1182	0	0	0	0	2.22324	3.80515	1.32062	0	0	4.57575	1.87049	3.44052	0	0	0	0	0	0	0	0	0	0	0	0
Hepatocytes_HB11H_1_CTGAAGGTAGTT	6.0429	1.43095	0	0	0	0.952176	3.7276	0.952176	0	0	4.44666	2.42867	3.66848	2.55994	1.88247	0	0	0	0	0	0	0	0	0	1.6051
Hepatocytes_HB11H_1_CTGTGTTGTTTG	6.39595	0	0	0	0	0	4.12975	0.871313	0	0	4.6228	2.98394	0	2.49489	0.527697	0	0	0	0	0	0	0	0	0	1.49853
Hepatocytes_HB11H_1_GACCCCCATCCG	6.34081	0.890848	0	0	0	2.63439	0	0	0	0	4.24829	2.73254	2.97978	3.48487	3.43981	0	0	0	0	0	0	0	0	0	0
Hepatocytes_HB11H_1_GACCTTATCGCC	6.72779	1.07543	0	0	0	1.916	4.07648	0	0	0	4.58049	1.58155	2.80032	1.07543	1.07543	0	0	0	0	0	0	1.07543	0	0	0
Hepatocytes_HB11H_1_GCATCTTATGGG	6.51558	1.10317	0	0	0	1.10317	3.37388	1.10317	0	0	3.8985	0	4.08425	0	0	0	0	0	0	0	0	0	0	0	0
Hepatocytes_HB11H_1_GCGCAGTCGAAA	5.14399	0	0	0	0	2.40002	2.40002	0	0	0	4.26498	2.87388	2.87388	2.03891	4.11317	0	0	0	0	0	0	0	0	0	0
Hepatocytes_HB11H_1_GCTACTTTTCCG	6.57453	0	0	0	0	0	3.59117	0	0	0	4.11861	3.05201	3.19939	1.47239	3.59117	0	0	0	0	0	0	0	0	0	0.985752
Hepatocytes_HB11H_1_GGACGGCGGGTC	6.15379	0	0	0	0	1.09648	4.55072	0	0	0	4.6508	1.94317	3.21581	1.60688	0	0	0	0	0	0	0	0	0	0	0
Hepatocytes_HB11H_1_GGGCTACTCCAC	6.70847	0	0	0	0	1.04342	4.62635	1.04342	0	0	4.67895	2.12294	4.06055	2.32185	0	0	0	0	0	0	0	0	0	0	0
Hepatocytes_HB11H_1_GGTCCTGAAGAG	6.45753	0	0	0	0	1.46344	3.97078	0	0	0	4.31968	1.16747	3.68242	2.16888	0	0	0	0	0	0	0	0	0	0	1.16747
Hepatocytes_HB11H_1_GGTGGGACTAGT	6.91982	1.66478	0	0	0	0	4.79551	0	0	0	5.24448	2.89801	4.46234	2.25853	0	0	0	0	0	0	0	0	0	0	0
Hepatocytes_HB11H_1_GGTTAAAAGAGA	5.45663	0	0	0	0	2.57013	4.17992	0	0	0	3.81215	0	0	0	0	0	0	0	0	0	0	1.61393	0	0	1.61393
Hepatocytes_HB11H_1_TAATCAGTCCGG	5.80611	0	0	0	0	2.94824	4.11482	1.3893	0	0	4.60914	2.56865	3.09487	1.94935	0	0	0	0	0	0	0	0	0	0	0
Hepatocytes_HB11H_1_TATGTTATATGT	6.37936	1.30827	0	0	0	2.2082	4.91258	0	0	1.30827	4.26541	1.85623	1.85623	2.2082	0	0	0	0	0	0	0	0	0	0	0
Hepatocytes_HB11H_1_TCACTTCGTCAT	6.10748	0	0	0	0	1.05074	0	0	0	0	4.97122	3.06607	1.88393	2.97541	2.49804	0	0	0	0	0	0	0	0	0	0
Hepatocytes_HB11H_1_TCTGATGATCCA	6.72346	0	0	0	0	1.35695	4.73171	1.35695	0	0	5.03611	2.52871	3.57268	0	0	0	0	0	0	0	0	0	0	0	0
Hepatocytes_HB11H_1_TGGATCACATTT	6.26902	0	0	0	0	1.23701	2.3778	0	0	0	4.61766	3.08122	4.25831	2.89685	3.28375	0	0	0	0	0	0	0	0	0	1.23701
Hepatocytes_HB11H_1_TGGTATAGCGGT	6.05065	0	0	0	0	1.79846	0	0	0	0	4.5188	2.4052	3.8365	1.79846	1.79846	0	0	0	0	0	0	0	0	0	0
Hepatocytes_HB11H_1_TTAATGAACTTC	6.4835	1.15155	0	0	0	2.01347	4.18803	0	0	0	4.61018	2.26721	2.26721	2.01347	0	0	0	0	0	0	0	0	0	0	0
Hepatocytes_HB11H_1_TTGGTAAAATAA	6.6357	0	0	0	0	0	3.6817	0	0	0	5.12181	3.38827	3.59313	2.61184	2.32803	0	0	0	0	0	0	0	0	0	1.25983
Hepatocytes_HB11H_2_CACGAACTTTAC	6.31751	0	0	0	0	1.74539	4.58422	1.21315	0	0	3.82684	0	2.86497	1.21315	0	0	0	0	0	0	0	0	0	0	1.21315
Hepatocytes_HB11H_2_CAGAAGCCCATA	6.17138	0	0	0	0	0	3.29822	0	0	0	4.25568	0	0	0	0	0	0	0	0	0	0	0	0	0	0
Hepatocytes_HB11H_2_CAGCCCACTAAA	6.0929	0	0	0	0	4.02914	3.90635	1.4464	0	0	3.83879	2.01432	1.4464	2.63843	0	0	0	0	0	0	0	0	0	0	1.4464
Hepatocytes_HB11H_2_CCCTGACTAGTC	5.25224	0	0	0	0	0.94906	2.91322	0	0	0	4.40363	2.91322	3.20879	1.9924	3.07189	0	0	0	0	0	0	0	0	0	1.42709
Hepatocytes_HB11H_2_CCGCCTCGCCGG	6.79301	0	0	0	0	1.57666	3.3276	1.57666	0	0	4.49191	2.52703	0	2.16074	2.52703	0	0	0	0	0	0	0	0	0	2.16074
Hepatocytes_HB11H_2_CGCCCCGACGTA	6.88243	1.26687	0	0	0	1.8082	4.58384	0	0	1.26687	4.79444	0	3.73279	1.26687	1.26687	0	0	0	0	0	0	0	0	0	1.8082
Hepatocytes_HB11H_2_CGTATCTTCAGT	6.17235	0	0	0	0	1.88126	3.93292	0	0	0	4.90143	2.87273	0	0	0	0	0	0	0	0	0	0	0	0	0
Hepatocytes_HB11H_2_GACATCCGCATA	6.02149	1.90375	0	0	0	1.90375	4.32073	1.90375	0	0	4.52587	1.90375	2.89774	1.90375	0	0	0	0	0	0	0	0	0	0	1.90375
Hepatocytes_HB11H_2_GATGCGTGAAAG	5.46244	0	0	0	0	0	2.7813	0	0	0	4.43403	3.83773	2.7813	2.7813	3.1659	0	0	0	0	0	0	0	0	0	0
Hepatocytes_HB11H_2_GATGGCCTCGTT	6.44011	0	0	0	0	2.35744	4.3748	0	0	1.57393	4.71797	2.52386	2.66649	2.15769	0	0	0	0	0	0	0	0	0	0	0
Hepatocytes_HB11H_2_GCACTTGTACGA	6.54078	1.48152	0	0	0	2.79106	4.69855	0	0	0.993183	4.9322	1.48152	2.89027	2.55713	0	0	0	0	0	0	0	0	0	0	2.05403
Hepatocytes_HB11H_2_GCATGCGCATGT	5.9472	0	0	0	0	0	3.38865	2.35537	0	0	4.06478	0	3.38865	2.35537	4.4645	0	0	0	0	0	0	0	0	0	0
Hepatocytes_HB11H_2_GCCAACCCCCGT	6.15074	0	0	0	0	4.08611	4.48596	1.77082	0	0	4.30589	2.37503	3.68901	1.77082	0	0	0	0	0	0	0	0	0	0	1.77082
Hepatocytes_HB11H_2_GCCATGTGCGAC	6.28055	1.13367	0	0	0	1.65136	3.41768	0	0	0	4.64674	1.65136	2.9939	1.99076	3.09424	0	0	0	0	0	0	0	0	0	0
Hepatocytes_HB11H_2_GCCGGATGGCAA	5.51687	0	0	0	0	0	3.66693	0	0	0	3.88495	0	0	0	0	0	0	0	0	0	0	0	0	0	0
Hepatocytes_HB11H_2_GCCTAAGCTCAT	6.66	1.80204	0	0	0	2.92943	3.52351	0	0	0	3.52351	2.40911	3.89364	0	0	0	0	0	0	0	0	0	0	0	2.15095
Hepatocytes_HB11H_2_GGCCGACCTCCT	6.58251	1.48402	0	0	0	0	2.56011	0	0	0	5.13478	3.06637	2.56011	2.56011	2.89332	0	0	0	0	0	0	0	0	0	0.99522
Hepatocytes_HB11H_2_GGCTTGGAACCC	6.53256	0	0	0	0	1.40534	5.0814	0	0	0	4.71644	0	0	0	0	0	0	0	0	0	0	0	0	0	1.40534
Hepatocytes_HB11H_2_GGGACTCAGGCG	6.73913	1.73378	0	0	0	1.73378	4.3852	0	0	0	4.7264	3.19089	2.33447	2.97798	0	0	0	0	0	0	0	0	0	0	0
Hepatocytes_HB11H_2_GGTCAGTCTCGT	6.71035	0	0	0	0	0	3.57353	0	0	0	4.40466	2.90805	2.90805	3.3968	0	0	0	0	0	0	0	0	0	0	1.91304
Hepatocytes_HB11H_2_GTAAGTGAGCCA	6.53884	0	0	0	0	1.61232	2.71142	0	0	0	4.51443	3.22234	3.37078	2.83661	3.85368	0	0	0	0	0	0	0	0	0	0
Hepatocytes_HB11H_2_GTCGTGAATAGT	6.69264	0	0	0	0	0	4.82764	1.9735	0	0	5.65601	2.97488	2.59463	2.97488	0	0	0	0	0	0	0	0	0	0	0
Hepatocytes_HB11H_2_GTGCCGGCTCCC	6.59881	0	0	0	0	1.12208	4.11196	0	0	0	4.95474	3.169	3.53047	3.07789	0	0	0	0	0	0	0	0	0	0	0
Hepatocytes_HB11H_2_GTGCTTTCCCAG	6.00438	1.83248	0	0	0	1.83248	4.07317	0	0	0	4.559	3.30493	0	1.83248	0	0	0	0	0	0	0	0	0	0	1.83248
Hepatocytes_HB11H_2_GTTGCCGTATGA	6.75597	0	0	0	0	1.81462	3.46049	0	0	0	4.59144	2.42281	1.81462	0	0	0	0	0	0	0	0	0	0	0	2.42281
Hepatocytes_HB11H_2_GTTGTCCCTAGA	6.17633	0	0	0	0	0	2.32235	1.87484	0	0	5.52637	3.81017	2.4882	2.63041	2.86559	0	0	0	0	0	0	0	0	0	0
Hepatocytes_HB11H_2_GTTTCTAGTCGC	6.42679	0	0	0	0	2.17617	4.15104	0	0	0	4.26707	2.17617	4.46519	2.17617	0	0	0	0	0	0	0	0	0	0	0
Hepatocytes_HB11H_2_TACGGGGGACGC	6.8232	2.28504	0	0	0	0	4.82483	0	0	0	4.75134	2.92597	0	2.28504	0	0	0	0	0	0	0	0	0	0	0
Hepatocytes_HB13H_12_CAGGGGAGCGAC	6.71117	1.56744	0	0	0	1.06374	2.94566	1.34697	0	0	3.81955	2.43663	3.86032	1.34697	0	0	0	0	0	0	0	0	0	0	0
Hepatocytes_HB13H_12_CCCCAAGCCGGC	6.24408	1.83513	0	0	0	1.42541	3.18512	1.91582	0	0.423038	5.78661	3.56186	3.20667	3.98265	2.96686	0	0	0	0	0	0	0	0	0	0.423038
Hepatocytes_HB13H_12_CCGACCCCTAAT	6.51367	1.13791	0	0	0	1.65641	3.67376	0.974211	0	0	4.81435	2.54781	3.84884	2.45111	1.13791	0	0	0	0	0	0	0	0	0	1.2107
Hepatocytes_HB13H_12_GATTCGACCGCG	6.28265	0.56418	0	0	0	0.995292	1.18602	0	0	0.173534	5.24267	3.19083	2.46823	2.99324	2.349	0	0	0	0	0	0	0	0	0	0.759407
Hepatocytes_HB13H_12_GCAAGCCACGTG	6.71769	0.900882	0	0	0	1.92382	4.28534	0	0	0	4.71935	2.27938	3.30732	2.54114	0	0	0	0	0	0	0	0	0	0	0
Hepatocytes_HB13H_12_TAAGGCACGTTG	6.03234	0.596129	0	0	0	0.967044	2.82696	0.886404	0	0.185458	5.22038	3.31382	3.50242	2.96214	1.66377	0	0	0	0	0	0	0	0	0	0.596129
Hepatocytes_HB13H_12_TGCTCCTAATAG	7.40224	0	0	0	0	0	3.21953	0	0	0	2.49192	1.04641	0	2.23145	0.654252	0	0	0	0	0	0	0	0	0	0
Hepatocytes_HB15H_1_CAAAGAGGGTGT	6.00121	0.706979	0	0	0	0	2.91634	0	0	0	3.32231	2.51012	3.35871	2.66459	1.11701	0	0	0	0	0	0	0	0	0	1.40697
Hepatocytes_HB15H_1_CAAGTCTCATCC	6.93586	1.27946	0	0	0	2.17295	4.79046	0	0	0	4.06188	1.27946	3.68689	3.46999	0	0	0	0	0	0	0	0	0	0	0
Hepatocytes_HB15H_1_CACCGCTCCAGG	5.94661	1.13381	0	0	0	0	1.99094	0	0	0	3.7888	2.12539	3.30848	3.09444	1.65153	0	0	0	0	0	0	0	0	0	1.42581
Hepatocytes_HB15H_1_CAGCGAAGGGCT	5.71944	0.508728	0	0	0	3.13047	3.10106	0	0	0	2.86672	1.60524	2.86672	2.33063	0	0	0	0	0.508728	0	0	0	0	0	0
Hepatocytes_HB15H_1_CAGCGACCTAGC	6.54103	0	0	0	0	0.794816	2.25111	0	0	0	4.36562	2.74524	4.1418	1.95588	2.66405	0	0	0	0	0	0	0	0	0	0
Hepatocytes_HB15H_1_CATCCTGAATGT	6.14311	1.20282	0	0	0	1.33378	3.45787	0	0	0.658448	4.03321	1.95397	3.2462	2.49992	2.078	0	0	0	0.382467	0	0	0	0	0	0.874505
Hepatocytes_HB15H_1_CATTGCTTCAAC	5.82984	0.517158	0	0	0	0.291645	3.90043	0	0	0.291645	3.73705	2.62957	4.23993	2.49936	1.47848	0	0	0	0	0	0	0	0	0	1.10914
Hepatocytes_HB15H_1_CCGCATACGAAG	6.05232	0.96694	0	0	0.28215	1.1884	2.83162	0	0	0	4.28205	2.68724	3.53368	2.86931	2.37763	0	0	0	0	0	0	0	0	0	0.28215
Hepatocytes_HB15H_1_CCTCCTGATAAG	6.33099	0.801838	0	0	0	0.801838	4.02032	0.479222	0	0	4.33083	2.26254	3.16751	3.16751	1.96686	0	0	0.479222	0	0	0	0	0	0	0.479222
Hepatocytes_HB15H_1_CGCCATGACGGA	6.11854	0	0	0	0	2.12813	2.97031	0	0	0	3.47959	1.54748	4.06635	2.12813	1.87937	0	0	0	0	0	0	0	0	0	0
Hepatocytes_HB15H_1_CGTCCCCTGCAT	6.18222	0.921057	0	0	0	0.921057	1.56441	0	0	0	4.00139	1.83925	3.46558	2.0546	1.95271	0	0	0	0	0	0	0	0	0	0.563023
Hepatocytes_HB15H_1_CTATGGCAGTGA	5.99466	0.694124	0	0	0	0.694124	3.7974	0	0	0.406116	3.13736	0.917462	3.04638	1.611	0	0	0	0	0	0	0	0	0	0	0
Hepatocytes_HB15H_1_CTATTCCGTAGC	6.77116	1.41298	0	0	0	0	3.29218	0	0	1.63787	3.96656	1.63787	3.1694	2.74115	2.22877	0	0	0	0	0	0	0	0	0	0
Hepatocytes_HB15H_1_CTCAGCCGCTTC	5.65673	1.05014	0	0	0	1.88314	3.45498	0	0	0	4.10194	2.33119	1.88314	2.76408	2.57088	0	0	0	0	0	0	0	0	0	0.657013
Hepatocytes_HB15H_1_CTCCAACAACTA	6.57007	0	0	0	0	0.715952	2.60665	0	0	0	4.46341	2.75021	2.34327	2.681	1.98469	0	0	0	0	0	0	0	0	0	0.715952
Hepatocytes_HB15H_1_CTGATGTGGCAT	5.81181	0	0	0	0	2.52951	3.57353	0	0	0	3.18199	1.45844	3.81859	2.02795	2.22442	0	0	0	0	0	0	0	0	0	0
Hepatocytes_HB15H_1_CTTAACACGTCA	6.16601	1.17616	0	0	0	2.50221	4.04388	0	0	0	4.04388	1.47313	4.18988	2.04455	0	0	0	0	0.751864	0	0	0	0	0	0
Hepatocytes_HB15H_1_GCGAGAATAAGA	5.76991	0	0	0	1.40418	0	4.3542	0	0	0	2.32401	0	2.58692	1.40418	0	0	0	0	0	0	0	0	0	0	0
Hepatocytes_HB15H_1_GCGTCGCGGGTC	5.48233	0.895278	0	0.393846	0	1.2277	3.92623	0	0	0.675667	3.56302	1.76245	2.88444	2.10901	0	0	0	0	0.393846	0	0	0	0	0	0.393846
Hepatocytes_HB15H_1_GCTTGAGGCCTT	6.02278	1.02887	0	0	0	0	3.03385	0	0	0	3.78759	2.10312	3.82751	2.30154	0	0	0	0	0	0	0	0	0	0	1.52515
Hepatocytes_HB15H_1_GGAGAGAATTGT	5.75912	1.29638	0	0	0	0	2.45309	0	0	0	3.83196	1.84247	2.82946	2.45309	2.19368	0	0	0	0	0	0	0	0	0	1.29638
Hepatocytes_HB15H_1_GGGATATCAGCC	5.82235	0.692797	0	0	0	0.692797	3.09037	0	0	0	4.15819	2.5643	3.61024	2.07883	2.30196	0	0	0	0	0	0	0	0	0	1.38577
Hepatocytes_HB15H_1_GTAACGGCTTGA	6.15325	0	0	0	0	1.9935	3.48755	0	0	0	3.58008	1.42805	3.38558	3.1439	0	0	0	0	0	0	0	0	0	0	0
Hepatocytes_HB15H_1_GTCACACCTTTT	6.26912	0	0	0	0	1.46199	3.31478	0	0	0	3.92629	0	3.42852	2.65733	1.46199	0	0	0	0	0	0	0	0	0	0
Hepatocytes_HB15H_1_GTGCTAATTTTG	5.48342	1.45996	0	0	0	0.975651	0.975651	0	0	0	4.23075	0.975651	3.37071	2.39035	0	0	0	0	0	0	0	0	0	0	0
Hepatocytes_HB15H_2_CAAGCACGTTTG	6.47369	0	0	0	0	0	2.08811	0	0	0	4.32057	1.51178	2.45139	2.71729	1.51178	0	0	0	0	0	0	0	0	0	0
Hepatocytes_HB15H_2_CCCTAATGGGAT	6.1322	1.3384	0	0	0.661474	0	1.7384	0	0	0	3.57495	1.55827	3.97983	1.7384	1.7384	0	0	0	0	0	0	0	0	0	1.89098
Hepatocytes_HB15H_2_CCGTGATGTGCA	6.33593	0.629327	0	0	0	0	3.60903	0	0	0	4.02909	2.3646	3.09251	2.58542	1.50527	0	0	0	0	0	0	0	0	0	1.28897
Hepatocytes_HB15H_2_CCTTTGAAAGTC	6.11653	1.0676	0	0	0	0.66998	0	0	0	0	4.17333	2.26049	3.38865	1.35134	1.90586	0	0	0	0	0	0	0	0	0	0
Hepatocytes_HB15H_2_CGCCCAGCCAAT	6.09241	0	0	0	0	0	4.22649	0	0	1.58017	3.18365	0	3.46092	1.58017	0	0	0	0	0	0	0	0	0	0	1.58017
Hepatocytes_HB15H_2_CGCGCGGTCGAT	5.62069	0	0	0	0	0	3.58675	0.77498	0	0	2.92091	1.73734	3.09421	1.2063	0	0	0	0	0	0	0	0	0	0	1.73734
Hepatocytes_HB15H_2_CGTCTGCGCGGG	5.93576	0	0	1.78224	0	0	3.98392	0	0	0	2.95099	2.02695	3.92062	1.78224	0	0	0	0	0	0	0	0	0	0	0
Hepatocytes_HB15H_2_CGTTTGTTAAAC	6.12745	0.821419	0	0	0	0.821419	0.353873	0	0	0	4.29289	2.45224	2.1063	2.5563	2.15667	0	0	0	0	0	0.353873	0	0	0	0.992621
Hepatocytes_HB15H_2_CTGAGCCTGCGA	5.47028	0	0	0	0	0.989346	2.41026	0	0	0	3.91192	2.04871	4.56028	1.47681	0.989346	0	0	0	0	0	0	0	0	0	0
Hepatocytes_HB15H_2_CTGCGCCGGCGA	6.11492	1.17531	0	0	0	0.557545	3.54348	0	0	0	3.24378	1.38267	3.56483	1.38267	1.94176	0	0	0	0	0	0	0	0	0	0.557545
Hepatocytes_HB15H_2_CTTGACGACGCA	6.38291	0	0	0	0	0	4.70277	0	0	0	2.68489	0	2.68489	1.48481	0	0	0	0	0	0	0	0	0	0	0
Hepatocytes_HB15H_2_GAATTCTGGGTC	6.49592	1.14772	0	0	0	1.14772	1.44137	0	0	0	3.87789	2.00862	3.40248	1.66808	1.44137	0	0	0	0	0	0	0	0	0	0
Hepatocytes_HB15H_2_GGCGAAGCTCTA	6.3228	0	0	0	0	0	3.08145	0	0	0	3.86656	0	1.82415	2.43318	0	0	0	0	0	0	0	0	0	0	0
Hepatocytes_HB15H_2_GTACCTTAGGAG	5.86663	0	0	0	0	1.30494	3.58176	0	0	0	3.32771	1.30494	2.46384	2.46384	0	0	0	0	0	0	0	0	0	0	0
Hepatocytes_HB15H_2_GTGACAAATGAA	6.02029	0	0	0	0	0	0	0	0	0	3.71398	1.13338	3.60562	1.9904	0	0	0	0	0	0	0	0	0	0	0
Hepatocytes_HB15H_2_TCACGCGCCGAC	6.43606	0.942033	0	0	0	0.942033	1.73969	0	0	0	4.83799	1.98248	2.90236	3.5225	1.98248	0	0	0	0	0	0	0	0	0	0
Hepatocytes_HB15H_2_TCATCGCTGCCG	6.3914	0	0	0	0	0	0	0	0	0	3.9454	2.88475	3.34853	2.75916	1.65341	0	0	0	0	0	0	0	0	0	0
Hepatocytes_HB17H_12_CAAAGTCCTGGT	7.20748	0	0	0	0	2.44897	3.9868	1.83868	0	1.83868	4.08042	0	2.82522	0	0	0	0	0	0	0	0	0	0	0	0
Hepatocytes_HB17H_12_CACCGTACTTAC	7.31059	0	0	0	0	2.08594	3.84672	0	0	0	3.98697	0	3.68354	2.9248	0	0	0	0	0	0	0	0	0	0	0
Hepatocytes_HB17H_12_CACGCAGATGGC	6.8613	0	1.3943	0	0	0.564197	3.53671	0.564197	0	0	4.84288	3.16721	2.31218	2.57479	0.564197	0	0	0	0	0	0.564197	0	0	0	1.3943
Hepatocytes_HB17H_12_CATACCCTGCCC	5.98937	1.2676	0	0	0	0	1.2676	0	0	0	3.06426	2.15836	2.41674	1.80905	1.2676	0	0	0	0	0	0	0	0	0	0
Hepatocytes_HB17H_12_CATTGTTTAAGG	6.57178	0	0	0	0	0	4.60884	0	0	0	3.83227	1.70778	2.30592	2.30592	0	0	0	0	0	0	0	0	0	0	0
Hepatocytes_HB17H_12_CCAAGGTTCCGA	7.02136	0	0	0	0	1.62925	3.91602	1.62925	0	0	4.51306	0	2.58777	2.21921	0	0	0	0	0	0	0	0	0	0	0
Hepatocytes_HB17H_12_CCAGACGGCCTC	6.54741	2.19439	0	0	0	0	3.31715	0	0	1.84314	4.28731	2.19439	3.21581	2.97589	0	0	0	0	0	0	0	0	0	0	0
Hepatocytes_HB17H_12_CCCTTGCAAACG	6.74656	0	0	0	0	0	4.24855	0	0	0	4.42848	2.48828	2.86567	1.87492	0	0	0	0	0	0	0	0	0	0	1.32446
Hepatocytes_HB17H_12_CCGCGATCCGAA	5.70374	1.72273	0	0	0	0	2.32235	0	0	1.72273	3.35337	1.72273	2.96524	2.32235	0	0	0	0	0	0	0	0	0	0	0
Hepatocytes_HB17H_12_CCGGCCGCTAGA	7.06775	1.85487	1.85487	0	0	0	3.11633	1.30709	0	0	4.49924	1.85487	0	3.33057	0	0	0	0	0	0	0	0	0	0	0
Hepatocytes_HB17H_12_CGCCCGCGCGGA	6.88524	0	2.21013	0	0	0	3.42628	0	0	0	3.66045	1.30985	2.21013	2.67609	1.30985	0	0	0	0	0	0	0	0	0	0
Hepatocytes_HB17H_12_CGCCCTCGCCAA	5.77744	0	2.14538	0	0	1.25707	3.65652	0	0	0	3.16276	0	3.88746	2.40337	0	0	0	0	0	0	0	0	0	0	0
Hepatocytes_HB17H_12_CTATCCGCACAG	7.05014	0	1.18138	0	0	1.18138	1.70797	1.70797	0	0	4.58631	2.8221	2.05112	2.67781	3.4133	0	0	0	0	0	0	0	0	0	0
Hepatocytes_HB17H_12_CTGACCCCCTTG	6.81533	0	2.374	0	0	0	4.0573	0	0	0	4.53831	0.964462	2.21013	3.09575	0	0	0	0	0	0	0	0	0	0	0.964462
Hepatocytes_HB17H_12_CTGTGATCGAGC	7.27059	0	2.31643	0	0	1.39784	4.00869	0.566231	0	0	4.877	3.17172	1.18932	2.99775	1.39784	0	0	0	0	0	0	0	0	0	0.566231
Hepatocytes_HB17H_12_CTTAGAACACGC	6.57509	0	0	0	0	0	3.50195	0	0	0	3.50195	0	0	3.50195	0	0	0	0	0	0	0	0	0	0	0
Hepatocytes_HB17H_12_CTTGATCGTCGT	6.84683	0	0	0	0	1.83623	4.26078	2.02698	0.840799	0.840799	4.46227	1.60033	2.02698	2.1871	0	0	0	0	0	0	0	0	0	0	0
Hepatocytes_HB17H_12_GAAGACTAAGTA	6.73212	1.40072	0	0	0	2.79058	3.62959	1.40072	0	0	4.38839	1.40072	2.96262	1.96237	0	0	0	0	0	0	0	0	0	0	0
Hepatocytes_HB17H_12_GAGGCCAACATA	6.97253	1.2492	1.55421	0	0	1.9767	4.16562	1.2492	0.808162	0.808162	3.82376	2.27279	2.27279	2.13567	0	0	0	0	0	0	0	0	0	0	0
Hepatocytes_HB17H_12_GATTGTAGGAAG	6.75326	0.940698	0	0	0	1.73788	2.81047	0	0	0	4.73134	1.9806	2.81047	2.71177	0	0	0	0	0	0	0	0	0	0	0
Hepatocytes_HB17H_12_GCAACAGTGTTT	7.0265	0	0	0	0	0	4.30135	2.03053	0	0	5.11472	1.46072	0	2.39126	0	0	0	0	0	0	0	0	0	0	0
Hepatocytes_HB17H_12_GTAGGCGTGCAT	7.13779	0	1.80692	0	0	2.78963	4.28059	0	1.80692	0	3.7313	1.80692	3.06183	1.80692	0	0	0	0	0	0	0	0	0	0	0
Hepatocytes_HB17H_12_GTATTGGACTTA	7.02924	0.747917	0	0	0	0	3.56926	0	0	0	4.54815	2.39911	0.747917	2.93394	0	0	0	0	0	0	0	0	0	0	0
Hepatocytes_HB17H_12_GTTACGTACCAC	6.93218	0	0	0	0	1.79072	3.97846	0	1.25187	1.79072	3.64944	1.79072	3.04333	1.79072	0	0	0	0	0	0	0	0	0	0	0
Hepatocytes_HB17H_12_GTTGAGGGGGGA	6.45848	1.90036	0	0	0	3.70912	5.11175	1.90036	0	0	4.31679	2.89397	3.3824	0	0	0	0	0	0	0	0	0	0	0	1.90036
Hepatocytes_HB17H_12_TACGCTAATACG	6.83577	0.473967	2.11339	0	0	1.65718	4.54087	0.794218	0	0	4.71274	3.27589	0	2.70445	1.23122	0	0	0	0.473967	0	0	0	0	0	0.473967
Hepatocytes_HB18T_12_CAAAACCACAAC	6.81283	0	1.66872	0	0	2.10116	3.60762	0	0	0.540908	3.5266	1.90814	2.18529	2.0093	0.540908	0	0.540908	0	0	0	0	0	0	0	1.14826
Hepatocytes_HB18T_12_CAAAGAACATCT	7.39496	0	2.01123	0	0	3.36893	5.32769	0	0	0	3.62906	1.14978	2.46704	2.01123	0	0	0	0	0	0	0	0	0	0	1.14978
Hepatocytes_HB18T_12_CCAACATTCCAT	7.0662	0.841812	1.72669	0	0	1.72669	4.68791	0.506989	0.841812	0.506989	4.24376	0.841812	0.841812	1.93767	0	0	0	0	0.506989	0	0	0	0	0	1.09221
Hepatocytes_HB18T_12_CCACCTACCGCT	6.96031	1.01927	0	0	0	1.29657	4.74702	0.634237	0	0	3.77294	1.51344	1.51344	2.97539	0	0	0	0	0.634237	0	0	0	0	0	0
Hepatocytes_HB18T_12_CCGTTACGATAC	6.69969	0	1.98623	0	0	0	2.8774	0	0	0	4.05338	2.4406	1.13011	1.64712	0	0	0	0	1.13011	0	0	0	0	0	0
Hepatocytes_HB18T_12_CCTAGTACCAAG	5.75296	0	0	0	0	2.38818	0	0	0	1.24514	3.42364	1.24514	1.24514	1.24514	0	0	0	0	0	0	0	0	0	0	0
Hepatocytes_HB18T_12_CCTGGCGGTCCA	6.05127	1.52726	0	0	0	0	0	0	0	0	4.04105	1.03061	0	1.8576	0	0	0	0	0	0	0	0	0	0	0
Hepatocytes_HB18T_12_CGGAGTCCGTTA	6.98039	0.708545	1.4093	0	0	1.63396	3.71869	0	0	0.708545	4.93561	2.22444	1.11909	3.12024	1.11909	0	0	0	0	0	0	0	0	0	0.708545
Hepatocytes_HB18T_12_CTAATACGGCAC	6.91233	1.26981	0	0	0	1.26981	3.67383	0	0	0	4.17445	2.16108	3.37286	1.81162	0	0	0	1.26981	0	0	0	0	0	0	1.81162
Hepatocytes_HB18T_12_CTCAGTGGCAAG	6.96403	0	0	0	0	1.26086	4.65078	2.61317	0	0	5.077	0	0	0	0	0	0	0	0	0	0	0	0	0	1.26086
Hepatocytes_HB18T_12_CTGCTGCGGATC	7.19492	1.80225	0	0	0	1.80225	4.86841	1.26176	0	1.26176	3.84095	2.61434	0	3.16905	0	0	0	0	0	0	0	0	0	0	0
Hepatocytes_HB18T_12_CTGGCCATAGCG	7.66072	0	0	0	0	2.45657	0	0	0	0	4.27803	2.09308	0	2.09308	2.09308	0	0	0	0	0	0	0	0	0	0
Hepatocytes_HB18T_12_CTGTCATCCCAC	7.05756	1.2261	0	0	0	0	3.7361	0	0	1.2261	4.91149	2.56798	1.2261	2.8823	0	0	0	0	0	0	0	0	0	0	2.36383
Hepatocytes_HB18T_12_GCAAAATATGAC	6.67045	0.993772	0	0	0	3.02365	4.45516	0.615565	0	0	4.362	1.26754	1.6589	2.84278	0	0	0	0	0.615565	0	0	0	0	0	0
Hepatocytes_HB18T_12_GCTATCCTTCTG	6.95212	1.45252	1.45252	0	0	1.77678	1.45252	0.969615	0	0.969615	4.31297	0	2.38154	2.38154	0	0	0	0	0	0	0	0	0	0	0.969615
Hepatocytes_HB18T_12_GGTCCCTCATTC	5.97992	0	1.06974	0	0	1.06974	0	0	0	1.06974	3.96451	1.06974	2.35831	1.06974	0	0	0	0	0	0	0	0	0	0	0
Hepatocytes_HB18T_12_GTACGGCGGGCG	6.80927	1.17748	1.17748	0	0	2.04621	4.08431	0	0	0	3.87473	0	2.94283	2.50397	0	0	0	0	0	0	0	0	0	0	2.04621
Hepatocytes_HB18T_12_GTCTCACCTGAA	7.0104	1.50239	1.20246	0	0	2.33342	4.77558	0	0	0.772025	4.08104	1.50239	1.20246	2.07755	0	0	0	0	0.772025	0	0	0	0	0	0
Hepatocytes_HB18T_12_GTGCGCGCCCAG	7.56748	1.00063	0	0	0	2.06432	2.56801	0	0	0	4.9561	3.22206	0	2.06432	0	0	0	0	0	0	0	0	0	0	0
Hepatocytes_HB18T_12_TGTCCCTCGTGG	7.13497	0	1.45365	0	0	2.02252	3.36276	0	0	0	4.24639	2.52376	1.778	2.02252	0	0	0	0	0	0	0	0	0	0	0
Hepatocytes_HB1H_AB_AACACGGAGCCT	6.71797	1.63123	0	0	0	0	3.24497	0	0	0	4.20114	0	0	1.63123	0	0	0	0	0	0	0	0	0	0	0
Hepatocytes_HB1H_AB_AACATGCGGTGC	6.33398	0	0	0	0	0.94342	3.85605	0.579068	0	0	3.52471	1.20989	2.26469	1.20989	0	0	0	0	0.579068	0	0	0	0	0	0
Hepatocytes_HB1H_AB_AACGCTTGTATA	6.31294	0.447379	0	0	0	0.447379	2.50831	0.755377	0	0.447379	5.11047	2.67697	2.55321	2.59619	1.47824	0	0	0	0	0	0	0	0	0	0.990515
Hepatocytes_HB1H_AB_AAGACATAATTA	6.63848	0	0	0	0	0.584851	4.25051	0	0	0	4.63976	1.99576	2.09833	2.49536	1.60415	0	0	0	0	0	0	0	0	0	0.951444
Hepatocytes_HB1H_AB_AAGCTGTCAAAA	6.46895	0.600063	0	0	0	0.600063	3.88546	0.972469	0	0	4.95881	2.38571	1.45604	1.91038	0	0	0	0	0	0	0	0	0	0	0.972469
Hepatocytes_HB1H_AB_ACCACACCACGC	6.918	0	0	0	0	0	1.79808	0.444548	0	0	4.9444	2.4541	0.985576	0.985576	2.04348	0	0	0	0	0	0	0	0	0	1.17531
Hepatocytes_HB1H_AB_ACTCGAAAGTGC	6.42446	1.43411	0	0	0	0.725277	2.89286	1.14123	0	0	4.76318	3.00447	2.76721	1.66036	2.00037	0	0	0	0	0	0	0	0	0	0
Hepatocytes_HB1H_AB_AGATCACACTTG	6.44006	1.34961	0	0	0	0	3.81257	1.34961	0	0	5.22915	3.10993	3.04411	2.2584	1.66466	0	0	0	0.887051	0	0	0	0	0	0.887051
Hepatocytes_HB1H_AB_AGCTCATCGTTC	6.64968	0.753884	0	0	0	1.38645	2.92471	0.318512	0	0	5.16927	2.72478	1.6343	2.09513	1.99828	0	0	0	0	0	0	0	0	0	1.47607
Hepatocytes_HB1H_AB_AGTTTCACGTCA	6.11681	1.41588	0	0	0	0	4.67362	0	0	0	5.92803	2.60124	3.56449	1.97966	0	0	0	0	0	0	0	0	0	0	0
Hepatocytes_HB1H_AB_ATAAATTCTCGG	6.80317	0	0	0	0	0.764341	0	0	0	0	5.45023	2.69266	2.06502	2.20089	2.20089	0	0	0	0	0	0	0	0	0	0
Hepatocytes_HB1H_AB_ATACGTAAGAGC	7.17776	0	0	0	0	0	4.7263	1.05244	0	0	4.77467	2.87817	2.33439	2.13517	0	0	0	0	0	0	0	0	0	0	1.55377
Hepatocytes_HB1H_AB_ATATAGCCTCGG	6.3111	0	0	0	0	0	3.55332	0	0	0	4.69659	2.51038	2.67907	0	1.18232	0	0	0	0	0	0	0	0	0	0
Hepatocytes_HB1H_AB_ATATGTACCTAA	6.53516	1.06848	0	0	0	2.15684	4.48755	1.06848	0	0	4.24555	2.35658	1.57317	2.15684	0	0	0	0	0	0	0	0	0	0	1.57317
Hepatocytes_HB1H_AB_ATCGACGAGAAG	6.1537	0.899323	0	0	0	1.68154	3.69795	1.36504	0	1.68154	4.26241	2.41641	0	1.68154	0	0	0	0	0	0	0	0	0	0	1.36504
Hepatocytes_HB1H_AB_ATGATCTGAGGT	6.71587	0	0	0	0	2.09777	4.54248	1.21866	0	0	4.40684	2.35429	1.21866	2.09777	0	0	0	0	1.21866	0	0	0	0	0	0
Hepatocytes_HB1H_AB_ATGTTTTCCGAT	6.49899	0.768194	0	0	0	0.456117	4.1126	0.456117	0	1.00569	4.76358	1.99569	2.53041	1.19747	0	0	0	0	0.456117	0	0	0	0	0	0.456117
Hepatocytes_HB1H_AB_ATTGCCTGTCAG	6.51615	0.28104	0	0	0	0.28104	0.28104	0.679819	0	0	5.26493	2.72643	2.056	2.59011	0.964141	0	0	0	0	0	0	0	0	0	0.500177
Hepatocytes_HB1H_AB_ATTGGTTCCTCA	6.14672	0.908237	0	0	0	3.00763	4.31745	1.93438	0	0	3.93805	0	1.37622	1.37622	0	0	0	0	0	0	0	0	0	0	0.908237
Hepatocytes_HB1H_AB_ATTTTCTTGTCG	6.66596	0.599951	0	0	0	0.599951	4.04126	0	0	0	4.8027	2.02502	3.10785	2.30681	0.599951	0	0	0	0	0	0	0	0	0	0.972316
Hepatocytes_HB1H_AB_CAGACATAAATA	6.04282	1.31243	0	0	0	0.771796	3.91723	0.327779	0	0.771796	4.59255	2.2548	2.07717	2.29468	0	0	0	0	0.574231	0	0	0	0	0	0
Hepatocytes_HB1H_AB_CAGATGCGATCC	6.57418	0.811857	0	0	0	0.606894	0.811857	0.348798	0	0.348798	4.87047	2.14154	2.14154	2.6928	2.23508	0	0	0	0	0	0	0	0	0	0.811857
Hepatocytes_HB1H_AB_CAGCCGAGATGG	6.61954	0.992327	0	0	0	1.80706	2.55587	0	0	0	4.96696	3.06199	2.41458	2.05284	1.48047	0	0	0	0	0	0	0	0	0	1.48047
Hepatocytes_HB1H_AB_CAGGGAAGTAAA	6.43164	1.4363	0	0	0	1.75918	4.01615	1.4363	0	0	4.47208	1.75918	2.19865	2.00287	0	0	0	0	0	0	0	0.956497	0	0	1.75918
Hepatocytes_HB1H_AB_CATTATCCGTCG	6.33587	0	0	0	0	2.97992	4.20649	0	0	0.890932	4.16271	1.35449	1.67001	2.4035	0	0	0	0	0.890932	0	0	0	0	0	0
Hepatocytes_HB1H_AB_CCAGGCCGCAAG	6.73238	1.88843	0	0	0	0	3.87693	1.22491	0	0.588499	4.09925	1.4363	2.50291	2.19865	0	0	0	0	0	0	0	0	0	0	0
Hepatocytes_HB1H_AB_CCAGTCAATAGG	6.94348	0	0	0	0	0	0	0.801194	0	0	5.31642	2.7561	0.801194	2.48938	1.24023	0	0	0	0	0	0	0	0	0	0.801194
Hepatocytes_HB1H_AB_CCCACAGGGTCT	6.12317	0.567551	0	0	0	1.71984	4.78895	0.567551	0.927383	0	4.28786	2.24107	2.58196	1.84808	0	0	0	0	0	0	0	0	0	0	0
Hepatocytes_HB1H_AB_CCCAGAAGTACG	6.91036	0	0	0	0	2.20222	4.13802	0.850511	0	0.850511	4.6846	0	2.34045	1.85056	0	0	0	0	0	0	0	0.850511	0	0	0
Hepatocytes_HB1H_AB_CCGACACCTAGA	6.50149	0.891866	0	0	0	1.15042	1.91083	0	0	0	5.31456	2.01204	2.52712	2.1881	2.01204	0	0	0	0	0	0	0	0	0	0
Hepatocytes_HB1H_AB_CCGCACGCAACG	5.83359	1.02611	0	0	0	0.851279	3.79351	0.851279	0	0	4.63077	1.85169	2.75805	1.70028	0	0	0	0	0.369871	0	0	0	0	0	0.369871
Hepatocytes_HB1H_AB_CCGGAGTCGTAC	6.75429	0	0	0	0	1.22669	1.52929	0	0	0	5.2668	3.1219	0	2.56876	1.22669	0	0	0	0	0	0	0	0	0	0
Hepatocytes_HB1H_AB_CCTAGAGCTATA	6.08362	1.03259	0	0	0	3.33665	3.94416	0	1.52967	0	2.84925	1.03259	2.47232	1.03259	0	0	0	0	0	0	0	0	0	0	0
Hepatocytes_HB1H_AB_CCTGAAAACTGG	6.62015	1.25905	0	0	0	1.25905	3.52007	0	0	0	4.64828	2.78083	2.14782	1.79909	1.25905	0	0	0	0	0	0	0	0	0	1.25905
Hepatocytes_HB1H_AB_CCTGTCCACTTC	6.38237	0.636072	0	0	0	1.02177	2.95624	0.847399	0	0.367779	4.88382	1.51649	1.97732	2.29157	2.09339	0	0	0	0	0	0	0	0	0	1.02177
Hepatocytes_HB1H_AB_CGAAATAGGGAA	6.34065	0	0	0	0	1.71335	4.23719	0.922607	0	0.922607	4.44417	1.84141	2.78244	1.95492	0	0	0	0	0	0	0	0	0	0	1.18594
Hepatocytes_HB1H_AB_CGAGCCGTGAAC	6.95335	1.00161	0	0	0	0.621289	4.19661	0	0	0	3.7857	1.27647	2.56944	1.00161	0	0	0	0	0	0	0	0	0	0	0
Hepatocytes_HB1H_AB_CGAGTACGACAT	6.79068	0	0	0	0	0	1.12997	0	0	0	4.95161	2.8772	0	2.8772	0	0	0	0	0	0	0	0	0	0	0
Hepatocytes_HB1H_AB_CGCCCGCAGTAA	6.7342	0	0	0	0	1.22754	3.35855	0.79137	0	0	4.11612	0	2.24548	1.95048	0.79137	0	0	0	0	0	0	0	0	0	0
Hepatocytes_HB1H_AB_CTACCTGCGAGG	6.89377	0	0	0	0	0.628959	4.60466	0.628959	0	0	5.19578	2.64864	2.0801	2.27794	0	0	0	0	0	0	0	0	0	0	0.628959
Hepatocytes_HB1H_AB_CTACTCCGTCCA	6.34896	0	0	0	0	0	3.64217	0	0	1.29619	3.49238	0	3.21479	1.29619	0	0	0	0	0	0	0	0	0	0	1.29619
Hepatocytes_HB1H_AB_CTAGATCGTCTC	7.01402	0	0	0	0	0	1.4422	1.4422	0	0	5.12965	2.3693	2.63332	2.84199	2.00955	0	0	0	0	0	0	0	0	0	0
Hepatocytes_HB1H_AB_CTCACGAGAGTC	6.22219	0	0	0	0	0.471803	3.12253	0	0	0	4.91299	2.61451	3.19918	2.10834	0	0	0	0	0	0	0	0	0	0	0
Hepatocytes_HB1H_AB_CTCGGCCCCAAA	6.41832	0	0	0	0	1.30084	3.62494	1.02302	0	0	4.79791	2.29333	2.98095	2.78151	0.636994	0	0	0	0	0	0	0	0	0	0
Hepatocytes_HB1H_AB_CTTAAAATCTAC	6.71787	0.713129	0	0	0	0	3.64944	0	0	0	4.72134	1.41612	1.12517	1.12517	0	0	0	0	0	0	0	1.12517	0	0	0.713129
Hepatocytes_HB1H_AB_GAAGCTGTTTGA	6.36837	0	0	0	0	0.97596	2.86432	0.97596	0	0	5.0421	2.3908	1.78526	2.0301	0	0	0	0	0	0	0	0	0	0	0
Hepatocytes_HB1H_AB_GACTCCGATTGG	6.63142	1.37508	0	0	0	0.685682	3.83548	0.685682	0	1.08865	4.42784	2.38428	1.77929	0.685682	0	0	0	0	0	0	0	0	0	0	0
Hepatocytes_HB1H_AB_GAGCAACATCAC	6.28923	1.35812	0	0	0	0.80562	4.18651	1.11955	0	0.601793	4.0946	1.85082	1.85082	1.85082	0	0	0	0	0.80562	0	0	0	0	0	1.11955
Hepatocytes_HB1H_AB_GAGTACGCTCTC	6.61491	0	0	0	0	0.655259	4.35053	0.48063	0	0.48063	4.77017	1.78116	2.76066	1.72779	0.93324	0	0	0	0.268917	0	0	0	0	0	0.48063
Hepatocytes_HB1H_AB_GATAACCTCTCC	6.59234	1.25743	0	0	0	0.814558	3.71993	0.814558	0	0	4.62158	2.40383	2.14582	1.98663	0.814558	0	0	0	0	0	0	0	0	0	0
Hepatocytes_HB1H_AB_GATATACTACTA	6.89008	0	0	0	0	1.69306	3.1433	0	0	0	5.03001	2.66083	2.17055	1.69306	0.746222	0	0	0	0	0	0	0	0	0	0.746222
Hepatocytes_HB1H_AB_GATCTTGGGGGA	6.55872	0	0	0	0	0.775644	4.04752	0	0	0	5.00959	2.496	2.08343	1.9257	0.461212	0	0	0	0	0	0	0.461212	0	0	0.775644
Hepatocytes_HB1H_AB_GATGTTTTTGAA	6.4037	0	0	0	0	0.658988	4.05877	0	0	0.658988	4.97758	2.60958	1.95493	2.28868	1.55421	0	0	0	0	0	0	0	0	0	1.45042
Hepatocytes_HB1H_AB_GCCAGTCAAGTT	6.86255	0	0	0	0	0.952176	3.74656	0	0	0	4.16905	1.99679	0.952176	1.75337	0	0	0	0	0	0	0	0	0	0	0
Hepatocytes_HB1H_AB_GCCATTTCCAAG	6.56674	2.13009	0	0	0	0	2.49514	1.04869	0	0	4.81509	3.2229	2.32918	1.54923	2.32918	0	0	0	0	0	0	0	0	0	0
Hepatocytes_HB1H_AB_GCGAATAGGGTA	6.86368	0	0	0	0	0	3.3228	0	0	0	4.5208	1.84808	2.1996	1.84808	0	0	0	0	0	0	0	0	0	0	1.30123
Hepatocytes_HB1H_AB_GCGTGCAGACCA	6.03738	0	0	0	0	0	0	1.38772	0	0	4.9991	4.0092	2.77437	3.52821	1.38772	0	0	0	0	0	0	0	0	0	1.38772
Hepatocytes_HB1H_AB_GCGTGCCTCAAT	6.50711	1.08571	0	0	0	0	3.78769	0.683489	0	1.59394	4.56576	2.06248	2.68995	1.77561	0	0	0	0	1.08571	0	0	0	0	0	2.06248
Hepatocytes_HB1H_AB_GGAAACCGTCCT	6.1299	0.771691	0	0	0	0.771691	1.50191	0	0	0	5.1062	2.47305	2.25463	2.6245	0.574147	0	0	0	0	0	0	0	0	0	1.50191
Hepatocytes_HB1H_AB_GGAGATTCAGCT	6.6895	0	0	0	0	0	2.56065	0	0	0	5.13313	2.56065	2.19309	2.45248	1.2959	0	0	0	0	0	0	0	0	0	0.84464
Hepatocytes_HB1H_AB_GGATGTAGATGA	6.02127	1.23857	0	0	0	2.48724	4.26049	1.54245	0.477891	0	4.21628	1.66557	1.0431	1.87396	0	0	0	0	0.477891	0	0	0.477891	0	0	1.23857
Hepatocytes_HB1H_AB_GGGAATTGAGTG	6.52375	0	0	0	0	0.628183	3.89347	1.01102	0	0	4.59422	1.96283	1.28719	1.01102	0.628183	0	0	0	0	0	0	0	0	0	1.28719
Hepatocytes_HB1H_AB_GTAACCCACAAA	6.667	0.544378	0	0	0	0.894893	3.57598	0	0	0	4.73507	1.67545	2.64075	1.9152	0	0	0	0	0	0	0	0	0	0	1.15392
Hepatocytes_HB1H_AB_GTACGCAAAGTT	6.40038	1.06961	0	0	0	1.06961	1.35361	0	0	0	4.82405	1.75537	2.35813	0.671475	1.35361	0	0	0	0	0	0	0	0	0	1.06961
Hepatocytes_HB1H_AB_GTATCTCCGCCG	6.67364	1.10735	0	0	0	1.10735	2.57703	0	0	0.699711	5.13697	2.49691	2.0909	1.10735	1.80268	0	0	0	0	0	0	0	0	0	0.699711
Hepatocytes_HB1H_AB_GTCTCAATTCCA	6.53748	0.720222	0	0	0	0.878181	4.54523	1.42664	0	0	4.61724	1.77881	3.2153	1.71761	0	0	0	0	0.532544	0	0	0	0	0	1.65241
Hepatocytes_HB1H_AB_GTCTCAGAGTAG	6.70604	0	0	0	0	0.795149	4.01935	0	0	0	4.28595	1.76799	1.76799	2.25165	0	0	0	0	1.23243	0	0	0	0	0	0
Hepatocytes_HB1H_AB_GTCTTATCGGGA	6.80305	1.18531	0	0	0	0	2.89246	1.71261	0	0	5.24466	3.11711	1.18531	2.05606	2.19176	0	0	0	0	0	0	0	0	0	1.18531
Hepatocytes_HB1H_AB_GTGCACAAGGCG	6.05877	1.37214	0	0	0	3.41568	4.6447	0	0	0	4.22985	1.92972	2.5475	1.92972	0	0	0	0	0	0	0	0	0	0	0
Hepatocytes_HB1H_AB_GTTCCTTATCTT	6.35902	0.659664	0	0	0	0.271081	1.97791	0.938797	0	0.271081	5.16869	2.55198	1.2502	1.97791	1.41435	0	0	0	0	0	0	0	0	0	1.15678
Hepatocytes_HB1H_AB_TAGCCACGATTG	6.05796	2.39047	0	0	0	1.93891	4.1351	1.09318	0	1.60291	4.48056	1.93891	2.18997	1.93891	0	0	0	0	1.09318	0	0	0	0	0	0
Hepatocytes_HB1H_AB_TCCATCCCAAGG	6.26592	0.997375	0	0	0	0.997375	3.85442	0.997375	0	0.997375	4.2156	2.05983	2.05983	2.05983	0	0	0	0	0.997375	0	0	0	0	0	0.997375
Hepatocytes_HB1H_AB_TGCGTCCACAGG	6.11571	1.95818	0	0	0	0.924896	2.87569	0	0	0	4.21878	2.87569	2.31547	2.786	2.1527	0	0	0	0	0	0	0	0	0	1.95818
Hepatocytes_HB1H_C_AAACTATGTCGT	6.63878	0.629245	0	0	0	1.01247	1.50514	0.629245	0	0	4.89919	1.96478	2.76602	2.27849	1.28884	0	0	0	0	0	0	0	0	0	0
Hepatocytes_HB1H_C_AAAGGTAGTCAC	6.76401	0.705575	0	0	0	1.40488	4.49033	0.931185	0	0	4.71123	1.40488	1.89274	1.89274	0	0	0	0	0.413767	0	0	0	0	0	0.413767
Hepatocytes_HB1H_C_AACTCTCGACTG	6.73554	1.91378	0	0	0	0.89391	4.2534	1.35824	0	0	4.66778	2.73739	1.6741	1.35824	0	0	0	0	0.89391	0	0	0	0	0	0.89391
Hepatocytes_HB1H_C_AATGCGGGCCAA	7.10685	0.89391	0	0	0	0.89391	0	0.89391	0	0	5.20172	2.8268	0.89391	2.73739	2.26882	0	0	0	0	0	0	0	0	0	0
Hepatocytes_HB1H_C_ACCAACAAGCAA	6.63704	0	0	0	0	0	1.78019	0	0	0	4.34937	2.12781	2.75956	1.78019	1.24285	0	0	0	0	0	0	0	0	0	1.24285
Hepatocytes_HB1H_C_AGCAGCCAAACA	6.88842	0	0	0	0	0	3.03279	1.59959	0	0	4.90775	2.55358	3.03279	1.59959	1.59959	0	0	0	0	0	0	0	0	0	0
Hepatocytes_HB1H_C_AGCCGCAATTTG	6.94109	0.46282	0	0	0	1.21021	1.21021	0.46282	0	0	5.28313	1.92941	0.46282	2.34342	1.511	0	0	0	0	0	0	0	0	0	1.01727
Hepatocytes_HB1H_C_ATACACTGGTAG	6.60008	0	0	0	0	0.934364	2.16653	0	0	0	4.94238	2.46972	2.16653	2.59262	1.72931	0	0	0	0	0	0	0	0	0	0
Hepatocytes_HB1H_C_ATCAGCCTAGTT	6.45455	0.956162	0	0	0	1.27052	4.19009	0.956162	0	0	4.80211	2.60219	2.73536	1.95818	1.43589	0	0	0	0.673462	0	0	0	0	0	0.673462
Hepatocytes_HB1H_C_CAATTAGTCCCA	7.234	0	0	0	0	2.33153	2.70408	0	0	0	4.68099	0	0	0	0	0	0	0	0	0	0	0	0	0	0
Hepatocytes_HB1H_C_CACCTAGTTTGG	6.94674	0	0	0	0	0.972469	2.27937	0.437064	0	0	5.00763	2.76002	1.31929	2.02523	1.86896	0	0	0	0	0	0	0	0	0	1.45604
Hepatocytes_HB1H_C_CATTTAAAAATT	6.00934	0.81662	0	0	0	0.610794	3.35977	0.81662	0	0	5.19475	3.18437	2.40719	2.64258	1.80028	0	0	0	0	0	0	0	0	0	1.26007
Hepatocytes_HB1H_C_CCCAGAAGTACG	6.89159	1.51482	0	0	0	0	4.27628	0	0	1.51482	4.57278	0	1.51482	0	0	0	0	0	0	0	0	0	0	0	0
Hepatocytes_HB1H_C_CCCCGCACTGCG	6.72083	0	0	0	0	0	4.39086	1.22831	0	0	4.86618	2.00704	2.43947	2.83926	0.590645	0	0	0	0	0	0	0	0	0	0.959467
Hepatocytes_HB1H_C_CCCTTCAGGGAC	5.95463	1.12264	0	0	0	1.41329	1.12264	1.12264	0	0	5.88217	3.74855	2.80622	3.36678	2.5178	0	0	0	0	0	0	0	0	0	1.63821
Hepatocytes_HB1H_C_CCGCCCACGACG	6.04551	0	0	0	0	0.530447	1.33468	0	0	0	5.12114	2.95449	2.91735	2.55682	1.6483	0	0	0	0	0	0	0	0	0	0.875212
Hepatocytes_HB1H_C_CCGGACTGCACC	6.6053	0.604399	0	0	0	1.63914	3.87782	0.604399	0	0.604399	4.19843	1.91855	0	1.63914	0	0	0	0	0	0	0	0	0	0	0.604399
Hepatocytes_HB1H_C_CGAGAAATAAAC	6.23205	0.624092	0	0	0	0	0	0	0	0	4.96968	2.95478	0.624092	1.95527	1.28084	0	0	0	0	0	0	0	0	0	1.49654
Hepatocytes_HB1H_C_CGGAAGGCAGAG	6.41393	0	0	0	0	1.14115	0	0	0	0	4.93788	2.62338	1.14115	2.00028	2.00028	0	0	0	0	0	0	0	0	0	1.14115
Hepatocytes_HB1H_C_CGGCGATCTAAC	7.14634	0	0	0	0	0	2.83058	0	0	0	5.19572	2.56237	3.04186	1.6072	2.19474	0	0	0	0	0	0	0	0	0	0
Hepatocytes_HB1H_C_CGTACAAGTGCG	6.7789	0	0	0	0	0.629327	4.31232	0.629327	0	0	4.60544	1.68301	1.50527	1.68301	0	0	0	0	1.01258	0	0	0.629327	0	0	0.629327
Hepatocytes_HB1H_C_CGTCTATACAGC	6.58068	1.45402	0	0	0	0	4.22312	0	0	0	4.66315	0	0.970836	1.77841	0.970836	0	0	0	0	0	0	0	0	0	0
Hepatocytes_HB1H_C_CGTCTTGTTAAG	6.67138	1.10299	0	0	0	1.10299	0.513453	0.851049	0	0	5.27952	2.51833	0.851049	2.04258	0.851049	0	0	0	0	0	0	0	0	0	0.851049
Hepatocytes_HB1H_C_CGTGCCGCAAAT	6.77797	0	0	0	0	1.29484	4.56866	1.29484	0	1.29484	4.81152	1.84068	2.6569	1.84068	0	0	0	0	0	0	0	0	0	0	0
Hepatocytes_HB1H_C_CGTTATCTAGCA	6.6929	0	0	0	0	0	1.53236	1.53236	0	0	5.0213	3.04262	1.8631	3.04262	1.53236	0	0	0	0	0	0	0	0	0	0
Hepatocytes_HB1H_C_CTGCACGGATTT	6.72625	0.6711	0	0	0	1.06911	3.82756	1.06911	0	0	4.72648	0.6711	2.84831	2.15769	0	0	0	0	0	0	0	0	0	0	1.35304
Hepatocytes_HB1H_C_CTTATTGGCAAG	6.5562	0	0	0	0	0	3.95312	1.20075	0	0	4.95243	2.70375	0	1.91788	0.770712	0	0	0	0	0	0	0	0	0	0.770712
Hepatocytes_HB1H_C_CTTGATCGTCTT	6.97695	0	0	0	0	1.32425	2.86541	0	0	0	4.9732	1.87468	2.48803	1.32425	1.32425	0	0	0	0	0	0	0	0	0	0
Hepatocytes_HB1H_C_CTTGCCAACTGG	6.36618	1.1658	0	0	0	0	3.6518	0	0	0	4.20848	2.03149	2.28584	1.1658	0	0	0	0	0	0	0	0	0	0	0
Hepatocytes_HB1H_C_GAAAGACGGAGA	6.0464	1.61501	0	0	0	0.851279	3.97712	0.851279	0.513614	0.851279	4.35929	1.47169	1.10326	0.851279	0	0	0	0	0	0	0	0	0	0	0.513614
Hepatocytes_HB1H_C_GAGGGAGCAAAA	6.80011	0.930534	0	0	0	1.40407	3.29989	0	0	0	4.68685	1.9662	0.930534	2.58678	0	0	0	0	0	0	0	0.930534	0	0	0.930534
Hepatocytes_HB1H_C_GCAGCACCAGCA	6.10453	0.687102	0	0	0	0.505993	3.76474	1.09054	0	0.284664	4.77824	2.76122	1.88682	2.65131	0.687102	0	0	0	0	0	0	0.284664	0	0	0
Hepatocytes_HB1H_C_GCCAAATCTTTA	6.80853	1.59503	0	0	0	1.59503	4.21633	0	0	0	4.84192	1.08662	2.28637	1.3728	0.68417	0	0	0	0	0	0	0	0	0	0.68417
Hepatocytes_HB1H_C_GCCCTATGGCTT	5.92574	1.35579	0	0	0	1.11744	4.15157	0.972904	0	0.600378	4.34523	2.17665	1.78118	2.26587	0	0	0	0	0	0	0	0	0	0	1.91097
Hepatocytes_HB1H_C_GCCTCAACTTCA	6.12678	1.30938	0	0	0	0.516394	4.10798	0.516394	0	0	4.66132	2.67549	3.44741	2.09158	0.989516	0	0	0	0.516394	0	0	0	0	0	0.855243
Hepatocytes_HB1H_C_GGAGGTTAGGTG	6.8976	2.40612	0	0	0	2.40612	4.71849	0	0	0	4.5198	0	2.78107	2.40612	0	0	0	0	0	0	0	0	0	0	0
Hepatocytes_HB1H_C_GGATCTTGAATG	6.59692	0	0	0	0	0	2.43353	0	0	0	4.50747	2.43353	2.72777	2.72777	1.58916	0	0	0	0	0	0	0	0	0	0.832858
Hepatocytes_HB1H_C_GGCCATGAACTA	6.62934	0.887513	0	0	0	1.14538	4.00638	1.25302	0	0.539145	4.63647	2.0526	2.6794	1.73068	0.539145	0	0	0	0	0	0	0	0	0	0.728423
[truncated: 47 more rows]

## Sheet: Fig. 1d
Embryonal	pathway	NES	padj
[truncated: 24 more rows]

## Sheet: Fig. 1e
Normalized counts	HNF4A	LEF1
[truncated: 2,290 more rows]

[truncated: 46 more sheets: Fig. 1f, Fig. 1h, Fig. 1i, Supp. Fig. 1c, Supp. Fig. 1d, Supp. Fig. 1f, Supp. Fig. 1g, Supp. Fig. 1h, Supp. Fig. 1k, Supp. Fig. 1l, Supp. Fig. 1m, Fig. 2g, Fig. 2h, Supp. Fig. 2a, Supp. Fig. 2b, Supp. Fig. 2c, Supp. Fig. 2d, Supp. Fig. 2e, Supp. Fig. 2f, Supp. Fig. 2g …]
